# Supplementary material for: The SaniPath Exposure Assessment Tool: A quantitative approach for assessing exposure to fecal contamination through multiple pathways in low resource urban settlements
Source: PLoS One. 2020 Jun 12;15(6):e0234364. doi: 10.1371/journal.pone.0234364 (PMC7292388; doi:10.1371/journal.pone.0234364)
Supplement: S1 Dataset — (ZIP) [file pone.0234364.s005.zip]

Archive with 11 entries (11 files):
- S1 Dataset/Chorkor Codebook.xlsx
- S1 Dataset/Chorkor Community Data.csv
- S1 Dataset/Chorkor Household Data.csv
- S1 Dataset/Chorkor Lab Data.csv
- S1 Dataset/Chorkor Sample Collection Data.csv
- S1 Dataset/Chorkor School Data.csv
- S1 Dataset/Formative Environmental Codebook.doc
- S1 Dataset/Formative Environmental Data.csv
- S1 Dataset/Shiabu Behavior Data.xlsx
- S1 Dataset/Shiabu Codebook.docx
- S1 Dataset/Shiabu Environmental Data.csv
