# Supplementary material for: The SaniPath Exposure Assessment Tool: A quantitative approach for assessing exposure to fecal contamination through multiple pathways in low resource urban settlements
Source: PLoS One. 2020 Jun 12;15(6):e0234364. doi: 10.1371/journal.pone.0234364 (PMC7292388; doi:10.1371/journal.pone.0234364)
Supplement: S1 Dataset — (ZIP) [file pone.0234364.s005.zip › S1 Dataset/Chorkor Codebook.xlsx]

## Sheet: School
Question	Type	Text (en)	Audio (en)	Image (en)	Display Condition	Validation Condition	Validation Message	Calculate Condition	Required
/ch_dd	Date and Time	Please enter the date and time that you are beginning this survey							yes
/neighbor	Multiple Choice	Neighborhood							yes
/neighbor-Shiabu	Choice	Shiabu
/neighbor-Chorkor	Choice	Chorkor
/neighbor-Kokomlemle	Choice	Kokomlemle
/neighbor-Ringway	Choice	Ringway
/neighbor-Adabraka	Choice	Adabraka
/neighbor_other	Text	Enter Other:			/school_d/neighbor = '88'				yes
/ocean_qs	Hidden Value							if(/school_d/neighbor = 'Shiabu', 1, (if(/school_d/neighbor = 'Chorkor', 1, 0)))	no
/surface_qs	Hidden Value							if(/school_d/neighbor = 'Shiabu', 1, (if(/school_d/neighbor = 'Chorkor', 1, 0)))	no
/entity	Text	Please enter the school name:							yes
/ch_gps	GPS	Location							no
/sch_gps_unit	Multiple Choice	Do you have a GPS unit?							yes
/sch_gps_unit-Yes	Choice	Yes
/sch_gps_unit-No	Choice	No
/sch_gps_id	Text	Please enter the GPS device ID here:			/school_d/sch_gps_unit = 'Yes'				yes
/sch_gps_lat	Decimal	Please enter the latitude (including all decimal places) here:			/school_d/sch_gps_unit = 'Yes'				yes
/sch_gps_lon	Decimal	Please enter the longitude (including all decimal places) here:			/school_d/sch_gps_unit = 'Yes'				yes
/sch_waypoint	Integer	Please create a waypoint and enter it here			/school_d/sch_gps_unit = 'Yes'				yes
/num_partic	Integer	Total number of participants				. <= 30 and . > 0	This number must be between 0 and 30		yes
/num_fem	Integer	Total female participants				(. <= /school_d/num_partic and . >= 0) or .=9999	Number cannot exceed total number of participants (<output value="/school_d/num_partic"/>). Enter 9999 if you can't complete this question.		yes
/num_male	Integer	Total male participants			/school_d/num_fem != 9999	(. <= (/school_d/num_partic - /school_d/num_fem) and . >= 0) or .=9999	Number cannot exceed total number of participants minus the number of females (<output value="/school_d/num_partic"/> - <output value="/school_d/num_fem"/>). Enter 9999 if you can't complete the question.		yes
/req_adult	Multiple Choice	Ask grownup-related questions?							yes
/req_adult-1	Choice	Yes
/req_adult-0	Choice	No
/sch_q1a	Integer	q1a. Raise your hand if you are a girl. Count yes:				(. <= /school_d/num_partic and . >= 0) or .=9999	Number cannot exceed total number of participants (<output value="/school_d/num_partic"/>). Enter 9999 if you can't complete this question.		yes
/sch_q1b	Integer	q1b. Raise your hand if you are a girl. Count missing:			/school_d/sch_q1a != 9999	(. <= (/school_d/num_partic - /school_d/sch_q1a) and . >= 0)	Number cannot exceed total number of participants minus the number of girls (<output value="/school_d/num_partic"/> - <output value="/school_d/sch_q1a"/>).		yes
/sch_q2a	Integer	q2a. Raise your hand if you are a boy. Count yes:				(. <= (/school_d/num_partic - /school_d/sch_q1a) and . >= 0) or .=9999	Number cannot exceed total number of participants minus the number of girls (<output value="/school_d/num_partic"/> - <output value="/school_d/sch_q1a"/>). Enter 9999 if you can't complete the question.		yes
/sch_q2b	Integer	q2b.Raise your hand if you are a boy. Count missing:			/school_d/sch_q2a != 9999	(. <= (/school_d/num_partic - /school_d/sch_q2a) and . >= 0)	Number cannot exceed total number of participants minus the number of boys (<output value="/school_d/num_partic"/> - <output value="/school_d/sch_q2a"/>)		yes
/sch_q3a	Integer	q3a. Raise your hand if you live in this neighborhood. Count yes:				(. <= /school_d/num_partic and . >= 0) or .=9999	Number cannot exceed total number of participants (<output value="/school_d/num_partic"/>). Enter 9999 if you can't complete this question.		yes
/sch_q3b	Integer	q3b. Raise your hand if you live in this neighborhood. Count missing:			/school_d/sch_q3a != 9999	(. <= (/school_d/num_partic - /school_d/sch_q3a) and . >= 0)	Number cannot exceed total number of participants - number who live in this neighborhood (<output value="/school_d/num_partic"/> - <output value="/school_d/sch_q3a"/>)		yes
/sch_q4	Label	q4. Think about whether you go into the ocean for wading, swimming, splashing around, fishing, or to defecate. How often do you go into the ocean for any of these reasons?			/school_d/ocean_qs = '1'				no
/sch_q4a	Integer	q4a. Raise your hand if you go into the ocean more than 10 times total every month. Count yes:			/school_d/ocean_qs = '1'	(. <= (/school_d/num_partic )) and . >= 0	Answer must not be negative and cannot exceed total number of participants (<output value="/school_d/num_partic"/>)		yes
/sch_q4b	Integer	q4b. Raise your hand if you go into the ocean more than 10 times total every month. Count missing:			/school_d/ocean_qs = '1'	(. <= (/school_d/num_partic - /school_d/sch_q4a)) and . >= 0	Answer must not be negative and cannot exceed total number of participants minus the number of participants who go into the ocean more than 10 times total every month (<output value="/school_d/num_partic"/> - <output value="/school_d/sch_q4a"/>)		yes
/sch_q4c	Integer	q4c. Raise your hand if you go into the ocean 6 to 10 times total every month. Count yes			/school_d/ocean_qs = '1'	(. <= (/school_d/num_partic - /school_d/sch_q4a)) and . >= 0	Answer must not be negative and cannot exceed total number of participants minus the number of participants who go into the ocean more than 10 times total every month (<output value="/school_d/num_partic"/> - <output value="/school_d/sch_q4a"/>)		yes
/sch_q4d	Integer	q4d. Raise your hand if you go into the ocean 6 to 10 times total every month. Count missing:			/school_d/ocean_qs = '1'	(. <= (/school_d/num_partic - /school_d/sch_q4c)) and . >= 0	Answer must not be negative and cannot exceed total number of participants minus the number of participants who go into the ocean 6 to 10 times total every month (<output value="/school_d/num_partic"/> - <output value="/school_d/sch_q4c"/>)		yes
/sch_q4e	Integer	q4e. Raise your hand if you go into the ocean 5 times or less total every month. Count yes:			/school_d/ocean_qs = '1'	(. <= (/school_d/num_partic - /school_d/sch_q4a - /school_d/sch_q4c)) and . >= 0	Answer must not be negative and cannot exceed total number of participants minus the number of participants who go into the ocean 6 or more times total every month (<output value="/school_d/num_partic"/> - <output value="/school_d/sch_q4a"/> - <output value="/school_d/sch_q4c"/>)		yes
/sch_q4f	Integer	q4f. Raise your hand if you go into the ocean 5 times or less total every month. Count missing:			/school_d/ocean_qs = '1'	(. <= (/school_d/num_partic - /school_d/sch_q4e)) and . >= 0	Answer must not be negative and cannot exceed total number of participants minus the number of participants who go into the ocean 5 times or less total every month (<output value="/school_d/num_partic"/> - <output value="/school_d/sch_q4e"/>)		yes
/sch_q4g	Integer	q4g. Raise your hand if you never go in the ocean. Count yes:			/school_d/ocean_qs = '1'	(. <= (/school_d/num_partic - /school_d/sch_q4a - /school_d/sch_q4c - /school_d/sch_q4e)) and . >= 0	Answer must not be negative and cannot exceed total number of participants minus the number of participants who go into the ocean (<output value="/school_d/num_partic"/> - <output value="/school_d/sch_q4a"/> - <output value="/school_d/sch_q4c"/> - <output value="/school_d/sch_q4e"/>)		yes
/sch_q4h	Integer	q4h. Raise your hand if you never go in the ocean. Count missing:			/school_d/ocean_qs = '1'	(. <= (/school_d/num_partic - /school_d/sch_q4g)) and . >= 0	Answer must not be negative and cannot exceed total number of participants minus the number of participants who never go into the ocean (<output value="/school_d/num_partic"/> - <output value="/school_d/sch_q4g"/>)		yes
/sch_q5	Label	q5. Now think about whether the adults in your house/compound go into the ocean for wading, swimming, splashing around, fishing, or to defecate. How often do they go into the ocean for any of these reasons?			/school_d/ocean_qs = '1' and /school_d/req_adult = '1'				no
/sch_q5a	Integer	q5a. Raise your hand if the adults go into the ocean more than 10 times total every month. Count yes:			/school_d/ocean_qs = '1' and /school_d/req_adult = '1'	. <= (/school_d/num_partic) and . >= 0	Answer must not be negative and cannot exceed total number of participants (<output value="/school_d/num_partic"/>)		yes
/sch_q5b	Integer	q5b. Raise your hand if the adults go into the ocean more than 10 times total every month. Count missing:			/school_d/ocean_qs = '1' and /school_d/req_adult = '1'	(. <= (/school_d/num_partic - /school_d/sch_q5a)) and . >= 0	Answer must not be negative and cannot exceed total number of participants minus the number of participants whose adults go into the ocean more than 10 times total every month (<output value="/school_d/num_partic"/> - <output value="/school_d/sch_q5a"/>)		yes
/sch_q5c	Integer	q5c. Raise your hand if the adults go into the ocean 6 to 10 times total every month. Count yes			/school_d/ocean_qs = '1' and /school_d/req_adult = '1'	(. <= (/school_d/num_partic - /school_d/sch_q5a)) and . >= 0	Answer must not be negative and cannot exceed total number of participants minus the number of participants whose adults go into the ocean more than 10 times total every month (<output value="/school_d/num_partic"/> - <output value="/school_d/sch_q5a"/>)		yes
/sch_q5d	Integer	q5d. Raise your hand if the adults go into the ocean 6 to 10 times total every month. Count missing:			/school_d/ocean_qs = '1' and /school_d/req_adult = '1'	(. <= (/school_d/num_partic - /school_d/sch_q5c)) and . >= 0	Answer must not be negative and cannot exceed total number of participants minus the number of participants whose adults go into the ocean 6 to 10 times total every month (<output value="/school_d/num_partic"/> - <output value="/school_d/sch_q5c"/>)		yes
/sch_q5e	Integer	q5e. Raise your hand if the adults go into the ocean 5 times or less total every month. Count yes:			/school_d/ocean_qs = '1' and /school_d/req_adult = '1'	(. <= (/school_d/num_partic - /school_d/sch_q5a - /school_d/sch_q5c)) and . >= 0	Answer must not be negative and cannot exceed total number of participants minus the number of participants whose adults go into the ocean 6 or more times total every month (<output value="/school_d/num_partic"/> - <output value="/school_d/sch_q5a"/> - <output value="/school_d/sch_q5c"/>)		yes
/sch_q5f	Integer	q5f. Raise your hand if the adults go into the ocean 5 times or less total every month. Count missing:			/school_d/ocean_qs = '1' and /school_d/req_adult = '1'	(. <= (/school_d/num_partic - /school_d/sch_q5e)) and . >= 0	Answer must not be negative and cannot exceed total number of participants minus the number of participants whose adults go into the ocean 5 times or less total every month (<output value="/school_d/num_partic"/> - <output value="/school_d/sch_q5e"/>)		yes
/sch_q5g	Integer	q5g. Raise your hand if the adults never go in the ocean. Count yes:			/school_d/ocean_qs = '1' and /school_d/req_adult = '1'	(. <= (/school_d/num_partic - /school_d/sch_q5a - /school_d/sch_q5c - /school_d/sch_q5e)) and . >= 0	Answer must not be negative and cannot exceed total number of participants minus the number of participants whose adults go into the ocean (<output value="/school_d/num_partic"/> - <output value="/school_d/sch_q5a"/> - <output value="/school_d/sch_q5c"/> - <output value="/school_d/sch_q5e"/>)		yes
/sch_q5h	Integer	q5h. Raise your hand if the adults never go in the ocean. Count missing:			/school_d/ocean_qs = '1' and /school_d/req_adult = '1'	(. <= (/school_d/num_partic - /school_d/sch_q5g)) and . >= 0	Answer must not be negative and cannot exceed total number of participants minus the number of participants whose adults never go into the ocean (<output value="/school_d/num_partic"/> - <output value="/school_d/sch_q5g"/>)		yes
/sch_q5i	Integer	q5i. Raise your hand if you don't know if the adults go in the ocean. Count yes:			/school_d/ocean_qs = '1' and /school_d/req_adult = '1'	(. <= (/school_d/num_partic - /school_d/sch_q5a - /school_d/sch_q5c - /school_d/sch_q5e - /school_d/sch_q5g)) and . >= 0	Answer must not be negative and cannot exceed total number of participants minus the number of participants whose adults go into the ocean minus the number of participants whose adults never go into the ocean (<output value="/school_d/num_partic"/> - <output value="/school_d/sch_q5a"/> - <output value="/school_d/sch_q5c"/> - <output value="/school_d/sch_q5e"/> - <output value="/school_d/sch_q5g"/…		yes
/sch_q5j	Integer	q5j. Raise your hand if you don't know if the adults go in the ocean. Count missing:			/school_d/ocean_qs = '1' and /school_d/req_adult = '1'	. <= (/school_d/num_partic - /school_d/sch_q5i) and . >= 0	Answer must not be negative and cannot exceed total number of participants minus the number of participants who don't know if the adults go into the ocean (<output value="/school_d/num_partic"/> - <output value="/school_d/sch_q5i"/>)		yes
/sch_q6	Label	q6. Think about whether you go into rivers, ponds, or lakes in your neighborhood. This includes wading, swimming, splashing around, fishing, helping with laundry, or to defecate. How often do you go into the rivers, ponds, or lakes?			/school_d/surface_qs = '1'				no
/sch_q6a	Integer	q6a. Raise your hand if you go into the rivers, ponds, or lakes more than 10 times total every month. Count yes:			/school_d/surface_qs = '1'	. <= (/school_d/num_partic) and . >= 0	Answer must not be negative and cannot exceed total number of participants (<output value="/school_d/num_partic"/>)		yes
/sch_q6b	Integer	q6b. Raise your hand if you go into the rivers, ponds, or lakes more than 10 times total every month. Count missing:			/school_d/surface_qs = '1'	(. <= (/school_d/num_partic - /school_d/sch_q6a)) and . >= 0	Answer must not be negative and cannot exceed total number of participants minus the number of participants who go into the rivers, ponds, or lakes more than 10 times total every month (<output value="/school_d/num_partic"/> - <output value="/school_d/sch_q6a"/>)		yes
/sch_q6c	Integer	q6c. Raise your hand if you go into the rivers, ponds, or lakes 6 to 10 times total every month. Count yes			/school_d/surface_qs = '1'	(. <= (/school_d/num_partic - /school_d/sch_q6a)) and . >= 0	Answer must not be negative and cannot exceed total number of participants minus the number of participants who go into the rivers, ponds, or lakes more than 10 times total every month (<output value="/school_d/num_partic"/> - <output value="/school_d/sch_q6a"/>)		yes
/sch_q6d	Integer	q6d. Raise your hand if you go into the rivers, ponds, or lakes 6 to 10 times total every month. Count missing:			/school_d/surface_qs = '1'	(. <= (/school_d/num_partic - /school_d/sch_q6c)) and . >= 0	Answer must not be negative and cannot exceed total number of participants minus the number of participants who go into the rivers, ponds, or lakes 6 to 10 times total every month (<output value="/school_d/num_partic"/> - <output value="/school_d/sch_q6c"/>)		yes
/sch_q6e	Integer	q6e. Raise your hand if you go into the rivers, ponds, or lakes 5 times or less total every month. Count yes:			/school_d/surface_qs = '1'	(. <= (/school_d/num_partic - /school_d/sch_q6a - /school_d/sch_q6c)) and . >= 0	Answer must not be negative and cannot exceed total number of participants minus the number of participants who go into the rivers, ponds, or lakes 6 or more times total every month (<output value="/school_d/num_partic"/> - <output value="/school_d/sch_q6a"/> - <output value="/school_d/sch_q6c"/>)		yes
/sch_q6f	Integer	q6f. Raise your hand if you go into the rivers, ponds, or lakes 5 times or less total every month. Count missing:			/school_d/surface_qs = '1'	(. <= (/school_d/num_partic - /school_d/sch_q6e)) and . >= 0	Answer must not be negative and cannot exceed total number of participants minus the number of participants who go into the rivers, ponds, or lakes 5 times or less total every month (<output value="/school_d/num_partic"/> - <output value="/school_d/sch_q6e"/>)		yes
/sch_q6g	Integer	q6g. Raise your hand if you never go in the rivers, ponds, or lakes. Count yes:			/school_d/surface_qs = '1'	(. <= (/school_d/num_partic - /school_d/sch_q6a - /school_d/sch_q6c - /school_d/sch_q6e)) and . >= 0	Answer must not be negative and cannot exceed total number of participants minus the number of participants who go into the rivers, ponds, or lakes (<output value="/school_d/num_partic"/> - <output value="/school_d/sch_q6a"/> - <output value="/school_d/sch_q6c"/> - <output value="/school_d/sch_q6e"/>)		yes
/sch_q6h	Integer	q6h. Raise your hand if you never go in the rivers, ponds, or lakes. Count missing:			/school_d/surface_qs = '1'	(. <= (/school_d/num_partic - /school_d/sch_q6g)) and . >= 0	Answer must not be negative and cannot exceed total number of participants minus the number of participants who never go into the rivers, ponds, or lakes (<output value="/school_d/num_partic"/> - <output value="/school_d/sch_q6g"/>)		yes
/sch_q7	Label	q7. Do the adults in your family ever go into the rivers, ponds, or lakes in your neighborhood? This includes for wading, swimming, splashing around, fishing, helping with laundry, or to defecate.			/school_d/surface_qs = '1' and /school_d/req_adult = '1'				no
/sch_q7a	Integer	q7a. Raise your hand if the adults go into the rivers, ponds, or lakes more than 10 times total every month. Count yes:			/school_d/surface_qs = '1' and /school_d/req_adult = '1'	. <= (/school_d/num_partic) and . >= 0	Answer must not be negative and cannot exceed total number of participants (<output value="/school_d/num_partic"/>)		yes
/sch_q7b	Integer	q7b. Raise your hand if the adults go into the rivers, ponds, or lakes more than 10 times total every month. Count missing:			/school_d/surface_qs = '1' and /school_d/req_adult = '1'	(. <= (/school_d/num_partic - /school_d/sch_q7a)) and . >= 0	Answer must not be negative and cannot exceed total number of participants minus the number of participants whose adults go into the rivers, ponds, or lakes more than 10 times total every month (<output value="/school_d/num_partic"/> - <output value="/school_d/sch_q7a"/>)		yes
/sch_q7c	Integer	q7c. Raise your hand if the adults go into the rivers, ponds, or lakes 6 to 10 times total every month. Count yes			/school_d/surface_qs = '1' and /school_d/req_adult = '1'	(. <= (/school_d/num_partic - /school_d/sch_q7a)) and . >= 0	Answer must not be negative and cannot exceed total number of participants minus the number of participants whose adults go into the rivers, ponds, or lakes more than 10 times total every month (<output value="/school_d/num_partic"/> - <output value="/school_d/sch_q7a"/>)		yes
/sch_q7d	Integer	q7d. Raise your hand if the adults go into the rivers, ponds, or lakes 6 to 10 times total every month. Count missing:			/school_d/surface_qs = '1' and /school_d/req_adult = '1'	(. <= (/school_d/num_partic - /school_d/sch_q7c)) and . >= 0	Answer must not be negative and cannot exceed total number of participants minus the number of participants whose adults go into the rivers, ponds, or lakes 6 to 10 times total every month (<output value="/school_d/num_partic"/> - <output value="/school_d/sch_q7c"/>)		yes
/sch_q7e	Integer	q7e. Raise your hand if the adults go into the rivers, ponds, or lakes 5 times or less total every month. Count yes:			/school_d/surface_qs = '1' and /school_d/req_adult = '1'	(. <= (/school_d/num_partic - /school_d/sch_q7a - /school_d/sch_q7c)) and . >= 0	Answer must not be negative and cannot exceed total number of participants minus the number of participants whose adults go into the rivers, ponds, or lakes 6 or more times total every month (<output value="/school_d/num_partic"/> - <output value="/school_d/sch_q7a"/> - <output value="/school_d/sch_q7c"/>)		yes
/sch_q7f	Integer	q7f. Raise your hand if the adults go into the rivers, ponds, or lakes 5 times or less total every month. Count missing:			/school_d/surface_qs = '1' and /school_d/req_adult = '1'	(. <= (/school_d/num_partic - /school_d/sch_q7e)) and . >= 0	Answer must not be negative and cannot exceed total number of participants minus the number of participants whose adults go into the rivers, ponds, or lakes 5 times or less total every month (<output value="/school_d/num_partic"/> - <output value="/school_d/sch_q7e"/>)		yes
/sch_q7g	Integer	q7g. Raise your hand if the adults never go in the rivers, ponds, or lakes. Count yes:			/school_d/surface_qs = '1' and /school_d/req_adult = '1'	(. <= (/school_d/num_partic - /school_d/sch_q7a - /school_d/sch_q7c - /school_d/sch_q7e)) and . >= 0	Answer must not be negative and cannot exceed total number of participants minus the number of participants whose adults go into the rivers, ponds, or lakes (<output value="/school_d/num_partic"/> - <output value="/school_d/sch_q7a"/> - <output value="/school_d/sch_q7c"/> - <output value="/school_d/sch_q7e"/>)		yes
/sch_q7h	Integer	q7h. Raise your hand if the adults never go in the rivers, ponds, or lakes. Count missing:			/school_d/surface_qs = '1' and /school_d/req_adult = '1'	(. <= (/school_d/num_partic - /school_d/sch_q7g)) and . >= 0	Answer must not be negative and cannot exceed total number of participants minus the number of participants whose adults never go into the rivers, ponds, or lakes (<output value="/school_d/num_partic"/> - <output value="/school_d/sch_q7g"/>)		yes
/sch_q7i	Integer	q7i. Raise your hand if you don't know if the adults go in the rivers, ponds, or lakes. Count yes:			/school_d/surface_qs = '1' and /school_d/req_adult = '1'	(. <= (/school_d/num_partic - /school_d/sch_q7a - /school_d/sch_q7c - /school_d/sch_q7e - /school_d/sch_q7g)) and . >= 0	Answer must not be negative and cannot exceed total number of participants minus the number of participants whose adults go into the rivers, ponds, or lakes minus the number of participants whose adults never go into the rivers, ponds, or lakes (<output value="/school_d/num_partic"/> - <output value="/school_d/sch_q7a"/> - <output value="/school_d/sch_q7c"/> - <output value="/school_d/sch_q7e"/> …		yes
/sch_q7j	Integer	q7j. Raise your hand if you don't know if the adults go in the rivers, ponds, or lakes. Count missing:			/school_d/surface_qs = '1' and /school_d/req_adult = '1'	(. <= (/school_d/num_partic - /school_d/sch_q7i)) and . >= 0	Answer must not be negative and cannot exceed total number of participants minus the number of participants who don't know if the adults go into the rivers, ponds, or lakes (<output value="/school_d/num_partic"/> - <output value="/school_d/sch_q7i"/>)		yes
/sch_q8	Label	q8. Think about whether you ever come into contact with water in open drains. This could include picking up something that fell in there, or going into the drain to cross the street. How often do you go into the drains?							no
/sch_q8a	Integer	q8a. Raise your hand if you come into contact with drain water more than 10 times total every month. Count yes:				. <= (/school_d/num_partic) and . >= 0	Answer must not be negative and cannot exceed total number of participants (<output value="/school_d/num_partic"/>)		yes
/sch_q8b	Integer	q8b. Raise your hand if you come into contact with drain water more than 10 times total every month. Count missing:				(. <= (/school_d/num_partic - /school_d/sch_q8a)) and . >= 0	Answer must not be negative and cannot exceed total number of participants minus the number of participants who come into contact with drain water more than 10 times total every month (<output value="/school_d/num_partic"/> - <output value="/school_d/sch_q8a"/>)		yes
/sch_q8c	Integer	q8c. Raise your hand if you come into contact with drain water 6-10 times total every month. Count yes:				(. <= (/school_d/num_partic - /school_d/sch_q8a)) and . >= 0	Answer must not be negative and cannot exceed total number of participants minus the number of participants who come into contact with drain water more than 10 times total every month (<output value="/school_d/num_partic"/> - <output value="/school_d/sch_q8a"/>)		yes
/sch_q8d	Integer	q8d. Raise your hand if you come into contact with drain water 6-10 times total every month. Count missing:				(. <= (/school_d/num_partic - /school_d/sch_q8c)) and . >= 0	Answer must not be negative and cannot exceed total number of participants minus the number of participants who come into contact with drain water 6 to 10 times total every month (<output value="/school_d/num_partic"/> - <output value="/school_d/sch_q8c"/>)		yes
/sch_q8e	Integer	q8e. Raise your hand if you come into contact with drain water 5 times or less total every month. Count yes:				(. <= (/school_d/num_partic - /school_d/sch_q8a - /school_d/sch_q8c)) and . >= 0	Answer must not be negative and cannot exceed total number of participants minus the number of participants who come into contact with drain water 6 or more times total every month (<output value="/school_d/num_partic"/> - <output value="/school_d/sch_q8a"/> - <output value="/school_d/sch_q8c"/>)		yes
/sch_q8f	Integer	q8f. Raise your hand if you come into contact with drain water 5 times or less total every month. Count missing:				(. <= (/school_d/num_partic - /school_d/sch_q8e)) and . >= 0	Answer must not be negative and cannot exceed total number of participants minus the number of participants who come into contact with drain water 5 times or less total every month (<output value="/school_d/num_partic"/> - <output value="/school_d/sch_q8e"/>)		yes
/sch_q8g	Integer	q8g. Raise your hand if you never come into contact with drain water. Count yes:				(. <= (/school_d/num_partic - /school_d/sch_q8a - /school_d/sch_q8c - /school_d/sch_q8e)) and . >= 0	Answer must not be negative and cannot exceed total number of participants minus the number of participants who come into contact with drain water (<output value="/school_d/num_partic"/> - <output value="/school_d/sch_q8a"/> - <output value="/school_d/sch_q8c"/> - <output value="/school_d/sch_q8e"/>)		yes
/sch_q8h	Integer	q8h. Raise your hand if you never come into contact with drain water. Count missing:				(. <= (/school_d/num_partic - /school_d/sch_q8g)) and . >= 0	Answer must not be negative and cannot exceed total number of participants minus the number of participants who come into contact with drain water (<output value="/school_d/num_partic"/> - <output value="/school_d/sch_q8g"/>)		yes
/sch_q9	Label	q9. Do the adults in your family ever come into contact with drain water?			/school_d/req_adult = '1'				no
/sch_q9a	Integer	q9a. Raise your hand if the adults in your house/compound come into contact with drain water more than 10 times total every month. Count yes:			/school_d/req_adult = '1'	. <= (/school_d/num_partic) and . >= 0	Answer must not be negative and cannot exceed total number of participants (<output value="/school_d/num_partic"/>)		yes
/sch_q9b	Integer	q9b. Raise your hand if the adults in your house/compound come into contact with drain water more than 10 times total every month. Count missing:			/school_d/req_adult = '1'	(. <= (/school_d/num_partic - /school_d/sch_q9a)) and . >= 0	Answer must not be negative and cannot exceed total number of participants minus the number of participants whose adults come into contact with drain water more than 10 times total every month (<output value="/school_d/num_partic"/> - <output value="/school_d/sch_q9a"/>)		yes
/sch_q9c	Integer	q9c. Raise your hand if the adults in your house/compound come into contact with drain water 6-10 times total every month. Count yes:			/school_d/req_adult = '1'	(. <= (/school_d/num_partic - /school_d/sch_q9a)) and . >= 0	Answer must not be negative and cannot exceed total number of participants minus the number of participants whose adults come into contact with drain water more than 10 times total every month (<output value="/school_d/num_partic"/> - <output value="/school_d/sch_q9a"/>)		yes
/sch_q9d	Integer	q9d. Raise your hand if the adults in your house/compound come into contact with drain water 6-10 times total every month. Count missing:			/school_d/req_adult = '1'	(. <= (/school_d/num_partic - /school_d/sch_q9c)) and . >= 0	Answer must not be negative and cannot exceed total number of participants minus the number of participants whose adults come into contact with drain water 6 to 10 times total every month (<output value="/school_d/num_partic"/> - <output value="/school_d/sch_q9c"/>)		yes
/sch_q9e	Integer	q9e. Raise your hand if the adults in your house/compound come into contact with drain water 5 times or less total every month. Count yes:			/school_d/req_adult = '1'	(. <= (/school_d/num_partic - /school_d/sch_q9a - /school_d/sch_q9c)) and . >= 0	Answer must not be negative and cannot exceed total number of participants minus the number of participants whose adults come into contact with drain water 6 or more times total every month (<output value="/school_d/num_partic"/> - <output value="/school_d/sch_q9a"/> - <output value="/school_d/sch_q9c"/>)		yes
/sch_q9f	Integer	q9f. Raise your hand if the adults in your house/compound come into contact with drain water 5 times or less total every month. Count missing:			/school_d/req_adult = '1'	(. <= (/school_d/num_partic - /school_d/sch_q9e)) and . >= 0	Answer must not be negative and cannot exceed total number of participants minus the number of participants whose adults come into contact with drain water 5 times or less total every month (<output value="/school_d/num_partic"/> - <output value="/school_d/sch_q9e"/>)		yes
/sch_q9g	Integer	q9g. Raise your hand if the adults in your house/compound never come into contact with drain water. Count yes:			/school_d/req_adult = '1'	(. <= (/school_d/num_partic - /school_d/sch_q9a - /school_d/sch_q9c - /school_d/sch_q9e)) and . >= 0	Answer must not be negative and cannot exceed total number of participants minus the number of participants whose adults come into contact with drain water (<output value="/school_d/num_partic"/> - <output value="/school_d/sch_q9a"/> - <output value="/school_d/sch_q9c"/> - <output value="/school_d/sch_q9e"/>)		yes
/sch_q9h	Integer	q9h. Raise your hand if the adults in your house/compound never come into contact with drain water. Count missing:			/school_d/req_adult = '1'	(. <= (/school_d/num_partic - /school_d/sch_q9g)) and . >= 0	Answer must not be negative and cannot exceed total number of participants minus the number of participants whose adults come into contact with drain water (<output value="/school_d/num_partic"/> - <output value="/school_d/sch_q9g"/>)		yes
/sch_q9i	Integer	q9i. Raise your hand if you don't know if the adults in your house/compound come into contact with drain water. Count yes:			/school_d/req_adult = '1'	(. <= (/school_d/num_partic - /school_d/sch_q9a - /school_d/sch_q9c - /school_d/sch_q9e - /school_d/sch_q9g)) and . >= 0	Answer must not be negative and cannot exceed total number of participants minus the number of participants whose adults come into contact with drain water minus the number of participants whose adults never come into contact with drain water (<output value="/school_d/num_partic"/> - <output value="/school_d/sch_q9a"/> - <output value="/school_d/sch_q9c"/> - <output value="/school_d/sch_q9e"/> - …		yes
/sch_q9j	Integer	q9j. Raise your hand if you don't know if the adults in your house/compound come into contact with drain water. Count missing:			/school_d/req_adult = '1'	(. <= (/school_d/num_partic - /school_d/sch_q9i)) and . >= 0	Answer must not be negative and cannot exceed total number of participants minus the number of participants who don't know if the adults come into contact with drain water (<output value="/school_d/num_partic"/> - <output value="/school_d/sch_q9i"/>)		yes
/sch_q10	Label	q10. How often do you come into contact with floodwater during the rainy season?							no
/sch_q10a	Integer	q10a. Raise your hand if you come into contact with floodwater more than 10 times total every month during the rainy season. Count yes:				. <= (/school_d/num_partic) and . >= 0	Answer must not be negative and cannot exceed total number of participants (<output value="/school_d/num_partic"/>)		yes
/sch_q10b	Integer	q10b. Raise your hand if you come into contact with floodwater more than 10 times total every month during the rainy season. Count missing:				(. <= (/school_d/num_partic - /school_d/sch_q10a)) and . >= 0	Answer must not be negative and cannot exceed total number of participants minus the number of participants who come into contact with floodwater more than 10 times total every month (<output value="/school_d/num_partic"/> - <output value="/school_d/sch_q10a"/>)		yes
/sch_q10c	Integer	q10c. Raise your hand if you come into contact with floodwater 6-10 times total every month during the rainy season. Count yes:				(. <= (/school_d/num_partic - /school_d/sch_q10a)) and . >= 0	Answer must not be negative and cannot exceed total number of participants minus the number of participants who come into contact with floodwater more than 10 times total every month (<output value="/school_d/num_partic"/> - <output value="/school_d/sch_q10a"/>)		yes
/sch_q10d	Integer	q10d. Raise your hand if you come into contact with floodwater 6-10 times total every month during the rainy season. Count missing:				(. <= (/school_d/num_partic - /school_d/sch_q10c)) and . >= 0	Answer must not be negative and cannot exceed total number of participants minus the number of participants who come into contact with floodwater 6 to 10 times total every month (<output value="/school_d/num_partic"/> - <output value="/school_d/sch_q10c"/>)		yes
/sch_q10e	Integer	q10e. Raise your hand if you come into contact with floodwater 5 times or less total every month during the rainy season. Count yes:				(. <= (/school_d/num_partic - /school_d/sch_q10a - /school_d/sch_q10c)) and . >= 0	Answer must not be negative and cannot exceed total number of participants minus the number of participants who come into contact with floodwater 6 or more times total every month (<output value="/school_d/num_partic"/> - <output value="/school_d/sch_q10a"/> - <output value="/school_d/sch_q10c"/>)		yes
/sch_q10f	Integer	q10f. Raise your hand if you come into contact with floodwater 5 times or less total every month during the rainy season. Count missing:				(. <= (/school_d/num_partic - /school_d/sch_q10e)) and . >= 0	Answer must not be negative and cannot exceed total number of participants minus the number of participants who come into contact with floodwater 5 times or less total every month (<output value="/school_d/num_partic"/> - <output value="/school_d/sch_q10e"/>)		yes
/sch_q10g	Integer	q10g. Raise your hand if you never come into contact with floodwater during the rainy season. Count yes:				(. <= (/school_d/num_partic - /school_d/sch_q10a - /school_d/sch_q10c - /school_d/sch_q10e)) and . >= 0	Answer must not be negative and cannot exceed total number of participants minus the number of participants who come into contact with floodwater (<output value="/school_d/num_partic"/> - <output value="/school_d/sch_q10a"/> - <output value="/school_d/sch_q10c"/> - <output value="/school_d/sch_q10e"/>)		yes
/sch_q10h	Integer	q10h. Raise your hand if you never come into contact with floodwater during the rainy season. Count missing:				(. <= (/school_d/num_partic - /school_d/sch_q10g)) and . >= 0	Answer must not be negative and cannot exceed total number of participants minus the number of participants who come into contact with floodwater (<output value="/school_d/num_partic"/> - <output value="/school_d/sch_q10g"/>)		yes
/sch_q11	Label	q11. Do the adults in your family ever come into contact with floodwater during the rainy season?			/school_d/req_adult = '1'				yes
/sch_q11a	Integer	q11a. Raise your hand if the adults in your house/compound come into contact with floodwater more than 10 times total every month. Count yes:			/school_d/req_adult = '1'	. <= (/school_d/num_partic) and . >= 0	Answer must not be negative and cannot exceed total number of participants (<output value="/school_d/num_partic"/>)		yes
/sch_q11b	Integer	q11b. Raise your hand if the adults in your house/compound come into contact with floodwater more than 10 times total every month. Count missing:			/school_d/req_adult = '1'	(. <= (/school_d/num_partic - /school_d/sch_q11a)) and . >= 0	Answer must not be negative and cannot exceed total number of participants minus the number of participants whose adults come into contact with floodwater more than 10 times total every month (<output value="/school_d/num_partic"/> - <output value="/school_d/sch_q11a"/>)		yes
/sch_q11c	Integer	q11c. Raise your hand if the adults in your house/compound come into contact with floodwater 6-10 times total every month. Count yes:			/school_d/req_adult = '1'	(. <= (/school_d/num_partic - /school_d/sch_q11a)) and . >= 0	Answer must not be negative and cannot exceed total number of participants minus the number of participants whose adults come into contact with floodwater more than 10 times total every month (<output value="/school_d/num_partic"/> - <output value="/school_d/sch_q11a"/>)		yes
/sch_q11d	Integer	q11d. Raise your hand if the adults in your house/compound come into contact with floodwater 6-10 times total every month. Count missing:			/school_d/req_adult = '1'	(. <= (/school_d/num_partic - /school_d/sch_q11c)) and . >= 0	Answer must not be negative and cannot exceed total number of participants minus the number of participants whose adults come into contact with floodwater 6 to 10 times total every month (<output value="/school_d/num_partic"/> - <output value="/school_d/sch_q11c"/>)		yes
/sch_q11e	Integer	q11e. Raise your hand if the adults in your house/compound come into contact with floodwater 5 times or less total every month. Count yes:			/school_d/req_adult = '1'	(. <= (/school_d/num_partic - /school_d/sch_q11a - /school_d/sch_q11c)) and . >= 0	Answer must not be negative and cannot exceed total number of participants minus the number of participants whose adults come into contact with floodwater 6 or more times total every month (<output value="/school_d/num_partic"/> - <output value="/school_d/sch_q11a"/> - <output value="/school_d/sch_q11c"/>)		yes
/sch_q11f	Integer	q11f. Raise your hand if the adults in your house/compound come into contact with floodwater 5 times or less total every month. Count missing:			/school_d/req_adult = '1'	(. <= (/school_d/num_partic - /school_d/sch_q11e)) and . >= 0	Answer must not be negative and cannot exceed total number of participants minus the number of participants whose adults come into contact with floodwater 5 times or less total every month (<output value="/school_d/num_partic"/> - <output value="/school_d/sch_q11e"/>)		yes
/sch_q11g	Integer	q11g. Raise your hand if the adults in your house/compound never come into contact with floodwater. Count yes:			/school_d/req_adult = '1'	(. <= (/school_d/num_partic - /school_d/sch_q11a - /school_d/sch_q11c - /school_d/sch_q11e)) and . >= 0	Answer must not be negative and cannot exceed total number of participants minus the number of participants whose adults come into contact with floodwater (<output value="/school_d/num_partic"/> - <output value="/school_d/sch_q11a"/> - <output value="/school_d/sch_q11c"/> - <output value="/school_d/sch_q11e"/>)		yes
/sch_q11h	Integer	q11h. Raise your hand if the adults in your house/compound never come into contact with floodwater. Count missing:			/school_d/req_adult = '1'	(. <= (/school_d/num_partic - /school_d/sch_q11g)) and . >= 0	Answer must not be negative and cannot exceed total number of participants minus the number of participants whose adults come into contact with floodwater (<output value="/school_d/num_partic"/> - <output value="/school_d/sch_q11g"/>)		yes
/sch_q11i	Integer	q11i. Raise your hand if you don't know if the adults in your house/compound come into contact with floodwater during the rainy season. Count yes:			/school_d/req_adult = '1'	(. <= (/school_d/num_partic - /school_d/sch_q11a - /school_d/sch_q11c - /school_d/sch_q11e - /school_d/sch_q11g)) and . >= 0	Answer must not be negative and cannot exceed total number of participants minus the number of participants whose adults come into contact with floodwater minus the number of participants whose adults never come into contact with floodwater (<output value="/school_d/num_partic"/> - <output value="/school_d/sch_q11a"/> - <output value="/school_d/sch_q11c"/> - <output value="/school_d/sch_q11e"/> -…		yes
/sch_q11j	Integer	q11j. Raise your hand if you don't know if the adults in your house/compound come into contact with floodwater during the rainy season. Count missing:			/school_d/req_adult = '1'	(. <= (/school_d/num_partic - /school_d/sch_q11i)) and . >= 0	Answer must not be negative and cannot exceed total number of participants minus the number of participants who don't know if the adults come into contact with floodwater (<output value="/school_d/num_partic"/> - <output value="/school_d/sch_q11i"/>)		yes
/sch_q12	Label	q12. How many days during the week do you drink municipal water?							no
/sch_q12a	Integer	q12a. Raise your hand if you drink municipal water every day. Count yes:				. <= (/school_d/num_partic) and . >= 0	Answer must not be negative and cannot exceed the total number of participants (<output value="/school_d/num_partic"/>)		yes
/sch_q12b	Integer	q12b. Raise your hand if you drink municipal water every day. Count missing:				. <= (/school_d/num_partic - /school_d/sch_q12a) and . >= 0	Answer must not be negative and cannot exceed the total number of participants minus the number who drink municipal water every day (<output value="/school_d/num_partic"/> - <output value="/school_d/sch_q12a"/>)		yes
/sch_q12c	Integer	q12c. Raise your hand if you drink municipal water 4 to 6 days a week. Count yes:				. <= (/school_d/num_partic - /school_d/sch_q12a) and . >= 0	Answer must not be negative and cannot exceed the total number of participants minus the number who drink municipal water every day (<output value="/school_d/num_partic"/> - <output value="/school_d/sch_q12a"/>)		yes
/sch_q12d	Integer	q12d. Raise your hand if you drink municipal water 4 to 6 days a week. Count missing:				. <= (/school_d/num_partic - /school_d/sch_q12c) and . >= 0	Answer must not be negative and cannot exceed the total number of participants minus the number who drink municipal water 4 to 6 days a week (<output value="/school_d/num_partic"/> - <output value="/school_d/sch_q12c"/>)		yes
/sch_q12e	Integer	q12e. Raise your hand if you drink municipal water 3 days or less a week. Count yes:				. <= (/school_d/num_partic - /school_d/sch_q12a - /school_d/sch_q12c) and . >= 0	Answer must not be negative and cannot exceed the total number of participants minus the number who drink municipal water 4+ days a week (<output value="/school_d/num_partic"/> - <output value="/school_d/sch_q12a"/> - <output value="/school_d/sch_q12c"/>)		yes
/sch_q12f	Integer	q12f. Raise your hand if you drink municipal water 3 days or less a week. Count missing:				. <= (/school_d/num_partic - /school_d/sch_q12e) and . >= 0	Answer must not be negative and cannot exceed the total number of participants minus the number who drink municipal water 3 days or less a week (<output value="/school_d/num_partic"/> - <output value="/school_d/sch_q12e"/>)		yes
/sch_q12g	Integer	q12g. Raise your hand if you never drink municipal water. Count yes:				. <= (/school_d/num_partic - /school_d/sch_q12a - /school_d/sch_q12c - /school_d/sch_q12e) and . >= 0	Answer must not be negative and cannot exceed the total number of participants minus the number who drink municipal water (<output value="/school_d/num_partic"/> - <output value="/school_d/sch_q12a"/> - <output value="/school_d/sch_q12c"/> - <output value="/school_d/sch_q12e"/>)		yes
/sch_q12h	Integer	q12h. Raise your hand if you never drink municipal water. Count missing:				. <= (/school_d/num_partic - /school_d/sch_q12g) and . >= 0	Answer must not be negative and cannot exceed the total number of participants minus the number who never drink municipal water (<output value="/school_d/num_partic"/> - <output value="/school_d/sch_q12g"/>)		yes
/sch_q12i	Integer	q12i. Raise your hand if you do not know if you drink municipal water. Count yes:				. <= (/school_d/num_partic - /school_d/sch_q12a - /school_d/sch_q12c - /school_d/sch_q12e - /school_d/sch_q12g) and . >= 0	Answer must not be negative and cannot exceed the total number of participants minus the number who drink municipal water minus the number who never drink municipal water (<output value="/school_d/num_partic"/> - <output value="/school_d/sch_q12a"/> - <output value="/school_d/sch_q12c"/> - <output value="/school_d/sch_q12e"/> - <output value="/school_d/sch_q12g"/>)		yes
/sch_q12j	Integer	q12j. Raise your hand if you do not know if you drink municipal water. Count missing:				. <= (/school_d/num_partic - /school_d/sch_q12i) and . >= 0	Answer must not be negative and cannot exceed the total number of participants minus the number who do not know if they drink municipal water (<output value="/school_d/num_partic"/> - <output value="/school_d/sch_q12i"/>)		yes
/sch_q13	Label	q13. How many days during the week do the adults in your family drink municipal water?			/school_d/req_adult = '1'				yes
/sch_q13a	Integer	q13a. Raise your hand if the adults in your house/compound drink municipal water every day. Count yes:			/school_d/req_adult = '1'	. <= (/school_d/num_partic) and . >= 0	Answer must not be negative and cannot exceed the total number of participants (<output value="/school_d/num_partic"/>)		yes
/sch_q13b	Integer	q13b. Raise your hand if the adults in your house/compound drink municipal water every day. Count missing:			/school_d/req_adult = '1'	. <= (/school_d/num_partic - /school_d/sch_q13a) and . >= 0	Answer must not be negative and cannot exceed the total number of participants minus the number of participants whose adults drink municipal water every day (<output value="/school_d/num_partic"/> - <output value="/school_d/sch_q13a"/>)		yes
/sch_q13c	Integer	q13c. Raise your hand if the adults in your house/compound drink municipal water 4 to 6 days a week. Count yes:			/school_d/req_adult = '1'	. <= (/school_d/num_partic - /school_d/sch_q13a) and . >= 0	Answer must not be negative and cannot exceed the total number of participants minus the number of participants whose adults drink municipal water every day (<output value="/school_d/num_partic"/> - <output value="/school_d/sch_q13a"/>)		yes
/sch_q13d	Integer	q13d. Raise your hand if the adults in your house/compound drink municipal water 4 to 6 days a week. Count missing:			/school_d/req_adult = '1'	. <= (/school_d/num_partic - /school_d/sch_q13c) and . >= 0	Answer must not be negative and cannot exceed the total number of participants minus the number of participants whose adults drink municipal water 4 to 6 days a week (<output value="/school_d/num_partic"/> - <output value="/school_d/sch_q13c"/>)		yes
/sch_q13e	Integer	q13e. Raise your hand if the adults in your house/compound drink municipal water 3 days or less a week. Count yes:			/school_d/req_adult = '1'	. <= (/school_d/num_partic - /school_d/sch_q13a - /school_d/sch_q13c) and . >= 0	Answer must not be negative and cannot exceed the total number of participants minus the number of participants whose adults drink municipal water 4+ days a week (<output value="/school_d/num_partic"/> - <output value="/school_d/sch_q13a"/> - <output value="/school_d/sch_q13c"/>)		yes
/sch_q13f	Integer	q13f. Raise your hand if the adults in your house/compound drink municipal water 3 days or less a week. Count missing:			/school_d/req_adult = '1'	. <= (/school_d/num_partic - /school_d/sch_q13e) and . >= 0	Answer must not be negative and cannot exceed the total number of participants minus the number of participants whose adults drink municipal water 3 days or less a week (<output value="/school_d/num_partic"/> - <output value="/school_d/sch_q13e"/>)		yes
/sch_q13g	Integer	q13g. Raise your hand if the adults in your house/compound never drink municipal water. Count yes:			/school_d/req_adult = '1'	. <= (/school_d/num_partic - /school_d/sch_q13a - /school_d/sch_q13c - /school_d/sch_q13e) and . >= 0	Answer must not be negative and cannot exceed the total number of participants minus the number of participants whose adults drink municipal water (<output value="/school_d/num_partic"/> - <output value="/school_d/sch_q13a"/> - <output value="/school_d/sch_q13c"/> - <output value="/school_d/sch_q13e"/>)		yes
/sch_q13h	Integer	q13h. Raise your hand if the adults in your house/compound never drink municipal water. Count missing:			/school_d/req_adult = '1'	. <= (/school_d/num_partic - /school_d/sch_q13g) and . >= 0	Answer must not be negative and cannot exceed the total number of participants minus the number of participants whose adults never drink municipal water (<output value="/school_d/num_partic"/> - <output value="/school_d/sch_q13g"/>)		yes
/sch_q13i	Integer	q13i. Raise your hand if you do not know if the adults in your house/compound drink municipal water. Count yes:			/school_d/req_adult = '1'	. <= (/school_d/num_partic - /school_d/sch_q13a - /school_d/sch_q13c - /school_d/sch_q13e - /school_d/sch_q13g) and . >= 0	Answer must not be negative and cannot exceed the total number of participants minus the number of participants whose adults drink municipal water minus the number of participants whose adults never drink municipal water (<output value="/school_d/num_partic"/> - <output value="/school_d/sch_q13a"/> - <output value="/school_d/sch_q13c"/> - <output value="/school_d/sch_q13e"/> - <output value="/sch…		yes
/sch_q13j	Integer	q13j. Raise your hand if you do not know if the adults in your house/compound drink municipal water. Count missing:			/school_d/req_adult = '1'	. <= (/school_d/num_partic - /school_d/sch_q13i) and . >= 0	Answer must not be negative and cannot exceed the total number of participants minus the number of participants whose adults do not know if they drink municipal water (<output value="/school_d/num_partic"/> - <output value="/school_d/sch_q13i"/>)		yes
/sch_q13k	Integer	q13k. Think about if your family regularly treats your water by boiling, adding chlorine, or using a filter to make it less cloudy or safer to drink. Raise your hand if your family regularly treats your water by boiling, adding chlorine, or using a filter to make it less cloudy or safer to drink? Count yes:				. <= (/school_d/num_partic) and . >= 0	Answer must not be negative and cannot exceed the total number of participants (<output value="/school_d/num_partic"/>)		yes
/sch_q13l	Integer	q13l. Raise your hand if your family regularly treats your water by boiling, adding chlorine, or using a filter to make it less cloudy or safer to drink? Count missing:				. <= (/school_d/num_partic - /school_d/sch_q13k) and . >= 0	Answer must not be negative and cannot exceed the total number of participants minus the number of participants whose families regularly treat water (<output value="/school_d/num_partic"/> - <output value="/school_d/sch_q13k"/>)		yes
/sch_q13m	Integer	q13m. Raise your hand if you don't know if your family regularly treats your water by boiling, adding chlorine, or using a filter to make it less cloudy or safer to drink? Count yes:				. <= (/school_d/num_partic - /school_d/sch_q13k) and . >= 0	Answer must not be negative and cannot exceed the total number of participants minus the number of participants whose families regularly treat water (<output value="/school_d/num_partic"/> - <output value="/school_d/sch_q13k"/>)		yes
/sch_q13n	Integer	q13n. Raise your hand if you don't know if your family regularly treats your water by boiling, adding chlorine, or using a filter to make it less cloudy or safer to drink? Count missing:				. <= (/school_d/num_partic - /school_d/sch_q13m) and . >= 0	Answer must not be negative and cannot exceed the total number of participants minus the number of participants who do not know if their families regularly treat water (<output value="/school_d/num_partic"/> - <output value="/school_d/sch_q13m"/>)		yes
/sch_q14	Label	q14. How often do you eat produce that is raw (uncooked) per week? For this question, we are referring to any produce that does not grow on a tree, and that does not have a peel or shell. Please think both about the produce you eat whole and produce you prepare but eat raw, such as a salad.							no
/sch_q14a	Integer	q14a. Raise your hand if you eat raw produce more than 10 times every week. Count yes:				. <= (/school_d/num_partic) and . >= 0	Answer must not be negative and cannot exceed the total number of participants (<output value="/school_d/num_partic"/>)		yes
/sch_q14b	Integer	q14b. Raise your hand if you eat raw produce more than 10 times every week. Count missing:				. <= (/school_d/num_partic - /school_d/sch_q14a) and . >= 0	Answer must not be negative and cannot exceed the total number of participants minus the number who eat these produce raw every day (<output value="/school_d/num_partic"/> - <output value="/school_d/sch_q14a"/>)		yes
/sch_q14c	Integer	q14c. Raise your hand if you eat raw produce 6 to 10 times every week. Count yes:				. <= (/school_d/num_partic - /school_d/sch_q14a) and . >= 0	Answer must not be negative and cannot exceed the total number of participants minus the number who eat these produce raw every day (<output value="/school_d/num_partic"/> - <output value="/school_d/sch_q14a"/>)		yes
/sch_q14d	Integer	q14d. Raise your hand if you eat raw produce 6 to 10 times every week. Count missing:				. <= (/school_d/num_partic - /school_d/sch_q14c) and . >= 0	Answer must not be negative and cannot exceed the total number of participants minus the number who eat these produce raw 4 to 6 days a week (<output value="/school_d/num_partic"/> - <output value="/school_d/sch_q14c"/>)		yes
/sch_q14e	Integer	q14e. Raise your hand if you eat raw produce 1 to 5 times every week. Count yes:				. <= (/school_d/num_partic - /school_d/sch_q14a - /school_d/sch_q14c) and . >= 0	Answer must not be negative and cannot exceed the total number of participants minus the number who eat these produce raw 4+ days a week (<output value="/school_d/num_partic"/> - <output value="/school_d/sch_q14a"/> - <output value="/school_d/sch_q14c"/>)		yes
/sch_q14f	Integer	q14f. Raise your hand if you eat raw produce 1 to 5 times every week. Count missing:				. <= (/school_d/num_partic - /school_d/sch_q14e) and . >= 0	Answer must not be negative and cannot exceed the total number of participants minus the number who eat these produce raw 3 days or less a week (<output value="/school_d/num_partic"/> - <output value="/school_d/sch_q14e"/>)		yes
/sch_q14g	Integer	q14g. Raise your hand if you never eat these produce raw. Count yes:				. <= (/school_d/num_partic - /school_d/sch_q14a - /school_d/sch_q14c - /school_d/sch_q14e) and . >= 0	Answer must not be negative and cannot exceed the total number of participants minus the number who eat these produce raw (<output value="/school_d/num_partic"/> - <output value="/school_d/sch_q14a"/> - <output value="/school_d/sch_q14c"/> - <output value="/school_d/sch_q14e"/>)		yes
/sch_q14h	Integer	q14h. Raise your hand if you never eat these produce raw. Count missing:				. <= (/school_d/num_partic - /school_d/sch_q14g) and . >= 0	Answer must not be negative and cannot exceed the total number of participants minus the number who never eat these produce raw (<output value="/school_d/num_partic"/> - <output value="/school_d/sch_q14g"/>)		yes
/sch_q15	Label	q15. How many days during the week do the adults in your family eat produce that is raw (uncooked)? Again, for this question, we are referring to any produce that does not grow on a tree, and that does not have a peel or shell. Please think both about produce you eat whole and produce you prepare but eat raw, such as a salad.			/school_d/req_adult = '1'				yes
/sch_q15a	Integer	q15a. Raise your hand if the adults in your house/compound eat raw produce more than 10 times every week. Count yes:			/school_d/req_adult = '1'	. <= (/school_d/num_partic) and . >= 0	Answer must not be negative and cannot exceed the total number of participants (<output value="/school_d/num_partic"/>)		yes
/sch_q15b	Integer	q15b. Raise your hand if the adults in your house/compound eat raw produce more than 10 times every week. Count missing:			/school_d/req_adult = '1'	. <= (/school_d/num_partic - /school_d/sch_q15a) and . >= 0	Answer must not be negative and cannot exceed the total number of participants minus the number of participants whose adults eat these produce every day (<output value="/school_d/num_partic"/> - <output value="/school_d/sch_q15a"/>)		yes
/sch_q15c	Integer	q15c. Raise your hand if the adults in your house/compound eat raw produce 6 to 10 times every week. Count yes:			/school_d/req_adult = '1'	. <= (/school_d/num_partic - /school_d/sch_q15a) and . >= 0	Answer must not be negative and cannot exceed the total number of participants minus the number of participants whose adults eat these produce every day (<output value="/school_d/num_partic"/> - <output value="/school_d/sch_q15a"/>)		yes
/sch_q15d	Integer	q15d. Raise your hand if the adults in your house/compound eat raw produce 6 to 10 times every week. Count missing:			/school_d/req_adult = '1'	. <= (/school_d/num_partic - /school_d/sch_q15c) and . >= 0	Answer must not be negative and cannot exceed the total number of participants minus the number of participants whose adults eat these produce 4 to 6 days a week (<output value="/school_d/num_partic"/> - <output value="/school_d/sch_q15c"/>)		yes
/sch_q15e	Integer	q15e. Raise your hand if the adults in your house/compound eat raw produce 1 to 5 times every week. Count yes:			/school_d/req_adult = '1'	. <= (/school_d/num_partic - /school_d/sch_q15a - /school_d/sch_q15c) and . >= 0	Answer must not be negative and cannot exceed the total number of participants minus the number of participants whose adults eat these produce 4+ days a week (<output value="/school_d/num_partic"/> - <output value="/school_d/sch_q15a"/> - <output value="/school_d/sch_q15c"/>)		yes
/sch_q15f	Integer	q15f. Raise your hand if the adults in your house/compound eat raw produce 1 to 5 times every week. Count missing:			/school_d/req_adult = '1'	. <= (/school_d/num_partic - /school_d/sch_q15e) and . >= 0	Answer must not be negative and cannot exceed the total number of participants minus the number of participants whose adults eat these produce 3 days or less a week (<output value="/school_d/num_partic"/> - <output value="/school_d/sch_q15e"/>)		yes
/sch_q15g	Integer	q15g. Raise your hand if the adults in your house/compound never eat these produce raw. Count yes:			/school_d/req_adult = '1'	. <= (/school_d/num_partic - /school_d/sch_q15a - /school_d/sch_q15c - /school_d/sch_q15e) and . >= 0	Answer must not be negative and cannot exceed the total number of participants minus the number of participants whose adults eat these produce (<output value="/school_d/num_partic"/> - <output value="/school_d/sch_q15a"/> - <output value="/school_d/sch_q15c"/> - <output value="/school_d/sch_q15e"/>)		yes
/sch_q15h	Integer	q15h. Raise your hand if the adults in your house/compound never eat these produce raw. Count missing:			/school_d/req_adult = '1'	. <= (/school_d/num_partic - /school_d/sch_q15g) and . >= 0	Answer must not be negative and cannot exceed the total number of participants minus the number of participants whose adults never eat these produce (<output value="/school_d/num_partic"/> - <output value="/school_d/sch_q15g"/>)		yes
/sch_q15i	Integer	q15i. Raise your hand if you don't know if the adults in your house/compound eat these produce raw. Count yes			/school_d/req_adult = '1'	. <= (/school_d/num_partic - /school_d/sch_q15a - /school_d/sch_q15c - /school_d/sch_q15e - /school_d/sch_q15g) and . >= 0	Answer must not be negative and cannot exceed the total number of participants minus the number of participants whose adults eat these produce minus the number of participants whose adults never eat these produce (<output value="/school_d/num_partic"/> - <output value="/school_d/sch_q15a"/> - <output value="/school_d/sch_q15c"/> - <output value="/school_d/sch_q15e"/> - <output value="/school_d/sc…		yes
/sch_q15j	Integer	q15j. Raise your hand if you don't know if the adults in your house/compound eat these produce raw. Count missing			/school_d/req_adult = '1'	. <= (/school_d/num_partic - /school_d/sch_q15i) and . >= 0	Answer must not be negative and cannot exceed the total number of participants minus the number of participants whose adults do not know if they eat these produce (<output value="/school_d/num_partic"/> - <output value="/school_d/sch_q15i"/>)		yes
/sch_q16	Label	q16. How often do you use public toilets in your neighborhood? A public toilet is one that may be at school, shops, or in the community.							no
/sch_q16a	Integer	q16a. Raise your hand if you use a public toilet in your neighborhood more than 10 times total every week. Count yes:				. <= (/school_d/num_partic) and . >= 0	Answer must not be negative and cannot exceed total number of participants (<output value="/school_d/num_partic"/>)		yes
/sch_q16b	Integer	q16b. Raise your hand if you use a public toilet in your neighborhood more than 10 times total every week. Count missing:				. <= (/school_d/num_partic - /school_d/sch_q16a) and . >= 0	Answer must not be negative and cannot exceed total number of participants minus the number of participants who use a public toilet in their neighborhood more than 10 times total every month (<output value="/school_d/num_partic"/> - <output value="/school_d/sch_q16a"/>)		yes
/sch_q16c	Integer	q16c. Raise your hand if you use a public toilet in your neighborhood 6 to 10 times total every week. Count yes:				. <= (/school_d/num_partic - /school_d/sch_q16a) and . >= 0	Answer must not be negative and cannot exceed total number of participants minus the number of participants who use a public toilet in their neighborhood more than 10 times total every month (<output value="/school_d/num_partic"/> - <output value="/school_d/sch_q16a"/>)		yes
/sch_q16d	Integer	q16d. Raise your hand if you use a public toilet in your neighborhood 6 to 10 times total every week. Count missing:				. <= (/school_d/num_partic - /school_d/sch_q16c) and . >= 0	Answer must not be negative and cannot exceed total number of participants minus the number of participants who use a public toilet in their neighborhood 6 to 10 times total every month (<output value="/school_d/num_partic"/> - <output value="/school_d/sch_q16c"/>)		yes
/sch_q16e	Integer	q16e. Raise your hand if you use a public toilet in your neighborhood 5 times or less total every week. Count yes:				. <= (/school_d/num_partic - /school_d/sch_q16a - /school_d/sch_q16c) and . >= 0	Answer must not be negative and cannot exceed total number of participants minus the number of participants who use a public toilet in their neighborhood 6 or more times total every month (<output value="/school_d/num_partic"/> - <output value="/school_d/sch_q16a"/> - <output value="/school_d/sch_q16c"/>)		yes
/sch_q16f	Integer	q16f. Raise your hand if you use a public toilet in your neighborhood 5 times or less total every week. Count missing:				. <= (/school_d/num_partic - /school_d/sch_q16e) and . >= 0	Answer must not be negative and cannot exceed total number of participants minus the number of participants who use a public toilet in their neighborhood 5 times or less total every month (<output value="/school_d/num_partic"/> - <output value="/school_d/sch_q16e"/>)		yes
/sch_q16g	Integer	q16g. Raise your hand if you never use a public toilet in your neighborhood. Count yes:				. <= (/school_d/num_partic - /school_d/sch_q16a - /school_d/sch_q16c - /school_d/sch_q16e) and . >= 0	Answer must not be negative and cannot exceed total number of participants minus the number of participants who use a public toilet in their neighborhood (<output value="/school_d/num_partic"/> - <output value="/school_d/sch_q16a"/> - <output value="/school_d/sch_q16c"/> - <output value="/school_d/sch_q16e"/>)		yes
/sch_q16h	Integer	q16h. Raise your hand if you never use a public toilet in your neighborhood. Count missing:				. <= (/school_d/num_partic - /school_d/sch_q16g) and . >= 0	Answer must not be negative and cannot exceed total number of participants minus the number of participants who use a public toilet in their neighborhood (<output value="/school_d/num_partic"/> - <output value="/school_d/sch_q16g"/>)		yes
/sch_q17	Label	q17. How often do the adults in your family use public toilets in your neighborhood? A public toilet is one that may be at work, school, shops, or in the community.			/school_d/req_adult = '1'				yes
/sch_q17a	Integer	q17a. Raise your hand if the adults use a public toilet in your neighborhood more than 10 times total every week. Count yes:			/school_d/req_adult = '1'	. <= (/school_d/num_partic) and . >= 0	Answer must not be negative and cannot exceed total number of participants (<output value="/school_d/num_partic"/>)		yes
/sch_q17b	Integer	q17b. Raise your hand if the adults use a public toilet in your neighborhood more than 10 times total every week. Count missing:			/school_d/req_adult = '1'	. <= (/school_d/num_partic - /school_d/sch_q17a) and . >= 0	Answer must not be negative and cannot exceed total number of participants minus the number of participants whose adults use a public toilet in their neighborhood more than 10 times total every month (<output value="/school_d/num_partic"/> - <output value="/school_d/sch_q17a"/>)		yes
/sch_q17c	Integer	q17c. Raise your hand if the adults use a public toilet in your neighborhood 6 to 10 times total every week. Count yes:			/school_d/req_adult = '1'	. <= (/school_d/num_partic - /school_d/sch_q17a) and . >= 0	Answer must not be negative and cannot exceed total number of participants minus the number of participants whose adults use a public toilet in their neighborhood more than 10 times total every month (<output value="/school_d/num_partic"/> - <output value="/school_d/sch_q17a"/>)		yes
/sch_q17d	Integer	q17d. Raise your hand if the adults use a public toilet in your neighborhood 6 to 10 times total every week. Count missing:			/school_d/req_adult = '1'	. <= (/school_d/num_partic - /school_d/sch_q17c) and . >= 0	Answer must not be negative and cannot exceed total number of participants minus the number of participants whose adults use a public toilet in their neighborhood 6 to 10 times total every month (<output value="/school_d/num_partic"/> - <output value="/school_d/sch_q17c"/>)		yes
/sch_q17e	Integer	q17e. Raise your hand if the adults use a public toilet in your neighborhood 5 times or less total every week. Count yes:			/school_d/req_adult = '1'	. <= (/school_d/num_partic - /school_d/sch_q17a - /school_d/sch_q17c) and . >= 0	Answer must not be negative and cannot exceed total number of participants minus the number of participants whose adults use a public toilet in their neighborhood 6 or more times total every month (<output value="/school_d/num_partic"/> - <output value="/school_d/sch_q17a"/> - <output value="/school_d/sch_q17c"/>)		yes
/sch_q17f	Integer	q17f. Raise your hand if the adults use a public toilet in your neighborhood 5 times or less total every week. Count missing:			/school_d/req_adult = '1'	. <= (/school_d/num_partic - /school_d/sch_q17e) and . >= 0	Answer must not be negative and cannot exceed total number of participants minus the number of participants whose adults use a public toilet in their neighborhood 5 times or less total every month (<output value="/school_d/num_partic"/> - <output value="/school_d/sch_q17e"/>)		yes
/sch_q17g	Integer	q17g. Raise your hand if the adults never use a public toilet in your neighborhood. Count yes:			/school_d/req_adult = '1'	. <= (/school_d/num_partic - /school_d/sch_q17a - /school_d/sch_q17c - /school_d/sch_q17e) and . >= 0	Answer must not be negative and cannot exceed total number of participants minus the number of participants whose adults use a public toilet in their neighborhood (<output value="/school_d/num_partic"/> - <output value="/school_d/sch_q17a"/> - <output value="/school_d/sch_q17c"/> - <output value="/school_d/sch_q17e"/>)		yes
/sch_q17h	Integer	q17h. Raise your hand if the adults never use a public toilet in your neighborhood. Count missing:			/school_d/req_adult = '1'	. <= (/school_d/num_partic - /school_d/sch_q17g) and . >= 0	Answer must not be negative and cannot exceed total number of participants minus the number of participants whose adults use a public toilet in their neighborhood (<output value="/school_d/num_partic"/> - <output value="/school_d/sch_q17g"/>)		yes
/sch_q17i	Integer	q17i. Raise your hand if you don't know if the adults use a public toilet. Count yes:			/school_d/req_adult = '1'	. <= (/school_d/num_partic - /school_d/sch_q17a - /school_d/sch_q17c - /school_d/sch_q17e - /school_d/sch_q17g) and . >= 0	Answer must not be negative and cannot exceed total number of participants minus the number of participants whose adults use a public toilet minus the number of participants whose adults never use a public toilet (<output value="/school_d/num_partic"/> - <output value="/school_d/sch_q17a"/> - <output value="/school_d/sch_q17c"/> - <output value="/school_d/sch_q17e"/> - <output value="/school_d/sc…		yes
/sch_q17j	Integer	q17j. Raise your hand if you don't know if the adults use a public toilet. Count missing:			/school_d/req_adult = '1'	. <= (/school_d/num_partic - /school_d/sch_q17i) and . >= 0	Answer must not be negative and cannot exceed total number of participants minus the number of participants who don't know if the adults use a public toilet (<output value="/school_d/num_partic"/> - <output value="/school_d/sch_q17i"/>)		yes
/sch_q17k	Integer	q17k. Think about if you have a toilet in your house/compound. Raise your hand if you have any toilets in your house/compound. Count yes:				. <= (/school_d/num_partic) and . >= 0	Answer must not be negative and cannot exceed total number of participants (<output value="/school_d/num_partic"/>)		yes
/sch_q17l	Integer	q17l. Think about if you have a toilet in your house/compound. Raise your hand if you have any toilets in your house/compound. Count missing:				. <= (/school_d/num_partic - /school_d/sch_q17k) and . >= 0	Answer must not be negative and cannot exceed total number of participants minus the number of participants who have a toilet in their house/compound (<output value="/school_d/num_partic"/> - <output value="/school_d/sch_q17k"/>)		yes
/sch_q18	Label	q18. If you have a toilet in your house/compound, think about if you ever use it.							no
/sch_q18a	Integer	q18a. Raise your hand if you use the toilet in your house/compound. Count yes:				. <= (/school_d/sch_q17k) and . >= 0	Answer must not be negative and cannot exceed the number of participants who have a toilet in their house/compound (<output value="/school_d/sch_q17k"/>)		yes
/sch_q18b	Integer	q18b. Raise your hand if you use the toilet in your house/compound. Count missing:				. <= (/school_d/sch_q17k - /school_d/sch_q18a) and . >= 0	Answer must not be negative and cannot exceed the number of participants who have a toilet in their house/compound minus the number who use toilet in their house/compound (<output value="/school_d/sch_q17k"/> - <output value="/school_d/sch_q18a"/>)		yes
/sch_q18c	Integer	q18c. Raise your hand if you don't use the toilet in your house/compound. Count yes:				. <= (/school_d/sch_q17k - /school_d/sch_q18a) and . >= 0	Answer must not be negative and cannot exceed the number of participants who have a toilet in their house/compound minus the number who use toilet in their house/compound (<output value="/school_d/sch_q17k"/> - <output value="/school_d/sch_q18a"/>)		yes
/sch_q18d	Integer	q18d. Raise your hand if you don't use the toilet in your house/compound. Count missing:				. <= (/school_d/sch_q17k - /school_d/sch_q18c) and . >= 0	Answer must not be negative and cannot exceed the number participants who have a toilet in their house/compound minus the number who don't use toilet in their house/compound (<output value="/school_d/sch_q17k"/> - <output value="/school_d/sch_q18c"/>)		yes
/sch_q18e	Integer	q18e. Raise your hand if you don't have a toilet in your house/compound. Count yes:				. <= (/school_d/num_partic - /school_d/sch_q17k) and . >= 0	Answer must not be negative and cannot exceed the total number participants minus the number who have a toilet in their house/compound (<output value="/school_d/num_partic"/> - <output value="/school_d/sch_q17k"/>)		yes
/sch_q18f	Integer	q18f. Raise your hand if you don't have a toilet in your house/compound. Count missing:				. <= (/school_d/num_partic - /school_d/sch_q18e) and . >= 0	Answer must not be negative and cannot exceed the total number of participants minus the number who don't have a toilet in their house/compound (<output value="/school_d/num_partic"/> - <output value="/school_d/sch_q18e"/>)		yes
/sch_q19	Label	q19. If you have a toilet in your house/compound, think about whether or not you flush it with water.							no
/sch_q19a	Integer	q19a. Raise your hand if you flush the toilet in your house/compound with water. Count yes:				. <= (/school_d/sch_q17k) and . >= 0	Answer must not be negative and cannot exceed the number of participants who have a toilet in their house/compound (<output value="/school_d/sch_q17k"/>)		yes
/sch_q19b	Integer	q19b. Raise your hand if you flush the toilet in your house/compound with water. Count missing:				. <= (/school_d/sch_q17k - /school_d/sch_q19a) and . >= 0	Answer must not be negative and cannot exceed the number of participants who have a toilet in their house/compound minus the number who flush the toilet in their house/compound with water (<output value="/school_d/sch_q17k"/> - <output value="/school_d/sch_q19a"/>)		yes
/sch_q19c	Integer	q19c. Raise your hand if you don't flush the toilet in your house/compound with water. Count yes:				. <= (/school_d/sch_q17k - /school_d/sch_q19a) and . >= 0	Answer must not be negative and cannot exceed the number of participants who have a toilet in their house/compound minus the number who flush the toilet in their house/compound with water (<output value="/school_d/sch_q17k"/> - <output value="/school_d/sch_q19a"/>)		yes
/sch_q19d	Integer	q19d. Raise your hand if you don't flush the toilet in your house/compound with water. Count missing:				. <= (/school_d/sch_q17k - /school_d/sch_q19c) and . >= 0	Answer must not be negative and cannot exceed the number of participants who have a toilet in their house/compound minus the number who do not flush the toilet in their house/compound with water (<output value="/school_d/sch_q17k"/> - <output value="/school_d/sch_q19c"/>)		yes
/sch_q19e	Integer	q19e. Raise your hand if you don't have a toilet in your house/compound. Count yes:				. <= (/school_d/num_partic - /school_d/sch_q17k) and . >= 0	Answer must not be negative and cannot exceed the total number participants minus the number who have a toilet in their house/compound (<output value="/school_d/num_partic"/> - <output value="/school_d/sch_q17k"/>)		yes
/sch_q19f	Integer	q19f. Raise your hand if you don't have a toilet in your house/compound. Count missing:				. <= (/school_d/num_partic - /school_d/sch_q19e) and . >= 0	Answer must not be negative and cannot exceed the total number of participants minus the number who don't have a toilet in their house/compound (<output value="/school_d/num_partic"/> - <output value="/school_d/sch_q19e"/>)		yes
/sch_q20	Label	q20. If you have a toilet in your house/compound, think about if it ever floods.							no
/sch_q20a	Integer	q20a. Raise your hand if the toilet in your house/compound ever floods. Count yes:				. <= (/school_d/sch_q17k) and . >= 0	Answer must not be negative and cannot exceed the number of participants who have a toilet in their house/compound (<output value="/school_d/sch_q17k"/>)		yes
/sch_q20b	Integer	q20b. Raise your hand if the toilet in your house/compound ever floods. Count missing:				. <= (/school_d/sch_q17k - /school_d/sch_q20a) and . >= 0	Answer must not be negative and cannot exceed the number of participants who have a toilet in their house/compound minus the number whose toilet in their house/compound ever floods (<output value="/school_d/sch_q17k"/> - <output value="/school_d/sch_q20a"/>)		yes
/sch_q20c	Integer	q20c. Raise your hand if the toilet in your house/compound never floods. Count yes:				. <= (/school_d/sch_q17k - /school_d/sch_q20a) and . >= 0	Answer must not be negative and cannot exceed the number of participants who have a toilet in their house/compound minus the number whose toilet in their house/compound ever floods (<output value="/school_d/sch_q17k"/> - <output value="/school_d/sch_q20a"/>)		yes
/sch_q20d	Integer	q20d. Raise your hand if the toilet in your house/compound never floods. Count missing:				. <= (/school_d/sch_q17k - /school_d/sch_q20c) and . >= 0	Answer must not be negative and cannot exceed the number of participants who have a toilet in their house/compound minus the number whose toilet in their house/compound never floods (<output value="/school_d/sch_q17k"/> - <output value="/school_d/sch_q20c"/>)		yes
/sch_q20e	Integer	q20e. Raise your hand if you don't have a toilet in your house/compound. Count yes:				. <= (/school_d/num_partic - /school_d/sch_q17k) and . >= 0	Answer must not be negative and cannot exceed the total number participants minus the number who have a toilet in their house/compound (<output value="/school_d/num_partic"/> - <output value="/school_d/sch_q17k"/>)		yes
/sch_q20f	Integer	q20f. Raise your hand if you don't have a toilet in your house/compound. Count missing:				. <= (/school_d/num_partic - /school_d/sch_q20e) and . >= 0	Answer must not be negative and cannot exceed the total number of participants minus the number who don't have a toilet in their house/compound (<output value="/school_d/num_partic"/> - <output value="/school_d/sch_q20e"/>)		yes
/sch_q21	Label	q21. If you have a toilet in your house/compound, think about if you share a toilet / toilet with other households.							no
/sch_q21a	Integer	q21a. Raise your hand if you do not share a toilet/toilet with other households. Count yes:				. <= (/school_d/sch_q17k) and . >= 0	Answer must not be negative and cannot exceed the number of participants who have a toilet in their house/compound (<output value="/school_d/sch_q17k"/>)		yes
/sch_q21b	Integer	q21b. Raise your hand if you do not share a toilet/toilet with other households. Count missing:				. <= (/school_d/sch_q17k - /school_d/sch_q21a) and . >= 0	Answer must not be negative and cannot exceed the number of participants who have a toilet in their house/compound minus the number who do not share a toilet with other households (<output value="/school_d/sch_q17k"/> - <output value="/school_d/sch_q21a"/>)		yes
/sch_q21c	Integer	q21c. Raise your hand if you share a toilet/toilet with one to four other households. Count yes:				. <= (/school_d/sch_q17k - /school_d/sch_q21a) and . >= 0	Answer must not be negative and cannot exceed the number of participants who have a toilet in their house/compound minus the number who do not share a toilet with other households (<output value="/school_d/sch_q17k"/> - <output value="/school_d/sch_q21a"/>)		yes
/sch_q21d	Integer	q21d. Raise your hand if you share a toilet/toilet with one to four other households. Count missing:				. <= (/school_d/sch_q17k - /school_d/sch_q21c) and . >= 0	Answer must not be negative and cannot exceed the number of participants who have a toilet in their house/compound minus the number who share a toilet with 1 to 4 other households (<output value="/school_d/sch_q17k"/> - <output value="/school_d/sch_q21c"/>)		yes
/sch_q21e	Integer	q21e. Raise your hand if you share a toilet/toilet with five or more other households. Count yes:				. <= (/school_d/sch_q17k - /school_d/sch_q21a - /school_d/sch_q21c) and . >= 0	Answer must not be negative and cannot exceed the number of participants who have a toilet in their house/compound minus the number who share a toilet with 0 to 4 other households (<output value="/school_d/sch_q17k"/> - <output value="/school_d/sch_q21a"/> - <output value="/school_d/sch_q21c"/>)		yes
/sch_q21f	Integer	q21f. Raise your hand if you share a toilet/toilet with five or more other households. Count missing:				. <= (/school_d/sch_q17k - /school_d/sch_q21e) and . >= 0	Answer must not be negative and cannot exceed the number of participants who have a toilet in their house/compound minus the number who share a toilet with 5+ other households (<output value="/school_d/sch_q17k"/> - <output value="/school_d/sch_q21e"/>)		yes
/sch_q21g	Integer	q21g. Raise your hand if you don't have a toilet in your house/compound. Count yes:				. <= (/school_d/num_partic - /school_d/sch_q17k) and . >= 0	Answer must not be negative and cannot exceed the total number participants minus the number who have a toilet in their house/compound (<output value="/school_d/num_partic"/> - <output value="/school_d/sch_q17k"/>)		yes
/sch_q21h	Integer	q21h. Raise your hand if you don't have a toilet in your house/compound. Count missing:				. <= (/school_d/num_partic - /school_d/sch_q21g) and . >= 0	Answer must not be negative and cannot exceed the total number of participants minus the number who don't have a toilet in their house/compound (<output value="/school_d/num_partic"/> - <output value="/school_d/sch_q21g"/>)		yes
/sch_q24	Label	q24. Think of a time when you are outside of your house and you cannot find a toilet, what do you do? For this question, you may raise your hand for all of the responses that apply to you.							no
/sch_q24a	Integer	q24a. Raise your hand if this never happens to you. Count yes:				. <= (/school_d/num_partic) and . >= 0	Answer must not be negative and cannot exceed the total number of participants (<output value="/school_d/num_partic"/>)		yes
/sch_q24b	Integer	q24b. Raise your hand if this never happens to you. Count missing:				. <= (/school_d/num_partic - /school_d/sch_q24a) and . >= 0	Answer must not be negative and cannot exceed the total number of participants minus the number to whom this never happens (<output value="/school_d/num_partic"/> - <output value="/school_d/sch_q24a"/>)		yes
/sch_q24c	Integer	q24c. Raise your hand if you go back to your home. Count yes:				. <= (/school_d/num_partic) and . >= 0	Answer must not be negative and cannot exceed the total number of participants (<output value="/school_d/num_partic"/>)		yes
/sch_q24d	Integer	q24d. Raise your hand if you go back to your home. Count missing:				. <= (/school_d/num_partic - /school_d/sch_q24c) and . >= 0	Answer must not be negative and cannot exceed the total number of participants minus the number who go back to their home (<output value="/school_d/num_partic"/> - <output value="/school_d/sch_q24c"/>)		yes
/sch_q24e	Integer	q24e. Raise your hand if you go in search of a toilet (e.g. at a friend's, in a public area). Count yes:				. <= (/school_d/num_partic) and . >= 0	Answer must not be negative and cannot exceed the total number of participants (<output value="/school_d/num_partic"/>)		yes
/sch_q24f	Integer	q24f. Raise your hand if you go in search of a toilet (e.g. at a friend's, in a public area). Count missing:				. <= (/school_d/num_partic - /school_d/sch_q24e) and . >= 0	Answer must not be negative and cannot exceed the total number of participants minus the number who go in search of a toilet (<output value="/school_d/num_partic"/> - <output value="/school_d/sch_q24e"/>)		yes
/sch_q24g	Integer	q24g. Raise your hand if you use a plastic bag. Count yes:				. <= (/school_d/num_partic) and . >= 0	Answer must not be negative and cannot exceed the total number of participants (<output value="/school_d/num_partic"/>)		yes
/sch_q24h	Integer	q24h. Raise your hand if you use a plastic bag. Count missing:				. <= (/school_d/num_partic - /school_d/sch_q24g) and . >= 0	Answer must not be negative and cannot exceed the total number of participants minus the number who use a plastic bag (<output value="/school_d/num_partic"/> - <output value="/school_d/sch_q24g"/>)		yes
/sch_q24i	Integer	q24i. Raise your hand if you defecate in the open. Count yes:				. <= (/school_d/num_partic) and . >= 0	Answer must not be negative and cannot exceed the total number of participants (<output value="/school_d/num_partic"/>)		yes
/sch_q24j	Integer	q24j. Raise your hand if you defecate in the open. Count missing:				. <= (/school_d/num_partic - /school_d/sch_q24j) and . >= 0	Answer must not be negative and cannot exceed the total number of participants minus the number who defecate in the open (<output value="/school_d/num_partic"/> - <output value="/school_d/sch_q24i"/>)		yes
/sch_q25a	Integer	q25a. Raise your hand if you are a girl. Count yes:				(. <= (/school_d/num_partic) and . >= 0) or .=9999	Answer must not be negative and must be less than the total number of participants. Enter 9999 if you can't complete this question.		yes
/sch_q25b	Integer	q25b. Raise your hand if you are a girl. Count missing:				. <= (/school_d/num_partic - /school_d/sch_q25a) and . >= 0	Number cannot exceed total number of participants (<output value="/school_d/num_partic"/>) - number of girls (<output value="/school_d/sch_q25a"/>)		yes
/sch_q26a	Integer	q26a. Raise your hand if you are a boy. Count yes:				((. <= /school_d/num_partic - /school_d/sch_q25a) and .>=0) or .=9999	Number cannot exceed total number of participants (<output value="/school_d/num_partic"/>) - number of girls (<output value="/school_d/sch_q25a"/>). Enter 9999 if you can't complete the question.		yes
/sch_q26b	Integer	q26b. Raise your hand if you are a boy. Count missing:				(. <= /school_d/num_partic - /school_d/sch_q26a) and .>=0	Number cannot exceed total number of participants (<output value="/school_d/num_partic"/>) - number of boys (<output value="/school_d/sch_q26a"/>)		yes
/sch_q27a	Integer	q27a. Raise your hand if you live in this neighborhood. Count yes:				(. <= (/school_d/num_partic) and . >= 0) or .=9999	Number cannot exceed total number of participants (<output value="/school_d/num_partic"/>). Enter 9999 if you can't complete this question.		yes
/sch_q27b	Integer	q27b. Raise your hand if you live in this neighborhood. Count missing:				. <= (/school_d/num_partic - /school_d/sch_q27a) and . >= 0	Number cannot exceed total number of participants (<output value="/school_d/num_partic"/>) - number of boys (<output value="/school_d/sch_q27a"/>)		yes
/sch_notes	Text	Additional comments:							yes
/sch_enumerator_names	Text	Please enter the names of all enumerators who were involved in taking this survey							yes
/end_note	Label	To finalize and send this form, please touch the green triangle in the upper right hand corner of this screen. Thank you!							no

## Sheet: Community
Question	Type	Text (en)	Audio (en)	Image (en)	Display Condition	Validation Condition	Validation Message	Calculate Condition	Required
/com_dd	Date and Time	Please enter the date and time that you are beginning this survey							yes
/neighbor	Multiple Choice	Neighborhood							yes
/neighbor-Shiabu	Choice	Shiabu
/neighbor-Chorkor	Choice	Chorkor
/neighbor-Kokomlemle	Choice	Kokomlemle
/neighbor-Ringway	Choice	Ringway
/neighbor-Adabraka	Choice	Adabraka
/neighbor_other	Text	Enter other neighborhood:			/community_c/neighbor = '88'				yes
/ocean_qs	Hidden Value							if(/community_c/neighbor = 'Shiabu', 1, (if(/community_c/neighbor = 'Chorkor', 1, 0)))	no
/surface_qs	Hidden Value							if(/community_c/neighbor = 'Shiabu', 1, (if(/community_c/neighbor = 'Chorkor', 1, 0)))	no
/entity	Text	Entity Name							yes
/com_gps	GPS	Location							no
/com_gps_unit	Multiple Choice	Do you have a GPS unit?							yes
/com_gps_unit-Yes	Choice	Yes
/com_gps_unit-No	Choice	No
/com_gps_id	Text	Please enter the GPS device ID here:			/community_c/com_gps_unit = 'Yes'				yes
/com_gps_lat	Decimal	Please enter the latitude (including all decimal places) here:			/community_c/com_gps_unit = 'Yes'				yes
/com_gps_lon	Decimal	Please enter the longitude (including all decimal places) here:			/community_c/com_gps_unit = 'Yes'				yes
/com_waypoint	Integer	Please create a waypoint and enter it here			/community_c/com_gps_unit = 'Yes'				yes
/num_partic	Integer	Number of participants				. <= 30 and . > 0	This number must be less than or equal to 30		yes
/num_fem	Integer	Total female participants				. <= /community_c/num_partic and . >= 0	Total female participants must be greater than or equal to 0 and less than or equal to the total number of participants.		yes
/num_male	Integer	Total male participants				. <= (/community_c/num_partic - /community_c/num_fem) and . >= 0	Total male participants must be greater than or equal to 0 and less than or equal to the number of total participants minus the number of female participants.		yes
/com_q1a	Integer	q1a. Vote if you are a woman. Count yes:				. <= /community_c/num_partic and . >= 0	Number of women must be greater than or equal to 0 and less than or equal to the total number of participants.		yes
/com_q1b	Integer	q1b. Vote if you are a woman. Count missing:				. <= /community_c/num_partic and . >= 0	Number of missing hands must be greater than or equal to 0 and less than or equal to the total number of participants minus the number of women.		yes
/com_q2a	Integer	q2a. Vote if you are a man. Count yes:				. <= /community_c/num_partic and . >= 0	Number of men must be greater than or equal to 0 and less than or equal to the total number of participants minus the number of women.		yes
/com_q2b	Integer	q2b. Vote if you are a man. Count missing:				. <= /community_c/num_partic and . >= 0	Number of missing hands must be greater than or equal to 0 and less than or equal to the total number of participants minus the number of men.		yes
/com_q3a	Integer	q3a. Vote if you live in this neighborhood. Count yes:				. <= /community_c/num_partic and . >= 0	Number living in this neighborhood must be greater than or equal to 0 and less than or equal to the number of participants		yes
/com_q3b	Integer	q3b. Vote if you live in this neighborhood. Count missing:				. <= /community_c/num_partic and . >= 0	Number of missing hands must be greater than or equal to 0 and less than or equal to the number of participants minus those living in this neighborhood.		yes
/com_q4	Label	q4. Think about whether you go into the ocean for wading, swimming, splashing around, fishing, or to defecate. How often do you go into the ocean for any of these reasons?			/community_c/ocean_qs = 1				no
/com_q4a	Integer	q4a. Vote if you go into the ocean more than 10 times total every month. Count yes:			/community_c/ocean_qs = 1	. <= /community_c/num_partic and . >= 0	Answer must not be negative and must be less than or equal to the total number of participants.		yes
/com_q4b	Integer	q4b. Vote if you go into the ocean more than 10 times total every month. Count missing:			/community_c/ocean_qs = 1	. <= /community_c/num_partic and . >= 0	Answer must not be negative and must be less than or equal to the total number of participants.		yes
/com_q4c	Integer	q4c. Vote if you go into the ocean 6 to 10 times total every month. Count yes			/community_c/ocean_qs = 1	. <= /community_c/num_partic and . >= 0	Answer must not be negative and must be less than or equal to the total number of participants.		yes
/com_q4d	Integer	q4d. Vote if you go into the ocean 6 to 10 times total every month. Count missing:			/community_c/ocean_qs = 1	. <= /community_c/num_partic and . >= 0	Answer must not be negative and must be less than or equal to the total number of participants.		yes
/com_q4e	Integer	q4e. Vote if you go into the ocean 5 times or less total every month. Count yes:			/community_c/ocean_qs = 1	. <= /community_c/num_partic and . >= 0	Answer must not be negative and must be less than or equal to the total number of participants.		yes
/com_q4f	Integer	q4f. Vote if you go into the ocean 5 times or less total every month. Count missing:			/community_c/ocean_qs = 1	. <= /community_c/num_partic and . >= 0	Answer must not be negative and must be less than or equal to the total number of participants.		yes
/com_q4g	Integer	q4g. Vote if you never go in the ocean. Count yes:			/community_c/ocean_qs = 1	. <= /community_c/num_partic and . >= 0	Answer must not be negative and must be less than or equal to the total number of participants.		yes
/com_q4h	Integer	q4h. Vote if you never go in the ocean. Count missing:			/community_c/ocean_qs = 1	. <= /community_c/num_partic and . >= 0	Answer must not be negative and must be less than or equal to the total number of participants.		yes
/com_q4i	Integer	q4i. Vote if you are unsure whether you go into the ocean. Count yes:			/community_c/ocean_qs = 1	. <= /community_c/num_partic and . >= 0	Answer must not be negative and must be less than or equal to the total number of participants.		yes
/com_q4j	Integer	q4j. Vote if you are unsure whether you go into the ocean. Count missing:			/community_c/ocean_qs = 1	. <= /community_c/num_partic and . >= 0	Answer must not be negative and must be less than or equal to the total number of participants.		yes
/com_q5	Label	q5. Think about whether you go into surface water (rivers, ponds, or lakes) in your neighborhood. This includes wading, swimming, splashing around, fishing, helping with laundry, or to defecate. How often do you go into the rivers, ponds, or lakes?			/community_c/surface_qs = 1				no
/com_q5a	Integer	q5a. Vote if you go into the rivers, ponds, or lakes more than 10 times total every month. Count yes:			/community_c/surface_qs = 1	(. <= /community_c/num_partic and . >= 0) or .=9999	Answer must not be negative and must be less than or equal to the total number of participants.		yes
/com_q5b	Integer	q5b. Vote if you go into the rivers, ponds, or lakes more than 10 times total every month. Count missing:			/community_c/surface_qs = 1	. <= /community_c/num_partic and . >= 0	Answer must not be negative and must be less than or equal to the total number of participants.		yes
/com_q5c	Integer	q5c. Vote if you go into the rivers, ponds, or lakes 6 to 10 times total every month. Count yes			/community_c/surface_qs = 1	. <= /community_c/num_partic and . >= 0	Answer must not be negative and must be less than or equal to the total number of participants.		yes
/com_q5d	Integer	q5d. Vote if you go into the rivers, ponds, or lakes 6 to 10 times total every month. Count missing:			/community_c/surface_qs = 1	. <= /community_c/num_partic and . >= 0	Answer must not be negative and must be less than or equal to the total number of participants.		yes
/com_q5e	Integer	q5e. Vote if you go into the rivers, ponds, or lakes 5 times or less total every month. Count yes:			/community_c/surface_qs = 1	. <= /community_c/num_partic and . >= 0	Answer must not be negative and must be less than or equal to the total number of participants.		yes
/com_q5f	Integer	q5f. Vote if you go into the rivers, ponds, or lakes 5 times or less total every month. Count missing:			/community_c/surface_qs = 1	. <= /community_c/num_partic and . >= 0	Answer must not be negative and must be less than or equal to the total number of participants.		yes
/com_q5g	Integer	q5g. Vote if you never go in the rivers, ponds, or lakes. Count yes:			/community_c/surface_qs = 1	. <= /community_c/num_partic and . >= 0	Answer must not be negative and must be less than or equal to the total number of participants.		yes
/com_q5h	Integer	q5h. Vote if you never go in the rivers, ponds, or lakes. Count missing:			/community_c/surface_qs = 1	. <= /community_c/num_partic and . >= 0	Answer must not be negative and must be less than or equal to the total number of participants.		yes
/com_q5i	Integer	q4i. Vote if you are unsure whether you go into the rivers, ponds, or lakes. Count yes:			/community_c/ocean_qs = 1	. <= /community_c/num_partic and . >= 0	Answer must not be negative and must be less than or equal to the total number of participants.		yes
/copy-1-of-com_q4j	Integer	q4j. Vote if you are unsure whether you go into the rivers, ponds, or lakes. Count missing:			/community_c/ocean_qs = 1	. <= /community_c/num_partic and . >= 0	Answer must not be negative and must be less than or equal to the total number of participants.		yes
/com_q6	Label	q6. Think about whether you ever go into open drains. This could include picking up something that fell in there, or having to go through the drain to cross the street. How often do you go into the drains?							no
/com_q6a	Integer	q6a. Vote if you come into contact with drain water more than 10 times total every month. Count yes:				. <= /community_c/num_partic and . >= 0	Answer must not be negative and must be less than or equal to the total number of participants.		yes
/com_q6b	Integer	q6b. Vote if you come into contact with drain water more than 10 times total every month. Count missing:				. <= /community_c/num_partic and . >= 0	Answer must not be negative and must be less than or equal to the total number of participants.		yes
/com_q6c	Integer	q6c. Vote if you come into contact with drain water 6 to 10 times total every month. Count yes:				. <= /community_c/num_partic and . >= 0	Answer must not be negative and must be less than or equal to the total number of participants.		yes
/com_q6d	Integer	q6d. Vote if you come into contact with drain water 6 to 10 times total every month. Count missing:				. <= /community_c/num_partic and . >= 0	Answer must not be negative and must be less than or equal to the total number of participants.		yes
/com_q6e	Integer	q6e. Vote if you come into contact with drain water 5 times or less total every month. Count yes:				. <= /community_c/num_partic and . >= 0	Answer must not be negative and must be less than or equal to the total number of participants.		yes
/com_q6f	Integer	q6f. Vote if you come into contact with drain water 5 times or less total every month. Count missing:				. <= /community_c/num_partic and . >= 0	Answer must not be negative and must be less than or equal to the total number of participants.		yes
/com_q6g	Integer	q6g. Vote if you never come into contact with drain water. Count yes:				. <= /community_c/num_partic and . >= 0	Answer must not be negative and must be less than or equal to the total number of participants.		yes
/com_q6h	Integer	q6h. Vote if you never come into contact with drain water. Count missing:				. <= /community_c/num_partic and . >= 0	Answer must not be negative and must be less than or equal to the total number of participants.		yes
/com_q6i	Integer	q6i. Vote if you are unsure if you ever come into contact with drain water. Count yes:				. <= /community_c/num_partic and . >= 0	Answer must not be negative and must be less than or equal to the total number of participants.		yes
/com_q6j	Integer	q6j. Vote if you are unsure if you ever come into contact with drain water. Count missing:				. <= /community_c/num_partic and . >= 0	Answer must not be negative and must be less than or equal to the total number of participants.		yes
/com_q7	Label	q7. How often do you come into contact with floodwater during the rainy season? Vote with one button for one answer.							no
/com_q7a	Integer	q7a. Vote you come into contact with floodwater during the rainy season more than 10 times total every month during the rainy season. Count yes:				. <= /community_c/num_partic and . >= 0	Answer must not be negative and must be less than or equal to the total number of participants.		yes
/com_q7b	Integer	q7b. Vote you come into contact with floodwater during the rainy season more than 10 times total every month during the rainy season. Count missing:				. <= /community_c/num_partic and . >= 0	Answer must not be negative and must be less than or equal to the total number of participants.		yes
/com_q7c	Integer	q7c. Vote if you come into contact with floodwater 6 to 10 times total every month during the rainy season. Count yes:				. <= /community_c/num_partic and . >= 0	Answer must not be negative and must be less than or equal to the total number of participants.		yes
/com_q7d	Integer	q7d. Vote if you come into contact with floodwater 6 to 10 times total every month during the rainy season. Count missing:				. <= /community_c/num_partic and . >= 0	Answer must not be negative and must be less than or equal to the total number of participants.		yes
/com_q7e	Integer	q7e. Vote if you come into contact with floodwater 5 times or less total every month during the rainy season.. Count yes:				. <= /community_c/num_partic and . >= 0	Answer must not be negative and must be less than or equal to the total number of participants.		yes
/com_q7f	Integer	q7f. Vote if you come into contact with floodwater 5 times or less total every month during the rainy season. Count missing:				. <= /community_c/num_partic and . >= 0	Answer must not be negative and must be less than or equal to the total number of participants.		yes
/com_q7g	Integer	q7g. Vote if you never come into contact with floodwater during the rainy season. Count yes:				. <= /community_c/num_partic and . >= 0	Answer must not be negative and must be less than or equal to the total number of participants.		yes
/com_q7h	Integer	q7h. Vote if you never come into contact with floodwater during the rainy season. Count missing:				. <= /community_c/num_partic and . >= 0	Answer must not be negative and must be less than or equal to the total number of participants.		yes
/com_q7i	Integer	q7i. Vote if you are unsure if you ever come into contact with floodwater during the rainy season. Count yes:				. <= /community_c/num_partic and . >= 0	Answer must not be negative and must be less than or equal to the total number of participants.		yes
/com_q7j	Integer	q7j. Vote if you are unsure if you ever come into contact with floodwater during the rainy season. Count missing:				. <= /community_c/num_partic and . >= 0	Answer must not be negative and must be less than or equal to the total number of participants.		yes
/com_q8	Label	q8. How many days a week do you drink municipal water?							no
/com_q8a	Integer	q8a. Vote if you drink municipal water every day. Count yes:				. <= /community_c/num_partic and . >= 0	Answer must not be negative and must be less than or equal to the total number of participants.		yes
/com_q8b	Integer	q8b. Vote if you drink municipal water every day. Count missing:				. <= /community_c/num_partic and . >= 0	Answer must not be negative and must be less than or equal to the total number of participants.		yes
/com_q8c	Integer	q8c. Vote if you drink municipal water 4 to 6 days a week. Count yes:				. <= /community_c/num_partic and . >= 0	Answer must not be negative and must be less than or equal to the total number of participants.		yes
/com_q8d	Integer	q8d. Vote if you drink municipal water 4 to 6 days a week. Count missing:				. <= /community_c/num_partic and . >= 0	Answer must not be negative and must be less than or equal to the total number of participants.		yes
/com_q8e	Integer	q8e. Vote if you drink municipal water 3 days or less a week. Count yes:				. <= /community_c/num_partic and . >= 0	Answer must not be negative and must be less than or equal to the total number of participants.		yes
/com_q8f	Integer	q8f. Vote if you drink municipal water 3 days or less a week. Count missing				. <= /community_c/num_partic and . >= 0	Answer must not be negative and must be less than or equal to the total number of participants.		yes
/com_q8g	Integer	q8g. Raise your never drink municipal water. Count yes:				. <= /community_c/num_partic and . >= 0	Answer must not be negative and must be less than or equal to the total number of participants.		yes
/com_q8h	Integer	q8h. Vote if you never drink municipal water. Count missing:				. <= /community_c/num_partic and . >= 0	Answer must not be negative and must be less than or equal to the total number of participants.		yes
/com_q8i	Integer	q8i. Vote if you do not know if you drink municipal water. Count yes:				. <= /community_c/num_partic and . >= 0	Answer must not be negative and must be less than or equal to the total number of participants.		yes
/com_q8j	Integer	q8j. Vote if you do not know if you drink municipal water. Count missing:				. <= /community_c/num_partic and . >= 0	Answer must not be negative and must be less than or equal to the total number of participants.		yes
/com_q9	Label	q9. How often do you eat produce that is raw (uncooked) per week? For this question, we are referring to any produce that does not grow on a tree, and that does not have a peel or shell. Please think both about produce you eat whole and produce you prepare but eat raw, such as a salad.							no
/com_q9a	Integer	q9a. Vote if you eat raw produce more than 10 times every week. Count yes:				. <= /community_c/num_partic and . >= 0	Answer must not be negative and must be less than or equal to the total number of participants.		yes
/com_q9b	Integer	q9b. Vote if you eat raw produce more than 10 times every week. Count missing:				. <= /community_c/num_partic and . >= 0	Answer must not be negative and must be less than or equal to the total number of participants.		yes
/com_q9c	Integer	q9c. Vote if you eat raw produce 6 to 10 times every week. Count yes:				. <= /community_c/num_partic and . >= 0	Answer must not be negative and must be less than or equal to the total number of participants.		yes
/com_q9d	Integer	q9d. Vote if you eat raw produce 6 to 10 times every week. Count missing:				. <= /community_c/num_partic and . >= 0	Answer must not be negative and must be less than or equal to the total number of participants.		yes
/com_q9e	Integer	q9e. Vote if you eat raw produce 1 to 5 times every week. Count yes:				. <= /community_c/num_partic and . >= 0	Answer must not be negative and must be less than or equal to the total number of participants.		yes
/com_q9f	Integer	q9f. Vote if you eat raw produce 1 to 5 times every week. Count missing:				. <= /community_c/num_partic and . >= 0	Answer must not be negative and must be less than or equal to the total number of participants.		yes
/com_q9g	Integer	q9g. Vote if you never eat raw produce. Count yes:				. <= /community_c/num_partic and . >= 0	Answer must not be negative and must be less than or equal to the total number of participants.		yes
/com_q9h	Integer	q9h. Vote if you never eat raw produce. Count missing:				. <= /community_c/num_partic and . >= 0	Answer must not be negative and must be less than or equal to the total number of participants.		yes
/com_q9i	Integer	q9i. Vote if you are unsure if you ever eat raw produce. Count yes:				. <= /community_c/num_partic and . >= 0	Answer must not be negative and must be less than or equal to the total number of participants.		yes
/com_q9j	Integer	q9j. Vote if you are unsure if you ever eat raw produce. Count missing:				. <= /community_c/num_partic and . >= 0	Answer must not be negative and must be less than or equal to the total number of participants.		yes
/com_q10	Label	q10. How often do you use public latrines in your neighborhood? Public latrines include toilets shared by the community, school toilets, toilet at the market, or work toilets.							no
/com_q10a	Integer	q10a. Vote if you use a public latrine in your neighborhood more than 10 times total every week. Count yes:				. <= /community_c/num_partic and . >= 0	Answer must not be negative and must be less than or equal to the total number of participants.		yes
/com_q10b	Integer	q10b. Vote if you use a public latrine in your neighborhood more than 10 times total every week. Count missing:				. <= /community_c/num_partic and . >= 0	Answer must not be negative and must be less than or equal to the total number of participants.		yes
/com_q10c	Integer	q10c. Vote if you use a public latrine in your neighborhood 6 to 10 times total every week. Count yes:				. <= /community_c/num_partic and . >= 0	Answer must not be negative and must be less than or equal to the total number of participants.		yes
/com_q10d	Integer	q10d. Vote if you use a public latrine in your neighborhood 6 to 10 times total every week. Count missing:				. <= /community_c/num_partic and . >= 0	Answer must not be negative and must be less than or equal to the total number of participants.		yes
/com_q10e	Integer	q10e. Vote if you use a public latrine in your neighborhood 5 times or less total every week. Count yes:				. <= /community_c/num_partic and . >= 0	Answer must not be negative and must be less than or equal to the total number of participants.		yes
/com_q10f	Integer	q10f. Vote if you use a public latrine in your neighborhood 5 times or less total every week. Count missing:				. <= /community_c/num_partic and . >= 0	Answer must not be negative and must be less than or equal to the total number of participants.		yes
/com_q10g	Integer	q10g. Vote if you never use a public latrine in your neighborhood. Count yes:				. <= /community_c/num_partic and . >= 0	Answer must not be negative and must be less than or equal to the total number of participants.		yes
/com_q10h	Integer	q10h. Vote if you never use a public latrine in your neighborhood. Count missing:				. <= /community_c/num_partic and . >= 0	Answer must not be negative and must be less than or equal to the total number of participants.		yes
/com_q10i	Integer	q10g. Vote if you are unsure if you use a public latrine in your neighborhood. Count yes:				. <= /community_c/num_partic and . >= 0	Answer must not be negative and must be less than or equal to the total number of participants.		yes
/com_q10j	Integer	q10j. Vote if you are unsure if you use a public latrine in your neighborhood. Count missing:				. <= /community_c/num_partic and . >= 0	Answer must not be negative and must be less than or equal to the total number of participants.		yes
/com_q11a	Integer	q11a. Does your family regularly treat your water by boiling, adding chlorine, or using a filter to make it less cloudy or safer to drink? Count yes:				. <= /community_c/num_partic and . >= 0	Answer must not be negative and must be less than or equal to the total number of participants.		yes
/com_q11b	Integer	q11b. Does your family regularly treat your water by boiling, adding chlorine, or using a filter to make it less cloudy or safer to drink? Count missing:				. <= /community_c/num_partic and . >= 0	Answer must not be negative and must be less than or equal to the total number of participants.		yes
/com_q12a	Integer	q12a. Think about if you have a latrine in your house/compound. Do you have any latrines in your house/compound? Count yes:				. <= /community_c/num_partic and . >= 0	Answer must not be negative and must be less than or equal to the total number of participants.		yes
/com_q12b	Integer	q12b. Think about if you have a latrine in your house/compound. Do you have any latrines in your house/compound? Count missing:				. <= /community_c/num_partic and . >= 0	Answer must not be negative and must be less than or equal to the total number of participants.		yes
/com_q12c	Integer	q12c. Vote if you do not have a latrine in your house/compound. Count yes:				. <= /community_c/num_partic and . >= 0	Answer must not be negative and must be less than or equal to the total number of participants.		yes
/com_q12d	Integer	q12d. Vote if you do not have a latrine in your house/compound. Count missing:				. <= /community_c/num_partic and . >= 0	Answer must not be negative and must be less than or equal to the total number of participants.		yes
/com_q12e	Integer	q12e. Vote if you are unsure if you have a latrine in your house/compound. Count yes:				. <= /community_c/num_partic and . >= 0	Answer must not be negative and must be less than or equal to the total number of participants.		yes
/com_q12f	Integer	q12f. Vote if you are unsure if you have a latrine in your house/compound. Count missing:				. <= /community_c/num_partic and . >= 0	Answer must not be negative and must be less than or equal to the total number of participants.		yes
/com_q13	Label	q13. Think about if you use the latrine in your house/compound.							no
/com_q13a	Integer	q13a. Vote if you use the latrine in your house/compound. Count yes:				. <= /community_c/num_partic and . >= 0	Answer must not be negative and must be less than or equal to the total number of participants.		yes
/com_q13b	Integer	q13b. Vote if you use the latrine in your house/compound. Count missing:				. <= /community_c/num_partic and . >= 0	Answer must not be negative and must be less than or equal to the total number of participants.		yes
/com_q13c	Integer	q13c. Vote if you do not have a latrine in your house/compound. Count yes:				. <= /community_c/num_partic and . >= 0	Answer must not be negative and must be less than or equal to the total number of participants.		yes
/com_q13d	Integer	q13d. Vote if you do not have a latrine in your house/compound. Count missing:				. <= /community_c/num_partic and . >= 0	Answer must not be negative and must be less than or equal to the total number of participants.		yes
/com_q13e	Integer	q13e. Vote if you are unsure if you use the latrine in your house/compound. Count yes:				. <= /community_c/num_partic and . >= 0	Answer must not be negative and must be less than or equal to the total number of participants.		yes
/com_q13f	Integer	q13f. Vote if you are unsure if you use the latrine in your house/compound. Count missing:				. <= /community_c/num_partic and . >= 0	Answer must not be negative and must be less than or equal to the total number of participants.		yes
/com_q14	Label	q14. If you have a latrine in your house/compound, think about if you flush it with water.							no
/com_q14a	Integer	q14a. Vote if you flush the latrine in your house/compound with water. Count yes:				. <= /community_c/num_partic and . >= 0	Answer must not be negative and must be less than or equal to the total number of participants.		yes
/com_q14b	Integer	q14b. Vote if you flush the latrine in your house/compound with water. Count missing:				. <= /community_c/num_partic and . >= 0	Answer must not be negative and must be less than or equal to the total number of participants.		yes
/com_q14c	Integer	q14c. Vote if you do not flush the latrine in your house/compound with water. Count yes:				. <= /community_c/num_partic and . >= 0	Answer must not be negative and must be less than or equal to the total number of participants.		yes
/com_q14d	Integer	q14d. Vote if you do not flush the latrine in your house/compound with water. Count missing:				. <= /community_c/num_partic and . >= 0	Answer must not be negative and must be less than or equal to the total number of participants.		yes
/com_q14e	Integer	q14e. Vote if you do not have a latrine in your house/compound. Count yes:				. <= /community_c/num_partic and . >= 0	Answer must not be negative and must be less than or equal to the total number of participants.		yes
/com_q14f	Integer	q14f. Vote if you do not have a latrine in your house/compound. Count missing:				. <= /community_c/num_partic and . >= 0	Answer must not be negative and must be less than or equal to the total number of participants.		yes
/com_q14g	Integer	q14g. Vote if you are unsure if you flush the latrine in your house/compound with water. Count yes:				. <= /community_c/num_partic and . >= 0	Answer must not be negative and must be less than or equal to the total number of participants.		yes
/com_q14h	Integer	q14h. Vote if you are unsure if you flush the latrine in your house/compound with water. Count missing:				. <= /community_c/num_partic and . >= 0	Answer must not be negative and must be less than or equal to the total number of participants.		yes
/com_q15	Label	q15. Think about if the latrine in your house/compound ever floods.							no
/com_q15a	Integer	q15a. Vote if the latrine in your house/compound ever floods. Count yes:				. <= /community_c/num_partic and . >= 0	Answer must not be negative and must be less than or equal to the total number of participants.		yes
/com_q15b	Integer	q15b. Vote if the latrine in your house/compound ever floods. Count missing:				. <= /community_c/num_partic and . >= 0	Answer must not be negative and must be less than or equal to the total number of participants.		yes
/com_q15c	Integer	q15c. Vote if the latrine in your house/compound never floods. Count yes:				. <= /community_c/num_partic and . >= 0	Answer must not be negative and must be less than or equal to the total number of participants.		yes
/com_q15d	Integer	q15d. Vote if the latrine in your house/compound never floods. Count missing:				. <= /community_c/num_partic and . >= 0	Answer must not be negative and must be less than or equal to the total number of participants.		yes
/com_q15e	Integer	q15e. Vote if you don't have a latrine in your house/compound. Count yes:				. <= /community_c/num_partic and . >= 0	Answer must not be negative and must be less than or equal to the total number of participants.		yes
/com_q15f	Integer	q15f. Vote if you don't have a latrine in your house/compound. Count missing:				. <= /community_c/num_partic and . >= 0	Answer must not be negative and must be less than or equal to the total number of participants.		yes
/com_q15g	Integer	q15g. Vote if you're unsure if the latrine in your house/compound ever floods. Count yes:				. <= /community_c/num_partic and . >= 0	Answer must not be negative and must be less than or equal to the total number of participants.		yes
/com_q15h	Integer	q15h. Vote if you're unsure if the latrine in your house/compound ever floods. Count missing:				. <= /community_c/num_partic and . >= 0	Answer must not be negative and must be less than or equal to the total number of participants.		yes
/com_q16	Label	q16. If you have a latrine in your house/compound, do you share a latrine with another household?							no
/com_q16a	Integer	q16a. Vote if you do not share a latrine with another household. Count yes:				. <= /community_c/num_partic and . >= 0	Answer must not be negative and must be less than or equal to the total number of participants.		yes
/com_q16b	Integer	q16b. Vote if you do not share a latrine with another household. Count missing:				. <= /community_c/num_partic and . >= 0	Answer must not be negative and must be less than or equal to the total number of participants.		yes
/com_q16c	Integer	q16c. Vote if you share a latrine with one to four other households. Count yes:				. <= /community_c/num_partic and . >= 0	Answer must not be negative and must be less than or equal to the total number of participants.		yes
/com_q16d	Integer	q16d. Vote if you share a latrine with one to four other households. Count missing:				. <= /community_c/num_partic and . >= 0	Answer must not be negative and must be less than or equal to the total number of participants.		yes
/com_q16e	Integer	q16e. Vote if you share a latrine with five or more other households. Count yes:				. <= /community_c/num_partic and . >= 0	Answer must not be negative and must be less than or equal to the total number of participants.		yes
/com_q16f	Integer	q16f. Vote if you share a latrine with five or more other households. Count missing:				. <= /community_c/num_partic and . >= 0	Answer must not be negative and must be less than or equal to the total number of participants.		yes
/com_q16g	Integer	q16g. Vote if you do not have a latrine in your house/compound. Count yes:				. <= /community_c/num_partic and . >= 0	Answer must not be negative and must be less than or equal to the total number of participants.		yes
/com_q16h	Integer	q16h. Vote if you do not have a latrine in your house/compound. Count missing:				. <= /community_c/num_partic and . >= 0	Answer must not be negative and must be less than or equal to the total number of participants.		yes
/com_q16i	Integer	q16i. Vote if you are unsure whether or not you share a latrine in your house/compound with another family. Count yes:				. <= /community_c/num_partic and . >= 0	Answer must not be negative and must be less than or equal to the total number of participants.		yes
/com_q16j	Integer	q16j. Vote if you are unsure whether or not you share a latrine in your house/compound with another family. Count missing:				. <= /community_c/num_partic and . >= 0	Answer must not be negative and must be less than or equal to the total number of participants.		yes
/com_q17	Label	q17. If you are outside of your house and you cannot find a latrine, what do you do? For this question, you may vote for all of the responses that apply to you.							no
/com_q17a	Integer	q17a. Vote if this never happens to you. Count yes:				. <= /community_c/num_partic and . >= 0	Answer must not be negative and must be less than or equal to the total number of participants.		yes
/com_q17c	Integer	q17c. Vote if you go back to your home. Count yes:				. <= /community_c/num_partic and . >= 0	Answer must not be negative and must be less than or equal to the total number of participants.		yes
/com_q17e	Integer	q17e. Vote if you go in search of a latrine (e.g. at a friend's, or in a public area). Count yes:				. <= /community_c/num_partic and . >= 0	Answer must not be negative and must be less than or equal to the total number of participants.		yes
/com_q17g	Integer	q17g. Vote if you use a plastic bag. Count yes:				. <= /community_c/num_partic and . >= 0	Answer must not be negative and must be less than or equal to the total number of participants.		yes
/com_q17i	Integer	q17i. Vote if you defecate outside. Count yes:				. <= /community_c/num_partic and . >= 0	Answer must not be negative and must be less than or equal to the total number of participants.		yes
/com_q17j	Integer	q17j. Vote if you are not sure what you do. Count yes:				. <= /community_c/num_partic and . >= 0	Answer must not be negative and must be less than or equal to the total number of participants.		yes
/com_q18a	Integer	q18a. Vote if you have children between the ages of 5 and 12. Count yes:				. <= /community_c/num_partic and . >= 0	Answer must not be negative and must be less than or equal to the total number of participants.		yes
/com_q19	Label	q19. Now think about whether your children go into the ocean for wading, swimming, splashing around, fishing, or to [defecate]. How often do your children go into the ocean for any of these reasons? Vote one button for one answer.			/community_c/ocean_qs = 1				no
/com_q19a	Integer	q19a. Vote if your children go into the ocean more than 10 times total every month. Count Yes:			/community_c/ocean_qs = 1	. <= /community_c/num_partic and . >= 0	Answer must not be negative and must be less than or equal to the total number of participants.		yes
/com_q19b	Integer	q19b. Vote if your children go into the ocean more than 10 times total every month. Count Missing:			/community_c/ocean_qs = 1	. <= /community_c/num_partic and . >= 0	Answer must not be negative and must be less than or equal to the total number of participants.		yes
/com_q19c	Integer	q19c. Vote if your children go into the ocean 6 to 10 times total every month. Count Yes:			/community_c/ocean_qs = 1	. <= /community_c/num_partic and . >= 0	Answer must not be negative and must be less than or equal to the total number of participants.		yes
/com_q19d	Integer	q19d. Vote if your children go into the ocean 6 to 10 times total every month. Count Missing:			/community_c/ocean_qs = 1	. <= /community_c/num_partic and . >= 0	Answer must not be negative and must be less than or equal to the total number of participants.		yes
/com_q19e	Integer	q19e. Vote if your children go into the ocean 5 times or less total every month. Count Yes:			/community_c/ocean_qs = 1	. <= /community_c/num_partic and . >= 0	Answer must not be negative and must be less than or equal to the total number of participants.		yes
/com_q19f	Integer	q19f. Vote if your children go into the ocean 5 times or less total every month. Count Missing:			/community_c/ocean_qs = 1	. <= /community_c/num_partic and . >= 0	Answer must not be negative and must be less than the total number of participants.		yes
/com_q19g	Integer	q19g. Vote if your children never go into the ocean. Count Yes:			/community_c/ocean_qs = 1	. <= /community_c/num_partic and . >= 0	Answer must not be negative and must be less than or equal to the total number of participants.		yes
/com_q19h	Integer	q19h. Vote if your children never go into the ocean. Count Missing:			/community_c/ocean_qs = 1	. <= /community_c/num_partic and . >= 0	Answer must not be negative and must be less than or equal to the total number of participants.		yes
/com_q19i	Integer	q19i. Vote if your do not know how often your children go into the ocean. Count Yes:			/community_c/ocean_qs = 1	. <= /community_c/num_partic and . >= 0	Answer must not be negative and must be less than or equal to the total number of participants.		yes
/com_q19j	Integer	q19j. Vote if your do not know how often your children go into the ocean. Count Missing:			/community_c/ocean_qs = 1	. <= /community_c/num_partic and . >= 0	Answer must not be negative and must be less than or equal to the total number of participants.		yes
/com_q20	Label	q20. Think about whether your children ever go into the rivers, ponds, or lakes in your neighborhood? This includes wading, swimming, splashing around, fishing, helping with laundry. How often do your children go into the rivers, ponds, or lakes?			/community_c/surface_qs = 1				no
/com_q20a	Integer	q20a. Vote if your children go into the rivers, ponds, or lakes more than 10 times total every month. Count Yes:			/community_c/surface_qs = 1	. <= /community_c/num_partic and . >= 0	Answer must not be negative and must be less than or equal to the total number of participants.		yes
/com_q20b	Integer	q20b. Vote if your children go into the rivers, ponds, or lakes more than 10 times total every month. Count Missing:			/community_c/surface_qs = 1	. <= /community_c/num_partic and . >= 0	Answer must not be negative and must be less than or equal to the total number of participants.		yes
/com_q20c	Integer	q20c. Vote if your children go into the rivers, ponds, or lakes 6 to 10 times total every month. Count Yes:			/community_c/surface_qs = 1	. <= /community_c/num_partic and . >= 0	Answer must not be negative and must be less than or equal to the total number of participants.		yes
/com_q20d	Integer	q20d. Vote if your children go into the rivers, ponds, or lakes 6 to 10 times total every month. Count Missing:			/community_c/surface_qs = 1	. <= /community_c/num_partic and . >= 0	Answer must not be negative and must be less than or equal to the total number of participants.		yes
/com_q20e	Integer	q20e. Vote if your children go into the rivers, ponds, or lakes 5 times or less total every month. Count Yes:			/community_c/surface_qs = 1	. <= /community_c/num_partic and . >= 0	Answer must not be negative and must be less than or equal to the total number of participants.		yes
/com_q20f	Integer	q20f. Vote if your children go into the rivers, ponds, or lakes 5 times or less total every month. Count Missing:			/community_c/surface_qs = 1	. <= /community_c/num_partic and . >= 0	Answer must not be negative and must be less than or equal to the total number of participants.		yes
/com_q20g	Integer	q20g. Vote if your children never go into the rivers, ponds, or lakes. Count Yes:			/community_c/surface_qs = 1	. <= /community_c/num_partic and . >= 0	Answer must not be negative and must be less than or equal to the total number of participants.		yes
/com_q20h	Integer	q20h. Vote if your children never go into the rivers, ponds, or lakes. Count Missing:			/community_c/surface_qs = 1	. <= /community_c/num_partic and . >= 0	Answer must not be negative and must be less than or equal to the total number of participants.		yes
/com_q20i	Integer	q20i. Vote if you do not know how often your children go into the rivers, ponds, or lakes. Count Yes:			/community_c/surface_qs = 1	. <= /community_c/num_partic and . >= 0	Answer must not be negative and must be less than or equal to the total number of participants.		yes
/com_q20j	Integer	q20j. Vote if you do not know how often your children go into the rivers, ponds, or lakes. Count Missing:			/community_c/surface_qs = 1	. <= /community_c/num_partic and . >= 0	Answer must not be negative and must be less than or equal to the total number of participants.		yes
/com_q21	Label	q21. Think about whether your children ever go into the drains to pick up something that fell in there, or going through the drain to cross the street. How often do your children go into the drains?							no
/com_q21a	Integer	q21a. Vote if your children come into contact with drain water more than 10 times total every month. Count yes:				. <= /community_c/num_partic and . >= 0	Answer must not be negative and must be less than or equal to the total number of participants.		yes
/com_q21b	Integer	q21b. Vote if your children come into contact with drain water more than 10 times total every month. Count missing:				. <= /community_c/num_partic and . >= 0	Answer must not be negative and must be less than or equal to the total number of participants.		yes
/com_q21c	Integer	q21c. Vote if your children come into contact with drain water 6 to 10 times total every month. Count yes:				. <= /community_c/num_partic and . >= 0	Answer must not be negative and must be less than or equal to the total number of participants.		yes
/com_q21d	Integer	q21d. Vote if your children come into contact with drain water 6 to 10 times total every month. Count missing:				. <= /community_c/num_partic and . >= 0	Answer must not be negative and must be less than or equal to the total number of participants.		yes
/com_q21e	Integer	q21e. Vote if your children come into contact with drain water 5 times or less total every month. Count yes:				. <= /community_c/num_partic and . >= 0	Answer must not be negative and must be less than or equal to the total number of participants.		yes
/com_q21f	Integer	q21f. Vote if your children come into contact with drain water 5 times or less total every month. Count missing:				. <= /community_c/num_partic and . >= 0	Answer must not be negative and must be less than or equal to the total number of participants.		yes
/com_q21g	Integer	q21g. Vote if your children never come into contact with drain water. Count yes:				. <= /community_c/num_partic and . >= 0	Answer must not be negative and must be less than or equal to the total number of participants.		yes
/com_q21h	Integer	q21h. Vote if your children never come into contact with drain water. Count missing:				. <= /community_c/num_partic and . >= 0	Answer must not be negative and must be less than or equal to the total number of participants.		yes
/com_q21i	Integer	q21i. Vote if you do not know how often your children come into contact with drain water. Count yes:				. <= /community_c/num_partic and . >= 0	Answer must not be negative and must be less than or equal to the total number of participants.		yes
/com_q21j	Integer	q21j. Vote if you do not know how often your children come into contact with drain water. Count missing:				. <= /community_c/num_partic and . >= 0	Answer must not be negative and must be less than or equal to the total number of participants.neighborhood.		yes
/com_q22	Label	q22. How often do your children come into contact with floodwater during the rainy season?							no
/com_q22a	Integer	q22a. Vote if your children come into contact with floodwater during the rainy season more than 10 times total every month. Count yes:				. <= /community_c/num_partic and . >= 0	Answer must not be negative and must be less than or equal to the total number of participants.		yes
/com_q22b	Integer	q22b. Vote if your children come into contact with floodwater during the rainy season more than 10 times total every month. Count missing:				. <= /community_c/num_partic and . >= 0	Answer must not be negative and must be less than or equal to the total number of participants.		yes
/com_q22c	Integer	q22c. Vote if your children come into contact with floodwater 6 to 10 times total every month during the rainy season. Count yes:				. <= /community_c/num_partic and . >= 0	Answer must not be negative and must be less than or equal to the total number of participants.		yes
/com_q22d	Integer	q22d. Vote if your children come into contact with floodwater 6 to 10 times total every month during the rainy season. Count missing:				. <= /community_c/num_partic and . >= 0	Answer must not be negative and must be less than or equal to the total number of participants.		yes
/com_q22e	Integer	q22e. Vote if your children come into contact with floodwater 5 times or less total every month during the rainy season. Count yes:				. <= /community_c/num_partic and . >= 0	Answer must not be negative and must be less than or equal to the total number of participants.		yes
/com_q22f	Integer	q22f. Vote if your children come into contact with floodwater 5 times or less total every month during the rainy season. Count missing:				. <= /community_c/num_partic and . >= 0	Answer must not be negative and must be less than or equal to the total number of participants.		yes
/com_q22g	Integer	q22g. Vote if your children never come into contact with floodwater during the rainy season. Count yes:				. <= /community_c/num_partic and . >= 0	Answer must not be negative and must be less than or equal to the total number of participants.		yes
/com_q22h	Integer	q22h. Vote if your children never come into contact with floodwater during the rainy season. Count missing:				. <= /community_c/num_partic and . >= 0	Answer must not be negative and must be less than or equal to the total number of participants.		yes
/com_q22i	Integer	q22i. Vote if you do not know how often your children come into contact with floodwater during the rainy season. Count yes:				. <= /community_c/num_partic and . >= 0	Answer must not be negative and must be less than or equal to the total number of participants.		yes
/com_q22j	Integer	q22j. Vote if you do not know how often your children come into contact with floodwater during the rainy season. Count missing:				. <= /community_c/num_partic and . >= 0	Answer must not be negative and must be less than or equal to the total number of participants.		yes
/com_q23	Label	q23. How many days per week do your children drink municipal water?							no
/com_q23a	Integer	q23a. Vote if your children drink municipal water every day. Count yes:				. <= /community_c/num_partic and . >= 0	Answer must not be negative and must be less than or equal to the total number of participants.		yes
/com_q23b	Integer	q23b. Vote if your children drink municipal water every day. Count missing:				. <= /community_c/num_partic and . >= 0	Answer must not be negative and must be less than or equal to the total number of participants.		yes
/com_q23c	Integer	q23c. Vote if your children drink municipal water 4 to 6 days a week. Count yes:				. <= /community_c/num_partic and . >= 0	Answer must not be negative and must be less than or equal to the total number of participants.		yes
/com_q23d	Integer	q23d. Vote if your children drink municipal water 4 to 6 days a week. Count missing:				. <= /community_c/num_partic and . >= 0	Answer must not be negative and must be less than or equal to the total number of participants.		yes
/com_q23e	Integer	q23e. Vote if your children drink municipal water 3 days or less a week. Count yes:				. <= /community_c/num_partic and . >= 0	Answer must not be negative and must be less than or equal to the total number of participants.		yes
/com_q23f	Integer	q23f. Vote if your children drink municipal water 3 days or less a week. Count missing:				. <= /community_c/num_partic and . >= 0	Answer must not be negative and must be less than or equal to the total number of participants.		yes
/com_q23g	Integer	q23g. Vote if your children never drink municipal water. Count yes:				. <= /community_c/num_partic and . >= 0	Answer must not be negative and must be less than or equal to the total number of participants.		yes
/com_q23h	Integer	q23h. Vote if your children never drink municipal water. Count missing:				. <= /community_c/num_partic and . >= 0	Answer must not be negative and must be less than or equal to the total number of participants.		yes
/com_q23i	Integer	q23i. Vote if you do not know how often your children drink municipal water. Count yes:				. <= /community_c/num_partic and . >= 0	Answer must not be negative and must be less than or equal to the total number of participants.		yes
/com_q23j	Integer	q23j. Vote if you do not know how often your children drink municipal water. Count missing:				. <= /community_c/num_partic and . >= 0	Answer must not be negative and must be less than or equal to the total number of participants.		yes
/com_q24	Label	q24. How often do your children eat produce that is raw (uncooked) per week? Again, for this question, we are referring to any produce that does not grow on a tree, and that does not have a peel or shell. Please think both about produce you eat whole and produce you prepare but eat raw, such as a salad.							no
/com_q24a	Integer	q24a. Vote if your children eat raw produce more than 10 times every week. Count yes:				. <= /community_c/num_partic and . >= 0	Answer must not be negative and must be less than or equal to the total number of participants.		yes
/com_q24b	Integer	q24b. Vote if your children eat raw produce more than 10 times every week. Count missing:				. <= /community_c/num_partic and . >= 0	Answer must not be negative and must be less than or equal to the total number of participants.		yes
/com_q24c	Integer	q24c. Vote if your children eat raw produce 6 to 10 times every week. Count yes:				. <= /community_c/num_partic and . >= 0	Answer must not be negative and must be less than or equal to the total number of participants.		yes
/com_q24d	Integer	q24d. Vote if your children eat raw produce 6 to 10 times every week. Count missing:				. <= /community_c/num_partic and . >= 0	Answer must not be negative and must be less than or equal to the total number of participants.		yes
/com_q24e	Integer	q24e. Vote if your children eat raw produce 1 to 5 times every week. Count yes:				. <= /community_c/num_partic and . >= 0	Answer must not be negative and must be less than or equal to the total number of participants.		yes
/com_q24f	Integer	q24f. Vote if your children eat raw produce 1 to 5 times every week. Count missing:				. <= /community_c/num_partic and . >= 0	Answer must not be negative and must be less than or equal to the total number of participants.		yes
/com_q24g	Integer	q24g. Vote if your children never eat raw produce. Count yes:				. <= /community_c/num_partic and . >= 0	Answer must not be negative and must be less than or equal to the total number of participants.		yes
/com_q24h	Integer	q24h. Vote if your children never eat raw produce. Count missing:				. <= /community_c/num_partic and . >= 0	Answer must not be negative and must be less than or equal to the total number of participants.		yes
/com_q24i	Integer	q24i. Vote if you do not know if your children eat raw produce. Count yes:				. <= /community_c/num_partic and . >= 0	Answer must not be negative and must be less than or equal to the total number of participants.		yes
/com_q24j	Integer	q24j. Vote if you do not know if your children eat raw produce. Count missing:				. <= /community_c/num_partic and . >= 0	Answer must not be negative and must be less than or equal to the total number of participants.		yes
/com_q25	Label	q25. How often do your children use public latrines in your neighborhood?							no
/com_q25a	Integer	q25a. Vote if your children use public latrines in your neighborhood more than 10 times total every week. Count yes:				. <= /community_c/num_partic and . >= 0	Answer must not be negative and must be less than or equal to the total number of participants.		yes
/com_q25b	Integer	q25b. Vote if your children use public latrines in your neighborhood more than 10 times total every week. Count missing:				. <= /community_c/num_partic and . >= 0	Answer must not be negative and must be less than or equal to the total number of participants.		yes
/com_q25c	Integer	q25c. Vote if your children use public latrines in your neighborhood 6 to 10 times total every week. Count yes:				. <= /community_c/num_partic and . >= 0	Answer must not be negative and must be less than or equal to the total number of participants.		yes
/com_q25d	Integer	q25d. Vote if your children use public latrines in your neighborhood 6 to 10 times total every week. Count missing:				. <= /community_c/num_partic and . >= 0	Answer must not be negative and must be less than or equal to the total number of participants.		yes
/com_q25e	Integer	q25e. Vote if your children use public latrines in your neighborhood 5 times or less total every week. Count yes:				. <= /community_c/num_partic and . >= 0	Answer must not be negative and must be less than or equal to the total number of participants.		yes
/com_q25f	Integer	q25f. Vote if your children use public latrines in your neighborhood 5 times or less total every week. Count missing:				. <= /community_c/num_partic and . >= 0	Answer must not be negative and must be less than or equal to the total number of participants.		yes
/com_q25g	Integer	q25g. Vote if your children never use public latrines in your neighborhood. Count yes:				. <= /community_c/num_partic and . >= 0	Answer must not be negative and must be less than or equal to the total number of participants.		yes
/com_q25h	Integer	q25h. Vote if your children never use public latrines in your neighborhood. Count missing:				. <= /community_c/num_partic and . >= 0	Answer must not be negative and must be less than or equal to the total number of participants.		yes
/com_q25i	Integer	q25i. Vote if you do not know how often your children use public latrines in your neighborhood. Count yes:				. <= /community_c/num_partic and . >= 0	Answer must not be negative and must be less than or equal to the total number of participants.		yes
/com_q25j	Integer	q25j. Vote if you do not know how often your children use public latrines in your neighborhood. Count missing:				. <= /community_c/num_partic and . >= 0	Answer must not be negative and must be less than or equal to the total number of participants.		yes
/com_notes	Text	Additional comments:							yes
/com_enumerator_names	Text	Please enter the names of all enumerators who were involved in taking this survey							yes
/end_note	Label	To finalize and send this form, please touch the green triangle in the upper right hand corner of this screen. Thank you!							no

## Sheet: Household
Question	Type	Text (en)	Audio (en)	Image (en)	Display Condition	Validation Condition	Validation Message	Calculate Condition	Required
/hh_dd	Date and Time	Please enter the date and time that you are beginning this survey							yes
/neighbor	Multiple Choice	Neighborhood							yes
/neighbor-Shiabu	Choice	Shiabu
/neighbor-Chorkor	Choice	Chorkor
/neighbor-Kokomlemle	Choice	Kokomlemle
/neighbor-Ringway	Choice	Ringway
/neighbor-Adabraka	Choice	Adabraka
/HouseholdID	Integer	Houshold ID				. > 0 and . < 1000	ID must be greater than 0 and less than 1000		yes
/hh_gps	GPS	Please record your location							no
/hh_gps_device	Multiple Choice	Do you have a GPS device?							yes
/hh_gps_device-Yes	Choice	Yes
/hh_gps_device-No	Choice	No
/hh_gps_id	Text	If you have a GPS, please enter the GPS device ID here:			/household_a/hh_gps_device = 'Yes'				yes
/hh_lat	Decimal	If you have a GPS device, please enter the latitude (including all decimal places) here:			/household_a/hh_gps_device = 'Yes'				yes
/hh_lon	Decimal	If you have a GPS device, please enter the longitude (including all decimal places) here:			/household_a/hh_gps_device = 'Yes'				yes
/hh_waypoint	Integer	If you have a GPS device, please create a waypoint and enter it here			/household_a/hh_gps_device = 'Yes'				yes
/hh_q0	Multiple Choice	Please observe—is the respondent living in a single family home or a compound home?							yes
/hh_q0-1	Choice	Single family
/hh_q0-2	Choice	Compound
/hh_house_num	Integer	Please ask the interviewee—how many people live in this single family home/compound?				. > 0 and . < 100	Please enter a number greater than 0 and less than 100		yes
/hh_q1	Multiple Choice	q1. Do you have children between the ages of 5-12?							yes
/hh_q1-1	Choice	Yes
/hh_q1-0	Choice	No
/hh_q2	Multiple Choice	q2. Think about whether you go into the ocean. This includes wading, swimming, splashing around, fishing, doing laundry, or to [defecate]. How often do you go into the ocean for any of these reasons? (select one option)							yes
/hh_q2-1	Choice	I go into the ocean more than 10 times total every month
/hh_q2-2	Choice	I go into the ocean 6-10 times total every month
/hh_q2-3	Choice	I go into the ocean 5 times or less total every month
/hh_q2-4	Choice	I never go into the ocean
/hh_q2-5	Choice	I am not sure if I do this behavior
/hh_q2-9999	Choice	Not applicable / unable to collect information
/hh_q2_other	Text	q2_other. Please specify reason you are unable to collect information:			/household_a/hh_q2 = '9999'				yes
/hh_q3	Multiple Choice	q3. Now think about whether your children go into the ocean. This includes wading, swimming, splashing around, fishing, helping with laundry, or to [defecate]. How often do your children go into the ocean for any of these reasons? (select one option)			/household_a/hh_q1 =1				yes
/hh_q3-1	Choice	My children go into the ocean more than 10 times total every month
/hh_q3-2	Choice	My children go into the ocean 6-10 times total every month
/hh_q3-3	Choice	My children go into the ocean 5 times or less total every month
/hh_q3-4	Choice	My children never go into the ocean
/hh_q3-5	Choice	I do not know how often my children go into the ocean.
/hh_q3-9999	Choice	Not applicable / unable to collect information
/hh_q3_other	Text	q3_other. Please specify reason you are unable to collect information:			/household_a/hh_q3 = '9999'				yes
/hh_q4	Multiple Choice	q4. Think about whether you ever go into rivers, ponds, or lakes in your neighborhood? This includes wading, swimming, splashing around, fishing, doing laundry, or to defecate. How often do you go into the [rivers or ponds]?							yes
/hh_q4-1	Choice	I go into the rivers, ponds, or lakes more than 10 times total every month
/hh_q4-2	Choice	I go into the rivers, ponds, or lakes 6-10 times total every month
/hh_q4-3	Choice	I go into the rivers, ponds, or lakes 5 times or less total every month
/hh_q4-4	Choice	I never go into the rivers, ponds, or lakes
/hh_q4-5	Choice	I am not sure if I do this behavior
/hh_q4-9999	Choice	Not applicable / unable to collect information
/hh_q4_other	Text	q4_other. Please specify reason you are unable to collect information:			/household_a/hh_q4 = '9999'				yes
/hh_q5	Multiple Choice	q5. Think about whether your children ever go into the rivers, ponds, or lakes in your neighborhood: this includes wading, swimming, splashing around, fishing, helping with laundry, or to defecate. How often do your children go into the [rivers or ponds]?			/household_a/hh_q1 =1				yes
/hh_q5-1	Choice	My children go into the rivers, ponds, or lakes more than 10 times total every month
/hh_q5-2	Choice	My children go into the rivers, ponds, or lakes 6-10 times total every month
/hh_q5-3	Choice	My children go into the rivers, ponds, or lakes 5 times or less total every month
/hh_q5-4	Choice	My children never go into the rivers, ponds, or lakes
/hh_q5-5	Choice	I do not know how often my children go into the rivers, ponds, or lakes.
/hh_q5-9999	Choice	Not applicable / unable to collect information
/hh_q5_other	Text	q5_other. Please specify reason you are unable to collect information:			/household_a/hh_q5 = '9999'				yes
/hh_q6	Multiple Choice	q6. Think about whether you ever go into open drains. This could include picking up something that fell in there, or having to go through the drain to cross the street. How often do you go into the drains? (select one option)							yes
/hh_q6-1	Choice	I go into the drains more than 10 times total every month
/hh_q6-2	Choice	I go into the drains 6-10 times total every month
/hh_q6-3	Choice	I go into the drains 5 times or less total every month
/hh_q6-4	Choice	I never go into the drains
/hh_q6-5	Choice	I am not sure if I do this behavior
/hh_q6-9999	Choice	Not applicable / unable to collect information
/hh_q6_other	Text	q6_other. Please specify reason you are unable to collect information:			/household_a/hh_q6 = '9999'				yes
/hh_q7	Multiple Choice	q7. Think about whether your children ever go into the drains. This could include picking up something that fell in there, or having to go through the drain to cross the street. How often do your children go into the drains? (select one option)			/household_a/hh_q1 =1				yes
/hh_q7-1	Choice	My children go into the drains more than 10 times total every month
/hh_q7-2	Choice	My children go into the drains 6-10 times total every month
/hh_q7-3	Choice	My children go into the drains 5 times or less total every month
/hh_q7-4	Choice	My children never go into the drains
/hh_q7-5	Choice	I do not know how often my children go into the drains.
/hh_q7-9999	Choice	Not applicable / unable to collect information
/hh_q7_other	Text	q7_other. Please specify reason you are unable to collect information:			/household_a/hh_q7 = '9999'				yes
/hh_q8	Multiple Choice	q8. How often do you come into contact with floodwater during the rainy season? This could include picking up something that fell into floodwater or having to walk through floodwater in the streets.							yes
/hh_q8-1	Choice	I come into contact with floodwater more than 10 times total every month during the rainy season.
/hh_q8-2	Choice	I come into contact with floodwater 6 to 10 times total every month during the rainy season.
/hh_q8-3	Choice	I come into contact with floodwater 5 times or less total every month during the rainy season.
/hh_q8-4	Choice	I never come into contact with floodwater during the rainy season.
/hh_q8-5	Choice	I am not sure if I do this behavior
/hh_q8-9999	Choice	Not applicable / unable to collect information
/hh_q8_other	Text	q8_other. Please specify reason you are unable to collect information:			/household_a/hh_q8 = '9999'				yes
/hh_q9	Multiple Choice	q9. How often do your children come into contact with floodwater during the rainy season? This could include picking up something that fell into floodwater or having to walk through floodwater in the streets.			/household_a/hh_q1 =1				yes
/hh_q9-1	Choice	My children come into contact with floodwater more than 10 times total every month during the rainy season.
/hh_q9-2	Choice	My children come into contact with floodwater 6 to 10 times total every month during the rainy season.
/hh_q9-3	Choice	My children come into contact with floodwater 5 times or less total every month during the rainy season.
/hh_q9-4	Choice	My children never come into contact with floodwater during the rainy season.
/hh_q9-5	Choice	I do not know how often my children come into contact with floodwater during the rainy season.
/hh_q9-9999	Choice	Not applicable / unable to collect information
/hh_q9_other	Text	q9_other. Please specify reason you are unable to collect information:			/household_a/hh_q9 = '9999'				yes
/hh_q10	Multiple Choice	q10. How many days a week do you drink municipal water?							yes
/hh_q10-1	Choice	I drink municipal water every day.
/hh_q10-2	Choice	I drink municipal water 4 to 6 days a week.
/hh_q10-3	Choice	I drink municipal water 3 or less days a week.
/hh_q10-4	Choice	I never drink municipal water.
/hh_q10-5	Choice	I do not know if I drink municipal water.
/hh_q10-9999	Choice	Not applicable / unable to collect information
/hh_q10_other	Text	q10_other. Please specify reason you are unable to collect information:			/household_a/hh_q10 = '9999'				yes
/hh_q11	Multiple Choice	q11. How many days a week do your children drink municipal water?			/household_a/hh_q1 =1				yes
/hh_q11-1	Choice	My children drink municipal water every day.
/hh_q11-2	Choice	My children drink municipal water 4 to 6 days a week.
/hh_q11-3	Choice	My children drink municipal water 3 or less days a week.
/hh_q11-4	Choice	My children never drink municipal water.
/hh_q11-5	Choice	I do not know how often my children drink municipal water.
/hh_q11-9999	Choice	Not applicable / unable to collect information
/hh_q11_other	Text	q11_other. Please specify reason you are unable to collect information:			/household_a/hh_q11 = '9999'				yes
/hh_q12	Multiple Choice	q12. Does your family regularly treat your water by boiling, adding chlorine, or using a filter to make it less cloudy or safer to drink?							yes
/hh_q12-1	Choice	Yes
/hh_q12-0	Choice	No
/hh_q12-3	Choice	I'm not sure if my family does this behavior
/hh_q12-9999	Choice	Not applicable / unable to collect information
/hh_q12_other	Text	q12_other. Please specify reason you are unable to collect information:			/household_a/hh_q12 = '9999'				yes
/hh_q13	Multiple Choice	q13. How often do you eat produce that is raw (uncooked) per week? For this question, we are referring to any produce that does not grow on a tree, and that does not have a peel or shell. Please think both about produce you eat whole and produce you prepare but eat raw, such as a salad. (select one option)							yes
/hh_q13-1	Choice	I eat raw produce more than 10 times every week.
/hh_q13-2	Choice	I eat raw produce 6 to 10 times every week.
/hh_q13-3	Choice	I eat raw produce 1 to 5 times every week.
/hh_q13-4	Choice	I never eat raw produce.
/hh_q13-5	Choice	I'm not sure how often I do this behavior
/hh_q13-9999	Choice	Not applicable / unable to collect information
/hh_q13_other	Text	q13_other. Please specify reason you are unable to collect information:			/household_a/hh_q13 = '9999'				yes
/hh_q14	Multiple Choice	q14. How often do your children eat produce that is raw (uncooked) per week? Again, for this question, we are referring to any produce that does not grow on a tree, and that does not have a peel or shell. Please think both about produce you eat whole and produce you prepare but eat raw, such as a salad			/household_a/hh_q1 =1				yes
/hh_q14-1	Choice	My children eat raw produce more than 10 times every week.
/hh_q14-2	Choice	My children eat raw produce 6 to 10 days every week.
/hh_q14-3	Choice	My children eat raw produce 1 to 5 times every week.
/hh_q14-4	Choice	My children never eat raw produce.
/hh_q14-5	Choice	I do not know if my children eat raw produce.
/hh_q14-9999	Choice	Not applicable / unable to collect information
/hh_q14_other	Text	q14_other. Please specify reason you are unable to collect information:			/household_a/hh_q14 = '9999'				yes
/hh_q15	Multiple Choice	q15. How often do you use public toilets - that means a community shared toilet, school toilet, toilet at the market, or work toilet?							yes
/hh_q15-1	Choice	I use a public toilet more than 10 times total every weel.
/hh_q15-2	Choice	I use a public toilet 6 to 10 times total every month.
/hh_q15-3	Choice	I use a public toilet 5 times or less total every week.
/hh_q15-4	Choice	I never use a public toilet.
/hh_q15-5	Choice	I'm not sure how often I do this behavior
/hh_q15-9999	Choice	Not applicable / unable to collect information
/hh_q15_other	Text	q15_other. Please specify reason you are unable to collect information:			/household_a/hh_q15 = '9999'				yes
/hh_q16	Multiple Choice	q16. How often do your children use public toilets - that means a community shared toilet, school toilet, toilet at the market, or work toilet?			/household_a/hh_q1 =1				yes
/hh_q16-1	Choice	My children use public toilets more than 10 times total every week.
/hh_q16-2	Choice	My children use public toilets 6 to 10 times total every week.
/hh_q16-3	Choice	My children use public toilets 5 times or less total every week.
/hh_q16-4	Choice	My children never use public toilets.
/hh_q16-5	Choice	I do not know how often my children use a public toilet.
/hh_q16-9999	Choice	Not applicable / unable to collect information
/hh_q16_other	Text	q16_other. Please specify reason you are unable to collect information:			/household_a/hh_q16 = '9999'				yes
/hh_q17	Multiple Choice	q17. Do you have a toilet in your house/compound?							yes
/hh_q17-1	Choice	Yes
/hh_q17-0	Choice	No
/hh_q17-9999	Choice	Not applicable / unable to collect information
/hh_q17_other	Text	q17_other. Please specify reason you are unable to collect information:			/household_a/hh_q17 = '9999'				yes
/hh_q17a	Multiple Choice	q17a. Do you use the toilet in your house/compound?			/household_a/hh_q17 =1				yes
/hh_q17a-1	Choice	Yes
/hh_q17a-0	Choice	No
/hh_q17a-9999	Choice	Not applicable / unable to collect information
/hh_q17a_other	Text	q17a_other. Please specify reason you are unable to collect information:			/household_a/hh_q17a = '9999'				yes
/hh_q17b	Multiple Choice	q17b. Do you flush the toilet in your house/compound with water?			/household_a/hh_q17 =1				yes
/hh_q17b-1	Choice	Yes
/hh_q17b-0	Choice	No
/hh_q17b-9999	Choice	Not applicable / unable to collect information
/hh_q17b_other	Text	q17b_other. Please specify reason you are unable to collect information:			/household_a/hh_q17b = '9999'				yes
/hh_q17c	Integer	q17c. How many households do you share the toilet in your house/compound with?			/household_a/hh_q17 =1	. >=0	This answer must be 0 or higher		yes
/hh_q17d	Multiple Choice	q17d. Please observe what kind of latrine is present in the house/compound and record it below.							yes
/hh_q17d-1	Choice	No facility/bush/field
/hh_q17d-2	Choice	Traditional pit latrine
/hh_q17d-3	Choice	KVIP (double)
/hh_q17d-4	Choice	VIP (single)
/hh_q17d-5	Choice	Bucket/pan
/hh_q17d-6	Choice	Pour flush
/hh_q17d-7	Choice	Flush toilet
/hh_q17d-88	Choice	Other
/hh_q17d-9	Choice	No response
/hh_q17d_other	Text	q17d_other. Please specify other type of toilet			/household_a/hh_q17d = '88'				yes
/hh_q18	Checkbox	q18. If you are outside of your house and you cannot find a toilet, what do you do? For this question, you may select all that apply.							yes
/hh_q18-1	Choice	This never happens to me.
/hh_q18-2	Choice	I go back to my home.
/hh_q18-3	Choice	I go in search of a toilet (e.g. at a friend's, or in a public area).
/hh_q18-4	Choice	I use a plastic bag.
/hh_q18-5	Choice	I defecate in the open.
/hh_q18-9999	Choice	Not applicable / unable to collect information
/hh_notes	Text	Additional comments:							yes
/hh_enumerator_names	Text	Please enter the names of all enumerators who were involved in taking this survey							yes
/end_note	Label	To finalize and send this form, please touch the green triangle in the upper right hand corner of this screen. Thank you!							no

## Sheet: Sample Collection
Question	Type	Text (en)	Audio (en)	Image (en)	Display Condition	Validation Condition	Validation Message	Calculate Condition	Required
/sample_type	Multiple Choice	What kind of sample are you working with?							yes
/sample_type-1	Choice	Drain Water
/sample_type-2	Choice	Produce
/sample_type-3	Choice	Piped Water
/sample_type-4	Choice	Ocean Water
/sample_type-5	Choice	Surface Water
/sample_type-6	Choice	Flood Water
/sample_type-7	Choice	Swabs
/sample_type-8	Choice	Particulate
/sample_type-9	Choice	Bathing Water
/sampleid	Integer	Sample ID				. >= 100 and . <= 900	Sample ID must be between 100 and 900		yes
/sampleid_validate	Integer	Please re-enter the sample ID:				. = /sample_lab_a/sampleid	This ID number does not match the ID number you entered in the previous question, please swipe right to go back and correct this information		yes
/drain_replicate	Multiple Choice	Replicate:			/sample_lab_a/sample_type = '1'				yes
/drain_replicate-A	Choice	A
/drain_replicate-B	Choice	B
/drain_replicate-N	Choice	N
/ec_sd	Date	Please enter the sample processing date				. <= today()	The answer to this question must not be in the future		yes
/ec_st	Time	Please enter the sample processing time							yes
/ec_isd	Date	Please enter the date that the sample was placed in the incubator				. <= today() and .>=/sample_lab_a/ec_sd	The answer to this question must not be in the future and also must not be before the date that the sample was processed.		yes
/ec_ist	Time	Please enter the time that the sample was placed in the incubator							yes
/ec_ied	Date	Please enter the date that the sample was removed from the incubator				. <= today() and . >= /sample_lab_a/ec_isd	The answer to this question must not be in the future and also must not be before the date that the sample was placed in the incubator.		yes
/ec_iet	Time	Please enter the time that the sample was removed from the incubator							yes
/ec_dil1	Multiple Choice	first dilution (mL)							yes
/ec_dil1-100	Choice	01:01:00
/ec_dil1-10	Choice	01:10:00
/ec_dil1-1	Choice	0.111111
/ec_dil1-0.1	Choice	1:1,000
/ec_dil1-0.01	Choice	1:10,000
/ec_dil1-0.001	Choice	1:100,000
/ec_dil1-0.0001	Choice	1:1,000,000
/ec_dil1-0.00001	Choice	1:10,000,000
/ec_dil1-0.000001	Choice	1:100,000,000
/ec_dil1-0.0000001	Choice	1:1,000,000,000
/dillution_label	Label	Please enter dilutions in order of decreasing concentration							no
/ec_ecnt1	Integer	First E. coli count:				(.>=0 and .<=200) or .=998 or .=999	This value must be between 0 and 200		yes
/ec_dil2	Multiple Choice	second dilution (mL)							yes
/ec_dil2-100	Choice	01:01:00
/ec_dil2-10	Choice	01:10:00
/ec_dil2-1	Choice	0.111111
/ec_dil2-0.1	Choice	1:1,000
/ec_dil2-0.01	Choice	1:10,000
/ec_dil2-0.001	Choice	1:100,000
/ec_dil2-0.0001	Choice	1:1,000,000
/ec_dil2-0.00001	Choice	1:10,000,000
/ec_dil2-0.000001	Choice	1:100,000,000
/ec_dil2-0.0000001	Choice	1:1,000,000,000
/ec_ecnt2	Integer	Second E. coli count				(.>=0 and .<=200) or .=998 or .=999	This value must be between 0 and 200		yes
/dilution_error_1	Text	The E. coli counts you have entered for your first and second dilutions appear to be abnormal, please double check your entries and if you are certain they are correct, please provide an explanation below.			(/sample_lab_a/ec_dil1 > /sample_lab_a/ec_dil2 and /sample_lab_a/ec_ecnt1 < /sample_lab_a/ec_ecnt2) or (/sample_lab_a/ec_dil1 < /sample_lab_a/ec_dil2 and /sample_lab_a/ec_ecnt1 > /sample_lab_a/ec_ecnt2)				yes
/third_dilution	Multiple Choice	Has a third dilution been performed?							yes
/third_dilution-Yes	Choice	Yes
/third_dilution-No	Choice	No
/ec_dil3	Multiple Choice	third dilution (mL)			/sample_lab_a/third_dilution = 'Yes'				yes
/ec_dil3-100	Choice	01:01:00
/ec_dil3-10	Choice	01:10:00
/ec_dil3-1	Choice	0.111111
/ec_dil3-0.1	Choice	1:1,000
/ec_dil3-0.01	Choice	1:10,000
/ec_dil3-0.001	Choice	1:100,000
/ec_dil3-0.0001	Choice	1:1,000,000
/ec_dil3-0.00001	Choice	1:10,000,000
/ec_dil3-0.000001	Choice	1:100,000,000
/ec_dil3-0.0000001	Choice	1:1,000,000,000
/ec_ecnt3	Integer	Third E. coli count			/sample_lab_a/third_dilution = 'Yes'	(.>=0 and .<=200) or .=998 or .=999	This value must be between 0 and 200		yes
/dilution_error_2	Text	The E. coli counts you have entered for your second and third dilutions appear to be abnormal, please double check your entries and if you are certain they are correct, please provide an explanation below.			((/sample_lab_a/ec_dil2 > /sample_lab_a/ec_dil3 and /sample_lab_a/ec_ecnt2 < /sample_lab_a/ec_ecnt3) or (/sample_lab_a/ec_dil2 < /sample_lab_a/ec_dil3 and /sample_lab_a/ec_ecnt2 > /sample_lab_a/ec_ecnt3)) and (/sample_lab_a/third_dilution = 'Yes')				yes
/ec_blank	Integer	Blank / negative control count:				(.>=0 and .<=200) or .=998 or .=999	This value must be between 0 and 200		yes
/produce_weight	Decimal	Weight of produce in grams			/sample_lab_a/sample_type =2	. > 0	This response must be a positive value		yes
/ec_notes	Text	Please enter any notes you have on this sample:							yes
/operator	Text	Please enter the lab operator's name							yes
/end_note	Label	To finalize and send this form, please touch the green triangle in the upper right hand corner of this screen. After filing, please store paper form in a safe place so that it can be referred back to if necessary. Thank you!							no

## Sheet: Lab
Question	Type	Text (en)	Audio (en)	Image (en)	Display Condition	Validation Condition	Validation Message	Calculate Condition	Required
/sampleid	Integer	Please enter the Sample ID				. >= 100 and . <= 999	Sample ID must be between 100 and 999		yes
/barcode	Barcode Scan	Please scan the label barcode							no
/sampleid_no_match	Text	The ID number entered does not match the barcode—please enter the ID number again and provide a reason why the ID and barcode do not match in the text box below			/sample_collection_a/sampleid != /sample_collection_a/barcode				yes
/sample_type	Multiple Choice	What kind of sample are you collecting?							yes
/sample_type-1	Choice	Drain Water
/sample_type-2	Choice	Produce
/sample_type-3	Choice	Piped Water
/sample_type-4	Choice	Ocean Water
/sample_type-5	Choice	Surface Water
/sample_type-6	Choice	Flood Water
/sample_type-7	Choice	Swabs
/sample_type-8	Choice	Particulate
/sample_type-9	Choice	Bathing Water
/study_type	Multiple Choice	Study Type			/sample_collection_a/sample_type = '1'				yes
/study_type-P	Choice	Pilot
/study_type-T	Choice	Temporal
/study_type-S	Choice	Spatial
/p_location	Integer	Study location:			/sample_collection_a/study_type = 'P'	. > 0 and . <= 10	Study location must be between 1 and 10		yes
/t_location	Integer	Study location:			/sample_collection_a/study_type = 'T'	. > 0 and . <= 5	Study location must be between 1 and 5		yes
/s_location	Integer	Study location:			/sample_collection_a/study_type = 'S'	. > 0 and . <= 30	Study location must be between 1 and 30		yes
/ec_dd	Date	Please enter the date that you are collecting this sample				. <= today()	Date must not be in the future		yes
/ec_th	Time	Collection Time							yes
/ev_lat_lon	GPS	Please enter your location:							no
/ev_way	Integer	Please create a waypoint and enter the waypoint number here:							yes
/ev_way_deviceID	Text	Please enter the GPS device identification here:							yes
/neighbor	Multiple Choice	Neighborhood:							yes
/neighbor-Shiabu	Choice	Shiabu
/source_ty_ocean	Multiple Choice	Source type of ocean water			/sample_collection_a/sample_type =4				yes
/source_ty_ocean-1	Choice	Open Water
/source_ty_ocean-2	Choice	Inland
/source_ty_ocean-88	Choice	Other
/other_source_ocean	Text	Please specify other:			/sample_collection_a/source_ty_ocean =88				yes
/produce_type	Text	Please describe the type of produce:			/sample_collection_a/sample_type = '2'				yes
/produce_quantity	Integer	How many pieces of produce are being collected?			/sample_collection_a/sample_type = '2'	. > 0 and . < 20	This number must be less than 20		yes
/water_level	Multiple Choice	Water level:			/sample_collection_a/sample_type = '1'				yes
/water_level-0	Choice	Dry (no water)
/water_level-1	Choice	Low (~1/4th full)
/water_level-2	Choice	Medium (~1/2 full)
/water_level-3	Choice	High (3/4th+ full)
/water_flow	Multiple Choice	Water flow:			/sample_collection_a/water_level != '0' and /sample_collection_a/sample_type = '1'				yes
/water_flow-1	Choice	Flowing / Moving
/water_flow-2	Choice	Stagnant
/drain_size	Multiple Choice	What is the size of the drain?			/sample_collection_a/sample_type = '1'				yes
/drain_size-1	Choice	Small (< 0.5m wide)
/drain_size-2	Choice	Medium (0.5 – 1m wide)
/drain_size-3	Choice	Large (1-3m wide)
/drain_size-4	Choice	Extra Large (&gt;3m wide)
/drain_lining	Multiple Choice	What is the (primary) type of lining of the drain?			/sample_collection_a/sample_type = '1'				yes
/drain_lining-1	Choice	Cement
/drain_lining-2	Choice	Stones
/drain_lining-3	Choice	Dirt
/drain_lining-4	Choice	Mixed
/currently_raining	Multiple Choice	Is it currently raining?			/sample_collection_a/sample_type = '1'				yes
/currently_raining-1	Choice	Yes
/currently_raining-0	Choice	No
/rain_last_day	Multiple Choice	Has it rained in the last day?			/sample_collection_a/sample_type = '1'				yes
/rain_last_day-1	Choice	Yes
/rain_last_day-0	Choice	No
/feces_near	Multiple Choice	Are feces present within 3m of the sampling location at time of sample?			/sample_collection_a/sample_type = '1'				yes
/feces_near-1	Choice	Yes
/feces_near-0	Choice	No
/animals_near	Multiple Choice	Are animals present within 3m of the sampling location at time of sample?			/sample_collection_a/sample_type = '1'				yes
/animals_near-1	Choice	Yes
/animals_near-0	Choice	No
/housolds_present	Multiple Choice	Are there households present within 3m of the sampling location?			/sample_collection_a/sample_type = '1'				yes
/housolds_present-1	Choice	Yes
/housolds_present-0	Choice	No
/num_households_present	Integer	How many households are present within 3m of the sampling location?			/sample_collection_a/sample_type = '1' and /sample_collection_a/housolds_present = '1'	. >= 0	Must be a positive number		yes
/schools_present	Multiple Choice	Are there schools present within 3m of the sampling location?			/sample_collection_a/sample_type = '1'				yes
/schools_present-1	Choice	Yes
/schools_present-0	Choice	No
/pub_latrines_present	Multiple Choice	Are there public latrines present within 3m of the sampling location?			/sample_collection_a/sample_type = '1'				yes
/pub_latrines_present-1	Choice	Yes
/pub_latrines_present-0	Choice	No
/hh_latrines_present	Multiple Choice	Are there HH latrines present within 3m of the sampling location?			/sample_collection_a/sample_type = '1'				yes
/hh_latrines_present-1	Choice	Yes
/hh_latrines_present-0	Choice	No
/orn_ag_present	Multiple Choice	Are there urban agriculture sites present within 3m of the sampling location?			/sample_collection_a/sample_type = '1'				yes
/orn_ag_present-1	Choice	Yes
/orn_ag_present-0	Choice	No
/businesses_present	Multiple Choice	Are there businesses present within 3m of the sampling location?			/sample_collection_a/sample_type = '1'				yes
/businesses_present-1	Choice	Yes
/businesses_present-0	Choice	No
/source_ty	Multiple Choice	Source type of drinking/bathing water			/sample_collection_a/sample_type =3 or /sample_collection_a/sample_type =9				yes
/source_ty-1	Choice	Tube Well/Borehole
/source_ty-2	Choice	Hand-dug well
/source_ty-3	Choice	Piped Water
/source_ty-4	Choice	Bottled/Sachet Water
/source_ty-88	Choice	Other
/other_source	Text	Please specify other:			/sample_collection_a/source_ty =88				yes
/containr	Multiple Choice	Is this water stored in a container?			/sample_collection_a/sample_type =3 or /sample_collection_a/sample_type =9				yes
/containr-0	Choice	No
/containr-1	Choice	Yes
/covered	Multiple Choice	Is the container covered?			/sample_collection_a/containr =1				yes
/covered-0	Choice	No
/covered-1	Choice	Yes
/free_cl	Decimal	Free chlorine residual reading:			/sample_collection_a/sample_type =3 or /sample_collection_a/sample_type =9	.>=0 and .<=100	This number must be between 0 and 100		yes
/total_cl	Decimal	Total chlorine residual reading:			/sample_collection_a/sample_type = 3 or /sample_collection_a/sample_type = 9	. >= 0 and . <= 100 and . >= /sample_collection_a/free_cl	This number must be between 0 and 100 and also greater than the free chlorine residual		yes
/surface_source_ty	Multiple Choice	Source type of surface water:			/sample_collection_a/containr =5				yes
/surface_source_ty-1	Choice	Rivers
/surface_source_ty-2	Choice	Lake or Pond
/surface_source_ty-88	Choice	Other
/surface_source_ty_other	Text	Please specify other:			/sample_collection_a/surface_source_ty = '88'				yes
/source_dist	Multiple Choice	Where was the sample collected?			/sample_collection_a/sample_type =8				yes
/source_dist-1	Choice	Within 3m of feces
/source_dist-2	Choice	Within 30m of latrine
/source_dist-3	Choice	Both
/source_dist-0	Choice	Neither
/particle_sample_type	Multiple Choice	What kind of particle sample type is it?			/sample_collection_a/sample_type =8				yes
/particle_sample_type-1	Choice	Soil
/particle_sample_type-2	Choice	Sand
/particle_sample_type-88	Choice	Other
/particle_sample_type_other	Text	Please specify other:			/sample_collection_a/particle_sample_type =88				yes
/swab_surface	Multiple Choice	What type of surface was swabbed?			/sample_collection_a/sample_type =7				yes
/swab_surface-1	Choice	Household floor
/swab_surface-2	Choice	Household latrine
/swab_surface-3	Choice	Compound latrine
/swab_surface-88	Choice	Other
/swab_surface_other	Text	Please specify other:			/sample_collection_a/swab_surface = '88'				yes
/source_type	Multiple Choice	Type of toilet:			/sample_collection_a/sample_type =7				yes
/source_type-1	Choice	Traditional
/source_type-2	Choice	VIP/KVIP
/source_type-3	Choice	Bucket/Pan
/source_type-4	Choice	Pour/Flush
/source_type-5	Choice	Flush
/source_type-6	Choice	Mixed
/source_type-88	Choice	Other
/source_type_other	Text	Other type of latrine:			/sample_collection_a/source_type =88				yes
/n_stall	Integer	Number of stalls			/sample_collection_a/sample_type =7	.>0	The number must be greater than 0		yes
/vis_fec	Integer	Number of stalls with feces visible on walls and/or slabs:			/sample_collection_a/sample_type =7	.>=0 and .<= /sample_collection_a/n_stall			yes
/latrine_user_num	Integer	Number of toilet users per day?			/sample_collection_a/sample_type =7	. >= 0 or . = 9999			yes
/hw_stat	Multiple Choice	Handwashing station present?			/sample_collection_a/sample_type =7				yes
/hw_stat-0	Choice	No
/hw_stat-1	Choice	Yes
/dis_lat	Integer	Distance from closest latrine in meters			/sample_collection_a/sample_type =6 or /sample_collection_a/sample_type =8	. >= 0 or . = 9999			yes
/notes	Text	Additional comments:							yes
/collection_enumerator_names	Text	Please enter the names of all staff who were involved in collecting this sample							yes
/end_note	Label	To finalize and send this form, please touch the green triangle in the upper right hand corner of this screen. Thank you!							no
