# Supplementary material for: The SaniPath Exposure Assessment Tool: A quantitative approach for assessing exposure to fecal contamination through multiple pathways in low resource urban settlements
Source: PLoS One. 2020 Jun 12;15(6):e0234364. doi: 10.1371/journal.pone.0234364 (PMC7292388; doi:10.1371/journal.pone.0234364)
Supplement: S1 Dataset — (ZIP) [file pone.0234364.s005.zip › S1 Dataset/Chorkor Community Data.csv]

row.number	info.formid	com_dd	neighbor	neighbor_other	entity	com_gps	com_gps_unit	com_gps_id	com_gps_lat	com_gps_lon	com_waypoint	num_partic	num_fem	num_male	com_q1a	com_q1b	com_q2a	com_q2b	com_q3a	com_q3b	com_q4a	com_q4b	com_q4c	com_q4d	com_q4e	com_q4f	com_q4g	com_q4h	com_q5a	com_q5b	com_q5c	com_q5d	com_q5e	com_q5f	com_q5g	com_q5h	com_q6a	com_q6b	com_q6c	com_q6d	com_q6e	com_q6f	com_q6g	com_q6h	com_q6i	com_q6j	com_q7a	com_q7b	com_q7c
2	bf020cdb-3f45-44ac-ae86-ae0df186ed53	4/29/16 9:11	Chorkor	---	female	5.52610528 -0.24842175 41.0 4.0	No	---	---	---	---	15	15	0	15	15	0	0	15	0	3	0	2	0	4	0	6	0	2	1	2	1	5	1	5	1	3	0	2	0	4	0	0	0	6	0	5	0	5
3	85979a2c-f0f5-46f0-ac12-8d9cca464aeb	4/29/16 12:11	Chorkor	---	male	5.52612124 -0.24836444 31.0 10.0	No	---	---	---	---	15	0	15	0	0	15	0	15	0	12	0	0	0	2	0	1	0	10	0	3	0	1	0	1	0	10	0	1	0	1	0	1	0	2	0	13	0	1
5	27ad1c65-198d-4dda-bd08-fe9a4befd73f	5/3/16 9:37	Chorkor	---	FEMALE	5.52682766 -0.23906285 69.0 6.0	No	---	---	---	---	15	15	0	15	0	0	0	15	0	5	0	0	0	4	0	6	0	3	0	1	0	5	0	6	0	8	0	1	0	4	0	0	0	2	0	9	0	0
13	115bd09f-366c-4807-a092-ca147c1efc06	5/4/16 9:41	Chorkor	---	all Female	5.52618142 -0.24841572 48.0 5.0	No	---	---	---	---	15	15	0	15	0	0	0	15	0	2	0	0	0	9	0	4	0	1	1	0	1	3	1	10	1	2	0	0	0	3	0	1	0	9	0	11	0	1
14	4e0066b9-5d1e-4055-b014-48bf3b35d031	5/4/16 9:19	Chorkor	---	FEMALE	5.52668215 -0.23933929 42.0 5.0	No	---	---	---	---	15	15	0	15	0	0	0	15	0	3	0	1	0	9	0	2	0	4	0	0	0	8	0	3	0	13	0	0	0	1	0	0	0	1	0	13	0	2
20	52bc5885-345e-4d2c-84bc-3fbca4af268f	4/29/16 12:01	Chorkor	---	MALE	5.526913406417318 -0.23930145923163584 33.98 6.0	No	---	---	---	---	15	0	15	0	0	15	0	15	0	10	0	3	0	2	0	1	0	3	0	8	0	1	0	2	0	1	0	0	0	1	0	0	0	0	0	7	0	2
25	681fa486-036c-45eb-908b-33590f1222ca	5/4/16 11:23	Chorkor	---	All Male	5.52611409 -0.24841496 42.0 9.0	No	---	---	---	---	15	0	15	0	0	15	0	15	0	11	0	1	0	3	0	0	0	10	0	2	0	3	0	0	0	3	0	5	0	2	0	1	0	4	0	11	0	2
26	d6f3432f-7438-48bd-94a1-f715476db9ef	5/4/16 11:33	Chorkor	---	MALE	5.52676722 -0.23929158 23.0 9.0	No	---	---	---	---	15	0	15	0	0	15	0	15	0	7	0	2	0	1	0	5	0	1	0	11	0	3	0	0	0	9	0	5	0	1	0	0	0	0	0	9	0	2
27	5543c56f-9cbc-4777-a847-70300d8bb625	5/3/16 9:50	Chorkor	---	All Female	5.52617462 -0.24836607 47.0 4.0	No	---	---	---	---	15	15	0	15	0	0	0	15	0	6	0	1	0	3	0	5	0	2	0	2	0	5	0	6	0	5	0	1	0	5	0	2	0	2	0	11	0	3
30	19eefce9-9b20-4000-90a9-0dd5eb275fa2	5/3/16 11:21	Chorkor	---	All Male	5.52613427 -0.24839483 39.0 3.0	No	---	---	---	---	15	0	15	0	0	15	0	15	0	12	0	3	0	0	0	0	0	6	0	3	0	3	0	3	0	7	0	3	0	5	0	0	0	0	0	12	0	0
32	62af277f-6824-4eae-aa5e-3dc350b5c2ab	4/29/16 9:41	Chorkor	---	FEMALE	5.526929263444477 -0.23930831538656158 36.63 6.0	No	---	---	---	---	15	15	0	15	0	0	0	15	0	4	0	2	0	5	0	4	0	3	0	9	0	2	0	1	0	12	0	1	0	1	0	0	0	1	0	6	0	2
34	23bfc7f9-4984-4f72-9554-7af4b94a18f7	5/3/16 12:10	Chorkor	---	MALE	5.52685298 -0.23910263 51.0 10.0	No	---	---	---	---	15	0	15	0	0	15	0	15	0	11	0	1	0	2	0	1	0	3	0	5	0	4	0	3	0	10	0	3	0	2	0	0	0	0	0	8	0	1
[truncated: 146 more columns]
