# Supplementary material for: The SaniPath Exposure Assessment Tool: A quantitative approach for assessing exposure to fecal contamination through multiple pathways in low resource urban settlements
Source: PLoS One. 2020 Jun 12;15(6):e0234364. doi: 10.1371/journal.pone.0234364 (PMC7292388; doi:10.1371/journal.pone.0234364)
Supplement: S1 Dataset — (ZIP) [file pone.0234364.s005.zip › S1 Dataset/Chorkor Household Data.csv]

row.number	info.formid	hh_dd	neighbor	HouseholdID	hh_gps	hh_gps_device	hh_gps_id	hh_lat	hh_lon	hh_waypoint	hh_q0	hh_house_num	hh_q1	hh_q2	hh_q2_other	hh_q3	hh_q3_other	hh_q4	hh_q4_other	hh_q5	hh_q5_other	hh_q6	hh_q6_other	hh_q7	hh_q7_other	hh_q8	hh_q8_other	hh_q9	hh_q9_other	hh_q10	hh_q10_other	hh_q11	hh_q11_other	hh_q12	hh_q12_other	hh_q13	hh_q13_other	hh_q14	hh_q14_other	hh_q15	hh_q15_other	hh_q16	hh_q16_other	hh_q17	hh_q17_other	hh_q17a	hh_q17a_other	hh_q17b	hh_q17b_other
37	66ce694d-201f-4476-a481-398f0efa46ba	4/27/16 13:11	Chorkor	4119	5.529171995046027 -0.23977498858058946 49.25 16.0	Yes	SP1	5.52922	0.23973	4119	1	7	1	4	---	4	---	4	---	4	---	4	---	4	---	4	---	4	---	4	---	4	---	3	---	3	---	3	---	3	---	3	---	1	---	1	---	1	---
42	62fdff63-8e62-4b27-a8ad-12f9b8ec78a5	4/26/16 10:37	Chorkor	418	5.528125513558561 -0.24264528208503994 38.43 4.0	Yes	SP1	5.52812	0.24268	418	1	4	1	4	---	4	---	4	---	4	---	4	---	4	---	3	---	3	---	3	---	3	---	0	---	3	---	3	---	1	---	1	---	0	---	---	---	---	---
43	ef16de95-ae4f-4443-810b-4d79353f6bf9	4/26/16 11:46	Chorkor	7111	5.52731181 -0.23963943 33.0 5.0	Yes	SP10	531.637	14.382	7111	1	15	1	3	---	4	---	4	---	4	---	1	---	4	---	4	---	4	---	3	---	3	---	1	---	1	---	3	---	1	---	1	---	0	---	---	---	---	---
53	06252d4e-cd8f-43a3-9bb5-51eebf34eeea	4/26/16 10:14	Chorkor	717	5.52719434 -0.2438566 47.0 5.0	Yes	SP10	531.632	14.63	717	2	22	1	3	---	4	---	3	---	4	---	4	---	4	---	4	---	4	---	4	---	4	---	0	---	1	---	1	---	4	---	4	---	1	---	1	---	1	---
61	2301ea9a-7914-4859-a0d6-78b5ccaa69ce	4/27/16 11:28	Chorkor	4114	5.5282344838193245 -0.24272527458651677 38.64 8.0	Yes	SP1	5.52829	0.24259	4114	2	19	1	3	---	3	---	3	---	3	---	3	---	3	---	2	---	2	---	4	---	4	---	3	---	2	---	2	---	1	---	1	---	0	---	---	---	---	---
63	aa70dca4-4167-418c-b683-2360a6b26c25	4/28/16 10:14	Chorkor	5119	5.53144443 -0.24448431 38.0 15.0	Yes	SP5	5.53145	0.2446	5119	1	4	0	4	---	---	---	4	---	---	---	4	---	---	---	4	---	---	---	4	---	---	---	0	---	3	---	---	---	1	---	---	---	0	---	---	---	---	---
64	7092aa30-2ed8-4bc4-b360-89621e1eb928	4/26/16 12:30	Chorkor	2213	5.52748967 -0.25201116 18.0 7.0	Yes	SP4	5.52753	0.252	2213	2	47	0	4	---	---	---	4	---	---	---	4	---	---	---	5	---	---	---	4	---	---	---	0	---	3	---	---	---	3	---	---	---	1	---	1	---	1	---
65	97a90537-6152-49f8-abc5-853e3f897813	4/25/16 13:01	Chorkor	226	5.52565485 -0.2427632 33.0 4.0	Yes	SP4	5.52569	0.24278	226	2	47	1	2	---	4	---	4	---	4	---	4	---	5	---	1	---	1	---	4	---	5	---	0	---	4	---	3	---	1	---	4	---	0	---	---	---	---	---
67	102b9c3c-1c27-46cc-8857-98e0a0d3a346	4/27/16 12:25	Chorkor	7117	5.52923017 -0.24022954 47.0 5.0	Yes	SP10	531.758	14.416	7117	2	9	1	2	---	4	---	4	---	4	---	4	---	4	---	4	---	4	---	4	---	4	---	0	---	3	---	3	---	1	---	2	---	1	---	0	---	1	---
68	abadc8ad-0656-437a-a841-3ea9be846c57	4/25/16 11:26	Chorkor	512	5.52708937 -0.23805639 29.0 5.0	Yes	SP5	5.52699	0.23803	512	2	43	1	4	---	4	---	4	---	4	---	2	---	2	---	2	---	2	---	1	---	1	---	0	---	1	---	1	---	1	---	1	---	0	---	---	---	---	---
72	1766696a-2d7a-4fc1-a80d-2e576b8ed746	4/28/16 10:44	Chorkor	7122	5.53034604 -0.24172259 27.0 5.0	Yes	SP10	531.822	14.507	7122	2	16	0	4	---	---	---	4	---	---	---	4	---	---	---	4	---	---	---	4	---	---	---	0	---	3	---	---	---	4	---	---	---	1	---	1	---	1	---
77	6b70616e-b295-4737-a468-0124f35d10f0	4/26/16 11:26	Chorkor	8111		Yes	sp3	5.52767	0.24044	8111	2	99	0	3	---	---	---	4	---	---	---	3	---	---	---	2	---	---	---	4	---	---	---	9999	do not drink municipal water ever	2	---	---	---	2	---	---	---	0	---	---	---	---	---
83	3adc0c01-1f91-45df-aeb2-51471bd2cc57	4/26/16 11:28	Chorkor	2210	5.52774082 -0.24828053 27.0 10.0	Yes	SP4	5.52771	0.24823	2210	2	18	1	4	---	1	---	4	---	4	---	4	---	4	---	4	---	4	---	1	---	1	---	0	---	2	---	2	---	1	---	1	---	0	---	---	---	---	---
88	6b5bcbbd-8989-4452-b622-75fc69e26092	4/27/16 12:43	Chorkor	5117	5.53039288 -0.24026423 73.0 15.0	Yes	SP5	5.5303	0.24019	5117	1	6	1	4	---	4	---	4	---	4	---	4	---	4	---	4	---	3	---	3	---	3	---	0	---	3	---	3	---	1	---	1	---	1	---	0	---	9999	Because its solely use by the lsndlord
90	9b59dbb3-a3b7-4ad3-b5a1-57dc43ec033a	4/26/16 10:14	Chorkor	417	5.5277280007410265 -0.24298660715929193 33.29 4.0	Yes	SP1	5.52772	0.24299	417	1	5	1	3	---	4	---	4	---	4	---	4	---	3	---	4	---	3	---	1	---	1	---	0	---	1	---	1	---	1	---	1	---	0	---	---	---	---	---
100	361599a8-1a3c-4b44-ac02-d39b871384cc	4/26/16 11:41	Chorkor	2211	5.5278215 -0.24978806 46.0 5.0	Yes	SP4	5.52787	0.24979	2211	2	25	1	4	---	3	---	4	---	4	---	4	---	3	---	2	---	2	---	4	---	4	---	0	---	4	---	4	---	4	---	3	---	1	---	1	---	1	---
101	2d3c55fb-ee9f-4aab-bb71-ce83419cdf62	4/25/16 12:52	Chorkor	125	5.5258816 -0.24298927 34.0 5.0	Yes	sp7	5.52599	0.243	125	1	2	0	1	---	---	---	3	---	---	---	1	---	---	---	1	---	---	---	1	---	---	---	0	---	3	---	---	---	9999	open defecation	---	---	0	---	---	---	---	---
103	463d3ff0-1a57-4f4b-a118-c67c21754255	4/28/16 10:21	Chorkor	4120	5.531397873920415 -0.24350479904439637 33.62 16.0	Yes	SP1	5.53138	0.24354	4120	1	5	0	3	---	---	---	3	---	---	---	3	---	---	---	4	---	---	---	1	---	---	---	0	---	3	---	---	---	1	---	---	---	0	---	---	---	---	---
104	91cb33e0-b416-4704-84e5-0a2c2e31c2e4	4/27/16 10:59	Chorkor	7114	5.52897219 -0.24387878 37.0 3.0	Yes	SP10	531.738	14.632	7114	2	15	0	4	---	---	---	4	---	---	---	4	---	---	---	4	---	---	---	1	---	---	---	0	---	3	---	---	---	4	---	---	---	1	---	0	---	1	---
120	8778afdf-3d88-4a13-a29f-c84706ed7232	4/28/16 11:34	Chorkor	3224	5.528743187731717 -0.25045849404942766 40.8 4.0	Yes	sp8	5.52874	0.25042	3224	2	10	1	4	---	4	---	4	---	4	---	2	---	2	---	4	---	4	---	1	---	1	---	0	---	1	---	1	---	4	---	4	---	1	---	1	---	1	---
124	8b96e121-b6d6-454b-9af3-d3d24521c06d	4/25/16 12:51	Chorkor	714	5.52672963 -0.24121801 45.0 4.0	Yes	SP10	531.603	14.473	714	1	15	1	1	---	1	---	4	---	4	---	1	---	2	---	1	---	1	---	1	---	1	---	1	---	1	---	1	---	4	---	4	---	0	---	---	---	---	---
127	e02f0b43-3ed2-45ae-b10f-d97415a15a57	4/25/16 11:12	Chorkor	812		Yes	sp3	5.52675	0.2406	812	2	35	0	2	---	---	---	3	---	---	---	3	---	---	---	1	---	---	---	3	---	---	---	0	---	1	---	---	---	1	---	---	---	0	---	---	---	---	---
130	e8f59292-72d3-4ada-88a8-17b5e4c6afee	4/28/16 11:15	Chorkor	8125		Yes	sp3	5.53098	0.2372	8125	2	15	0	3	---	---	---	4	---	---	---	2	---	---	---	4	---	---	---	4	---	---	---	9999	do not use tap water for drinking	3	---	---	---	3	---	---	---	1	---	1	---	1	---
138	1b13e778-5c71-4a78-a44d-8975febcf30a	4/28/16 11:17	Chorkor	7124	5.53073759 -0.23942822 51.0 5.0	Yes	SP10	531.841	14.369	7124	2	10	0	4	---	---	---	3	---	---	---	3	---	---	---	4	---	---	---	4	---	---	---	0	---	3	---	---	---	4	---	---	---	1	---	1	---	1	---
139	900412e4-953d-4f4c-b7b5-4fb33c1142e4	4/27/16 12:08	Chorkor	4116	5.528540712527225 -0.2398413626335565 35.8 4.0	Yes	SP1	5.52852	0.23987	4116	1	15	1	3	---	4	---	3	---	4	---	3	---	3	---	3	---	3	---	3	---	3	---	0	---	3	---	3	---	1	---	1	---	0	---	---	---	---	---
146	97dfcaf0-8ebc-4ba0-92f0-582265de1dc7	4/28/16 11:07	Chorkor	2225	5.5295806 -0.2527246 0.0 139.5	Yes	SP4	5.52945	0.25117	2225	1	7	1	3	---	4	---	4	---	3	---	4	---	2	---	3	---	2	---	3	---	3	---	0	---	1	---	1	---	4	---	3	---	1	---	1	---	1	---
148	ba414da5-0c62-48f1-a579-0f55a8f4fb55	4/25/16 11:37	Chorkor	322	5.52547103 -0.25145893 35.0 5.0	Yes	SP8	5.52557	0.2515	322	2	25	1	4	---	4	---	4	---	4	---	4	---	4	---	4	---	4	---	2	---	1	---	0	---	1	---	1	---	1	---	1	---	0	---	---	---	---	---
152	f3eca105-ccde-4952-a04d-f9c01f9accb3	4/27/16 11:27	Chorkor	6215	5.53020208 -0.24640644 39.0 5.0	Yes	SP2	5.53017	0.24639	6215	2	53	1	2	---	4	---	4	---	4	---	4	---	4	---	4	---	4	---	4	---	4	---	0	---	2	---	2	---	1	---	1	---	0	---	---	---	---	---
158	5870004b-ac4c-4398-a523-ba606ce713c0	4/28/16 11:03	Chorkor	4122	5.53115562107482 -0.24039858142483572 41.08 6.0	Yes	SP1	5.53118	0.24034	4122	1	23	1	3	---	4	---	4	---	4	---	4	---	4	---	4	---	4	---	4	---	4	---	3	---	3	---	3	---	1	---	1	---	0	---	---	---	---	---
159	faa171ca-83fe-460b-804b-8ca0c36e9b21	4/26/16 12:16	Chorkor	2212	5.52728488 -0.2509541 43.0 7.0	Yes	SP4	5.52729	0.25096	2212	2	26	1	4	---	4	---	4	---	4	---	3	---	4	---	2	---	1	---	4	---	4	---	0	---	2	---	2	---	4	---	5	---	1	---	1	---	1	---
161	2c2f18c5-62dc-4b13-9ea0-4b5d028dfb72	4/25/16 11:14	Chorkor	321	5.52519211 -0.25280683 23.0 5.0	Yes	SP8	5.52529	0.25281	321	2	55	1	1	---	2	---	1	---	1	---	1	---	1	---	4	---	5	---	2	---	1	---	0	---	1	---	1	---	1	---	1	---	0	---	---	---	---	---
162	7e080784-0cc6-4b9b-876f-fa1386424b1e	4/27/16 11:36	Chorkor	3214	5.529504004039081 -0.24553336600486303 44.57 4.0	Yes	sp8	5.552949	0.24552	3214	2	15	1	1	---	4	---	4	---	4	---	2	---	1	---	4	---	4	---	1	---	1	---	0	---	1	---	1	---	4	---	4	---	1	---	1	---	0	---
163	1be25c27-c19a-47a6-84a1-280af1571dec	4/25/16 11:35	Chorkor	222	5.52405486 -0.25136907 46.0 5.0	Yes	SP4	5.52411	0.25139	222	2	47	1	3	---	1	---	4	---	4	---	4	---	3	---	1	---	1	---	3	---	4	---	0	---	1	---	4	---	1	---	4	---	0	---	---	---	---	---
164	3522c910-43d9-4f64-9a58-7f13629fca16	4/26/16 10:55	Chorkor	228	5.52805693 -0.24589942 45.0 10.0	Yes	SP4	5.52805	0.24586	228	2	22	1	4	---	4	---	4	---	4	---	3	---	1	---	3	---	3	---	3	---	3	---	0	---	1	---	1	---	3	---	1	---	1	---	0	---	1	---
165	3feb2cd9-405e-4a7d-b651-db549f217cd9	4/26/16 10:24	Chorkor	227	5.52813971 -0.24424589 34.0 9.0	Yes	SP4	5.52814	0.24431	227	2	12	0	4	---	---	---	4	---	---	---	4	---	---	---	1	---	---	---	4	---	---	---	0	---	2	---	---	---	1	---	---	---	0	---	---	---	---	---
173	63036e52-b6af-4a0c-a399-0efff2a8a37b	4/27/16 11:44	Chorkor	6216	5.52988589 -0.24846031 45.0 4.0	Yes	SP2	5.52993	0.24847	6216	2	40	1	4	---	4	---	4	---	4	---	3	---	2	---	4	---	4	---	4	---	1	---	0	---	2	---	1	---	4	---	4	---	1	---	1	---	1	---
180	ba17fecb-c8b7-4be4-855b-fd2217de3ee2	4/25/16 11:40	Chorkor	814		Yes	sp3	5.52638	0.2412	814	2	95	1	3	---	2	---	3	---	2	---	4	---	4	---	2	---	1	---	1	---	1	---	0	---	2	---	1	---	2	---	2	---	0	---	---	---	---	---
183	041bca87-b181-4049-9937-27c3c2ea1718	4/27/16 10:45	Chorkor	2214	5.52847468 -0.24444719 38.0 4.0	Yes	SP4	5.52849	0.24444	2214	1	10	1	4	---	4	---	4	---	4	---	2	---	2	---	4	---	4	---	4	---	3	---	0	---	3	---	3	---	5	---	3	---	1	---	1	---	1	---
185	234feedc-ccf3-48cc-be82-a5a811438d91	4/28/16 11:50	Chorkor	6225	5.53085351 -0.2486812 41.0 3.0	Yes	SP2	5.53095	0.24866	6225	2	14	0	4	---	---	---	4	---	---	---	3	---	---	---	2	---	---	---	4	---	---	---	0	---	2	---	---	---	1	---	---	---	0	---	---	---	---	---
189	e1a1cde3-dfc6-4587-91c0-2e3fadca742d	4/25/16 13:39	Chorkor	716	5.52613045 -0.24265357 42.0 4.0	Yes	SP10	531.567	14.559	716	1	15	1	1	---	2	---	2	---	4	---	3	---	3	---	2	---	3	---	2	---	2	---	0	---	2	---	1	---	3	---	3	---	0	---	---	---	---	---
199	656ab1f2-2e8d-44ee-9fb3-99e752e9fd87	4/26/16 10:52	Chorkor	419	5.527979374921937 -0.2432078635990589 45.12 4.0	Yes	SP1	5.52798	0.24323	419	1	5	0	4	---	---	---	4	---	---	---	4	---	---	---	4	---	---	---	4	---	---	---	3	---	3	---	---	---	1	---	---	---	0	---	---	---	---	---
202	8f60ad75-04df-4656-9b46-71e90d179f5f	4/28/16 10:01	Chorkor	2221	5.52986827 -0.24611732 32.0 4.0	Yes	SP4	5.5299	0.2461	2221	2	9	1	4	---	4	---	4	---	4	---	3	---	3	---	4	---	4	---	4	---	5	---	0	---	2	---	2	---	3	---	3	---	1	---	1	---	1	---
205	78cb1a54-2bd7-44da-86a5-bb74d8016747	4/26/16 10:45	Chorkor	129	5.52707453 -0.24741717 19.0 5.0	Yes	sp7	5.52707	0.24736	129	1	30	1	3	---	4	---	3	---	2	---	4	---	4	---	3	---	2	---	1	---	1	---	0	---	3	---	3	---	3	---	5	---	1	---	0	---	1	---
210	e28f9c26-44a4-4131-935d-5b42a3508dd0	4/26/16 11:02	Chorkor	5110	5.52790414 -0.24207614 33.0 9.0	Yes	SP5	5.52793	0.24212	5110	1	4	1	3	---	4	---	3	---	3	---	3	---	3	---	1	---	1	---	3	---	3	---	0	---	1	---	1	---	1	---	1	---	0	---	---	---	---	---
214	2a1cac42-9de4-4c82-a37a-6630e4e25c74	4/25/16 13:41	Chorkor	626	5.52651801 -0.2431775 43.0 5.0	Yes	SP2	5.52653	0.2432	626	2	5	1	1	---	1	---	3	---	4	---	4	---	4	---	4	---	4	---	3	---	3	---	0	---	1	---	1	---	1	---	4	---	0	---	---	---	---	---
221	3698229d-7ee2-4a80-8c88-6ad73879165a	4/28/16 11:00	Chorkor	6222	5.5310527 -0.2455491 33.0 3.0	Yes	SP2	5.53118	0.24566	6222	2	32	0	4	---	---	---	4	---	---	---	3	---	---	---	4	---	---	---	4	---	---	---	0	---	1	---	---	---	4	---	---	---	1	---	1	---	1	---
224	86a44775-0fa0-4a31-bf61-70b6133a2ffc	4/27/16 12:05	Chorkor	3216	5.528791705918912 -0.2490745405143968 43.09 4.0	Yes	sp8	5.52879	0.24911	3216	1	10	1	1	---	4	---	3	---	3	---	1	---	1	---	4	---	5	---	2	---	2	---	0	---	1	---	1	---	4	---	4	---	1	---	1	---	1	---
230	5b97b5ec-1c9a-493f-907a-e1a5a6653abf	4/27/16 13:19	Chorkor	7119	5.52992429 -0.23691763 62.0 4.0	Yes	SP10	531.795	14.217	7119	1	14	1	4	---	4	---	4	---	4	---	4	---	4	---	4	---	4	---	4	---	4	---	0	---	3	---	3	---	4	---	4	---	1	---	1	---	1	---
242	8a7a26c0-c738-4376-bdec-9b2b52100c1f	4/28/16 12:08	Chorkor	5125	5.5291682 -0.24549265 56.0 8.0	Yes	SP5	5.52928	0.24544	5125	1	4	1	4	---	4	---	4	---	4	---	4	---	4	---	3	---	3	---	4	---	4	---	3	---	2	---	2	---	1	---	1	---	1	---	0	---	1	---
248	4b1fa317-3f75-4d25-adb7-4f0ba6983eaa	4/27/16 11:48	Chorkor	4115	5.528447667101602 -0.24135442717638111 35.41 16.0	Yes	SP1	5.5284	0.24133	4115	1	14	1	4	---	4	---	4	---	4	---	4	---	4	---	3	---	3	---	4	---	4	---	3	---	3	---	3	---	4	---	4	---	1	---	1	---	1	---
253	829c805f-5951-4960-880e-8a3645f8ac24	4/27/16 11:59	Chorkor	5115	5.52844545 -0.24047851 39.0 9.0	Yes	SP5	5.52841	0.24047	5115	1	5	1	4	---	4	---	4	---	4	---	4	---	4	---	3	---	3	---	3	---	3	---	0	---	3	---	3	---	3	---	3	---	1	---	1	---	0	---
257	d6528baf-568f-4191-bc6f-2c195d332134	4/26/16 11:22	Chorkor	7110	5.52731013 -0.24032719 35.0 5.0	Yes	SP10	531.638	14.419	7110	1	10	1	4	---	2	---	4	---	4	---	4	---	4	---	4	---	4	---	4	---	3	---	1	---	1	---	1	---	4	---	4	---	1	---	0	---	1	---
259	23fa6c50-3eb6-473c-85b5-cd138a7a9a0b	4/26/16 12:10	Chorkor	8113		Yes	sp3	5.52777	0.23768	8113	2	30	1	2	---	3	---	4	---	4	---	3	---	4	---	3	---	4	---	4	---	4	---	9999	do not use tap water at all	2	---	2	---	2	---	2	---	1	---	0	---	1	---
263	ca4e5218-fe6e-4646-b203-188a727d6e78	4/25/16 12:16	Chorkor	413	5.525904904929529 -0.24031034804836826 22.35 4.0	Yes	SP1	5.52587	0.24033	413	2	28	1	1	---	1	---	3	---	4	---	2	---	1	---	1	---	1	---	1	---	1	---	0	---	1	---	1	---	1	---	4	---	0	---	---	---	---	---
266	40395577-decd-4308-8d4a-99589cdf0fe8	4/27/16 12:29	Chorkor	8119		Yes	sp3	5.52953	0.23727	8119	2	25	1	3	---	4	---	4	---	4	---	1	---	1	---	3	---	4	---	4	---	4	---	0	---	2	---	2	---	4	---	3	---	1	---	1	---	0	---
277	a00b0cdb-2276-465a-a68c-169c04231dbe	4/27/16 11:59	Chorkor	7116	5.52918271 -0.24127944 49.0 9.0	Yes	SP10	531.747	14.473	7116	1	9	0	4	---	---	---	4	---	---	---	4	---	---	---	4	---	---	---	4	---	---	---	0	---	3	---	---	---	4	---	---	---	1	---	1	---	1	---
283	e9a90248-a81f-4c92-bcbc-a246376e7996	4/22/16 10:05	Chorkor	71	5.6083879 -0.2058092 0.0 27.0	Yes	SP12	5.363	0.122	143	2	29	1	3	---	3	---	4	---	4	---	3	---	4	---	3	---	3	---	1	---	3	---	1	---	3	---	3	---	3	---	3	---	1	---	1	---	1	---
284	dd13533a-5ebc-4891-a499-eec698622460	4/22/16 10:32	Chorkor	61	5.6083588 -0.2058092 0.0 33.0	Yes	SP15	5855855.559	555565.568	15	2	5	1	2	---	2	---	2	---	5	---	2	---	3	---	3	---	2	---	3	---	3	---	1	---	2	---	2	---	5	---	2	---	1	---	1	---	1	---
285	4fb6b20b-31aa-4cd8-9450-6b7643070409	4/28/16 10:33	Chorkor	5120	5.53126679 -0.24230141 55.0 7.0	Yes	SP5	5.53124	0.24229	5120	1	4	1	4	---	5	---	4	---	4	---	4	---	4	---	3	---	3	---	4	---	4	---	3	---	3	---	3	---	1	---	1	---	0	---	---	---	---	---
289	07a29bbd-1870-4d83-8f5a-9db6053bfd95	4/28/16 10:36	Chorkor	1221	5.53072277 -0.24558146 64.0 5.0	Yes	sp7	5.53069	0.24553	1221	2	25	0	4	---	---	---	4	---	---	---	4	---	---	---	3	---	---	---	1	---	---	---	0	---	3	---	---	---	3	---	---	---	1	---	1	---	1	---
293	bdd325bc-4748-4842-bb6b-92ffc87a5f8d	4/25/16 12:24	Chorkor	816		Yes	sp3	5.52681	0.24287	816	2	63	1	1	---	1	---	2	---	2	---	4	---	2	---	2	---	3	---	1	---	1	---	0	---	1	---	1	---	3	---	3	---	0	---	---	---	---	---
294	876bcdb8-237d-4a1e-b508-910f1030660b	4/26/16 12:07	Chorkor	7112	5.52763177 -0.23906392 46.0 5.0	Yes	SP10	531.662	14.35	7113	1	4	1	3	---	4	---	4	---	4	---	1	---	4	---	4	---	4	---	4	---	4	---	0	---	1	---	1	---	4	---	4	---	1	---	0	---	1	---
295	23357733-f266-477c-9ab5-ca7de19d2765	4/28/16 10:15	Chorkor	7120	5.53029836 -0.24393676 33.0 5.0	Yes	SP10	531.818	14.632	7120	1	8	0	4	---	---	---	4	---	---	---	4	---	---	---	4	---	---	---	4	---	---	---	0	---	1	---	---	---	4	---	---	---	1	---	1	---	1	---
296	2dcc8624-c146-449c-abd0-62ee9c042a5a	4/26/16 10:27	Chorkor	519	5.52772984 -0.2424302 33.0 9.0	Yes	SP5	5.52774	0.24243	518	1	4	1	4	---	4	---	4	---	4	---	3	---	3	---	4	---	3	---	4	---	4	---	0	---	3	---	3	---	1	---	1	---	0	---	---	---	---	---
304	7013b48e-9a22-4668-bd30-d380d1f41c33	4/28/16 10:25	Chorkor	6220	5.53148878 -0.24446933 45.0 5.0	Yes	SP2	5.53147	0.24449	6220	2	24	0	4	---	---	---	4	---	---	---	4	---	---	---	2	---	---	---	4	---	---	---	0	---	2	---	---	---	1	---	---	---	0	---	---	---	---	---
306	47740e41-9866-48f7-b2ce-d083ed28c722	4/26/16 10:32	Chorkor	128	5.52724002 -0.24564217 28.0 5.0	Yes	sp7	5.52726	0.24563	128	1	6	0	4	---	---	---	4	---	---	---	3	---	---	---	4	---	---	---	1	---	---	---	0	---	1	---	---	---	2	---	---	---	0	---	---	---	---	---
312	81e0153d-7742-4bc4-b082-75394b119a78	4/28/16 10:38	Chorkor	6221	5.53118003 -0.24510704 38.0 3.0	Yes	SP2	5.53123	0.24513	6221	2	36	1	4	---	4	---	4	---	4	---	3	---	4	---	4	---	4	---	1	---	1	---	0	---	3	---	3	---	4	---	4	---	1	---	1	---	1	---
315	8b781d0a-4164-407c-9a19-d7f7a8e0d2a5	4/25/16 11:25	Chorkor	813		Yes	sp3	5.52673	0.24112	813	2	60	1	1	---	1	---	2	---	3	---	4	---	9999	can't tell since children are not with him all the time	2	---	3	---	4	---	1	---	0	---	1	---	1	---	3	---	3	---	0	---	---	---	---	---
317	510e01d5-0229-41de-aea5-6c4b28847109	4/27/16 11:17	Chorkor	5113	5.52827376 -0.24311403 43.0 5.0	Yes	SP5	5.52823	0.24312	5113	1	5	1	4	---	4	---	4	---	4	---	4	---	5	---	3	---	3	---	3	---	3	---	0	---	3	---	3	---	1	---	1	---	0	---	---	---	---	---
325	dfa40ab5-69f1-439f-9b75-2e310b9431f6	4/25/16 11:10	Chorkor	711	5.52618339 -0.23919708 40.0 3.0	Yes	SP10	531.569	14352	711	1	25	1	1	---	2	---	4	---	4	---	1	---	5	---	4	---	4	---	4	---	4	---	0	---	1	---	1	---	3	---	4	---	0	---	---	---	---	---
326	4dd805ae-24e3-4f28-af26-f4c342d3ee87	4/25/16 12:36	Chorkor	225	5.52513192 -0.2455361 36.0 5.0	Yes	SP4	5.52515	0.24559	225	2	32	0	1	---	---	---	4	---	---	---	4	---	---	---	1	---	---	---	1	---	---	---	1	---	1	---	---	---	1	---	---	---	0	---	---	---	---	---
327	b4fcf235-966e-4372-adc8-75ba965fb529	4/26/16 11:36	Chorkor	4111	5.528029192911509 -0.24075430961613772 39.65 8.0	Yes	SP1	5.5279	0.24087	4111	2	4	1	4	---	4	---	4	---	4	---	3	---	3	---	3	---	3	---	4	---	4	---	3	---	3	---	3	---	1	---	1	---	0	---	---	---	---	---
329	db2e1588-0938-459c-92b5-7b51ae328a53	4/26/16 10:38	Chorkor	328	5.528140956294303 -0.24501051666550963 52.07 6.0	Yes	sp8	5.52823	0.24504	328	1	4	1	4	---	4	---	4	---	4	---	1	---	3	---	4	---	4	---	3	---	3	---	0	---	1	---	1	---	4	---	4	---	1	---	1	---	1	---
331	4212cf1f-cfe4-4d01-ace8-befa6087a2a0	4/28/16 11:36	Chorkor	7125	5.53083469 -0.23805169 50.0 5.0	Yes	SP10	531.844	14.28	7125	1	40	1	4	---	4	---	4	---	4	---	1	---	4	---	4	---	4	---	4	---	1	---	0	---	3	---	3	---	4	---	4	---	1	---	1	---	1	---
335	05020821-b748-447c-b685-f9f76762714b	4/28/16 11:16	Chorkor	6223	5.53128053 -0.24636697 51.0 3.0	Yes	SP2	5.53129	0.24635	6223	2	3	0	4	---	---	---	4	---	---	---	3	---	---	---	3	---	---	---	3	---	---	---	0	---	2	---	---	---	4	---	---	---	1	---	1	---	1	---
341	be8f328e-805d-4e2d-abf2-60b0d56cc153	4/26/16 11:07	Chorkor	62110	5.52673565 -0.24766216 36.0 4.0	Yes	SP2	5.52668	0.24764	6210	2	24	1	4	---	4	---	4	---	4	---	1	---	1	---	4	---	4	---	2	---	2	---	0	---	1	---	1	---	1	---	1	---	0	---	---	---	---	---
346	ef34591d-cf03-454e-a10f-2f75090b2ef4	4/26/16 12:23	Chorkor	6213	5.52642249 -0.25104519 18.0 8.0	Yes	SP2	5.52638	0.25113	6213	2	24	1	4	---	4	---	1	---	4	---	4	---	4	---	4	---	4	---	4	---	4	---	0	---	1	---	1	---	1	---	1	---	0	---	---	---	---	---
348	645d85a5-3010-4ca0-b7b6-b3b46febeea6	4/27/16 13:00	Chorkor	5118	5.52917763 -0.23810338 48.0 5.0	Yes	SP5	5.52917	0.23812	5118	2	8	0	4	---	---	---	4	---	---	---	4	---	---	---	4	---	---	---	4	---	---	---	3	---	3	---	---	---	3	---	---	---	0	---	---	---	---	---
356	9085fe6f-2d57-419f-8a00-f8c13d2092e2	4/25/16 11:24	Chorkor	621	5.52558499 -0.24637151 44.0 4.0	Yes	SP2	5.52557	0.24637	621	2	31	1	2	---	1	---	4	---	3	---	4	---	4	---	4	---	4	---	4	---	1	---	0	---	1	---	1	---	1	---	1	---	0	---	---	---	---	---
363	3f1d48ef-71da-460d-b801-b171180f3a71	4/28/16 10:24	Chorkor	2222	5.52967062 -0.24787679 54.0 9.0	Yes	SP4	5.5296	0.24785	2222	2	37	1	3	---	4	---	4	---	4	---	4	---	3	---	2	---	2	---	3	---	3	---	1	---	3	---	4	---	3	---	3	---	1	---	1	---	1	---
380	198203cd-0b6c-4442-bddb-46453e495d49	4/28/16 10:57	Chorkor	1223	5.53059566 -0.24768252 43.0 5.0	Yes	sp7	5.53064	0.24775	1223	2	10	1	4	---	4	---	4	---	4	---	4	---	1	---	4	---	4	---	1	---	1	---	0	---	3	---	2	---	3	---	2	---	1	---	1	---	1	---
383	d5a56ca9-08f2-49ef-ac95-69f964240cee	4/25/16 13:00	Chorkor	624	5.52651127 -0.24465354 50.0 5.0	Yes	SP2	5.52649	0.24468	624	2	24	1	3	---	1	---	2	---	4	---	1	---	1	---	2	---	4	---	1	---	1	---	0	---	1	---	1	---	1	---	4	---	0	---	---	---	---	---
389	ef150e4b-fb38-47c5-99f6-778d8295b3d4	4/28/16 11:09	Chorkor	1224	5.53025814 -0.2485988 50.0 5.0	Yes	sp7	5.53029	0.24859	1224	2	15	1	3	---	4	---	4	---	4	---	2	---	1	---	1	---	1	---	4	---	5	---	0	---	3	---	3	---	1	---	1	---	0	---	---	---	---	---
391	3f91cc93-29f5-46ce-87eb-e0926730f10b	4/28/16 11:08	Chorkor	3222	5.52873844636563 -0.24866692613970015 41.53 4.0	Yes	sp8	5.52875	0.24865	3222	1	25	1	4	---	4	---	3	---	3	---	1	---	1	---	4	---	4	---	3	---	3	---	0	---	1	---	1	---	1	---	1	---	0	---	---	---	---	---
392	3aaa094e-b608-4887-8f9b-0254af57a4e1	4/28/16 11:42	Chorkor	4124	5.5325524 -0.2433719 0.0 64.5	Yes	SP1	5.53103	0.24426	4124	1	15	1	4	---	4	---	4	---	4	---	3	---	3	---	3	---	3	---	4	---	4	---	3	---	2	---	2	---	2	---	2	---	1	---	1	---	1	---
399	68ceeb10-946e-4be5-9a31-d14b7be93cde	4/28/16 10:40	Chorkor	04 121	5.530999009003649 -0.24144330571193431 54.9 4.0	Yes	SP1	5.53105	0.24149	4121	1	12	1	4	---	4	---	4	---	4	---	4	---	4	---	3	---	3	---	3	---	3	---	0	---	3	---	3	---	4	---	2	---	1	---	1	---	1	---
400	1475086c-4a47-41c5-86dd-d94d9b81cc3c	4/28/16 10:35	Chorkor	8123		Yes	sp3	5.5312	0.23992	8123	2	17	0	2	---	---	---	4	---	---	---	3	---	---	---	3	---	---	---	4	---	---	---	9999	do not drink municipal water	3	---	---	---	3	---	---	---	1	---	1	---	1	---
409	f0300832-b8a8-46c9-9c3c-08737c9e7b1d	4/25/16 12:36	Chorkor	623	5.52629051 -0.24539214 39.0 5.0	Yes	SP2	5.52616	0.24528	623	2	60	1	1	---	1	---	1	---	1	---	2	---	1	---	2	---	2	---	1	---	1	---	0	---	1	---	1	---	1	---	1	---	0	---	---	---	---	---
419	e4a3ee1c-108b-4382-8f3f-015b69a64de3	4/28/16 10:47	Chorkor	12122	5.53071846 -0.24648581 43.0 4.0	Yes	sp7	5.53072	0.2465	1222	2	23	0	4	---	---	---	4	---	---	---	4	---	---	---	3	---	---	---	1	---	---	---	0	---	3	---	---	---	1	---	---	---	0	---	---	---	---	---
428	33ef3544-fe76-4a54-8ed3-38427e195908	4/28/16 11:33	Chorkor	5123	5.53195545 -0.24243406 43.0 7.0	Yes	SP5	5.53202	0.24244	5123	1	5	1	4	---	4	---	4	---	4	---	3	---	3	---	3	---	3	---	3	---	3	---	0	---	2	---	2	---	1	---	1	---	0	---	---	---	---	---
433	297db949-278d-4c45-bace-9a63c2e85ca1	4/26/16 11:53	Chorkor	6212	5.52637781 -0.25074784 32.0 4.0	Yes	SP2	5.52638	0.25075	6212	2	57	0	1	---	---	---	1	---	---	---	2	---	---	---	4	---	---	---	3	---	---	---	0	---	2	---	---	---	1	---	---	---	0	---	---	---	---	---
434	d07737a6-2c02-4f29-9f2e-b62d61251574	4/27/16 11:24	Chorkor	1214	5.5294948 -0.2530443 0.0 72.0	Yes	sp7	5.52989	0.24612	1214	1	7	1	4	---	4	---	4	---	4	---	4	---	4	---	4	---	5	---	4	---	5	---	0	---	3	---	3	---	3	---	2	---	1	---	1	---	1	---
443	cc0bbd6e-6efa-484d-bff3-b1d005116855	4/28/16 10:23	Chorkor	3219	5.529694443074846 -0.2443098892305943 48.48 4.0	Yes	sp8	5.52965	0.2444	3219	1	12	1	4	---	4	---	4	---	4	---	1	---	1	---	4	---	4	---	1	---	1	---	0	---	1	---	1	---	4	---	4	---	1	---	1	---	1	---
446	5094c949-b24d-4c5c-9786-55877da14c7a	4/25/16 11:07	Chorkor	411	5.527047252330307 -0.23707208517473086 33.11 4.0	Yes	SP1	5.52708	0.23709	411	2	23	1	2	---	1	---	4	---	4	---	4	---	4	---	2	---	1	---	1	---	1	---	0	---	3	---	2	---	1	---	1	---	0	---	---	---	---	---
447	137be643-2f9c-4eab-95b4-55dd5b089d3f	4/27/16 12:47	Chorkor	2219	5.52855521 -0.25147592 43.0 4.0	Yes	SP4	5.52858	0.25137	2219	1	4	0	4	---	---	---	4	---	---	---	4	---	---	---	4	---	---	---	1	---	---	---	0	---	3	---	---	---	1	---	---	---	1	---	1	---	1	---
451	d0eb8dbb-ccfd-46cd-b119-99908fd4e1e7	4/25/16 12:35	Chorkor	124	5.5256426 -0.24378639 47.0 5.0	Yes	sp7	5.5257	0.24376	124	2	24	1	3	---	4	---	4	---	4	---	1	---	1	---	3	---	2	---	1	---	1	---	0	---	3	---	1	---	1	---	1	---	0	---	---	---	---	---
455	6a3a1472-9258-4485-b623-a305568552bb	4/26/16 12:36	Chorkor	7113	5.52744688 -0.23699728 62.0 5.0	Yes	SP10	531.654	14.225	7113	1	15	1	4	---	2	---	4	---	4	---	4	---	4	---	4	---	4	---	3	---	3	---	0	---	3	---	3	---	4	---	4	---	1	---	0	---	1	---
457	d7bc7378-a416-4cb4-bfd1-28ddd0084c96	4/25/16 13:57	Chorkor	416	5.5263786814105815 -0.23715606414132737 33.41 4.0	Yes	SP1	5.52636	0.23711	416	1	8	1	3	---	3	---	4	---	4	---	4	---	4	---	1	---	2	---	4	---	4	---	3	---	3	---	3	---	1	---	4	---	0	---	---	---	---	---
462	2dc0f660-8b5e-4d5e-86bc-624f3f1e6359	4/28/16 10:50	Chorkor	3221	5.529434472445641 -0.2467051595292316 47.17 4.0	Yes	SP8	5.52943	0.24673	3221	1	20	1	3	---	3	---	3	---	4	---	2	---	2	---	4	---	4	---	1	---	1	---	0	---	1	---	1	---	1	---	1	---	0	---	---	---	---	---
463	8c35f232-7031-4c52-b1b1-105b029bdeef	4/27/16 11:37	Chorkor	2215	5.52882869 -0.24591159 62.0 11.0	Yes	SP4	5.52886	0.24596	2215	2	10	1	4	---	4	---	4	---	4	---	4	---	3	---	4	---	4	---	4	---	4	---	0	---	4	---	3	---	4	---	3	---	1	---	1	---	1	---
466	0d8d5492-183b-4705-bf2b-efa222756625	4/25/16 12:35	Chorkor	323	5.525726033083989 -0.25072570985202985 18.87 4.0	Yes	sp8	5.52571	0.25073	323	1	9	1	4	---	4	---	4	---	4	---	1	---	1	---	2	---	2	---	1	---	1	---	0	---	1	---	1	---	1	---	1	---	0	---	---	---	---	---
479	1718e216-6b3f-4d5b-a151-29cc5c87cf25	4/26/16 10:22	Chorkor	327	5.528156833913676 -0.24415752408084815 39.4 4.0	Yes	sp8	5.52819	0.24413	327	2	15	1	4	---	4	---	4	---	4	---	2	---	3	---	4	---	4	---	1	---	1	---	0	---	1	---	1	---	1	---	1	---	0	---	---	---	---	---
489	d861c120-eb4b-4674-b4a8-1d1b5578d3fb	4/27/16 12:35	Chorkor	3218	5.528222735580084 -0.2511398882492135 21.57 6.0	Yes	sp8	5.52818	0.25113	3218	2	32	1	3	---	4	---	1	---	1	---	1	---	1	---	4	---	4	---	1	---	1	---	0	---	1	---	1	---	1	---	1	---	0	---	---	---	---	---
496	372baa24-acfd-40af-8881-55d1af985a55	4/26/16 11:11	Chorkor	4110	5.528181896894442 -0.24187220990529731 36.32 4.0	Yes	SP1	5.5281	0.24182	4110	1	4	1	2	---	4	---	4	---	4	---	3	---	3	---	2	---	2	---	3	---	3	---	0	---	2	---	3	---	1	---	1	---	0	---	---	---	---	---
499	e3366fb8-9731-44cd-98aa-a8d5a2786ffd	4/27/16 11:39	Chorkor	5114	5.52858854 -0.24201023 31.0 5.0	Yes	SP5	5.52851	0.24201	5114	1	6	1	4	---	1	---	4	---	4	---	4	---	3	---	3	---	3	---	1	---	1	---	0	---	3	---	3	---	1	---	1	---	0	---	---	---	---	---
502	2258e871-bcbf-457e-8d5a-b2201662ba25	4/27/16 11:11	Chorkor	6214	5.53006299 -0.24558434 32.0 5.0	Yes	SP2	5.53018	0.24556	6214	2	12	0	4	---	---	---	3	---	---	---	4	---	---	---	4	---	---	---	4	---	---	---	0	---	1	---	---	---	4	---	---	---	1	---	1	---	1	---
503	cb5eaf70-9548-4af3-ab79-05d5932a0a65	4/25/16 12:02	Chorkor	815		Yes	sp3	5.52659	0.24183	815	2	25	1	1	---	1	---	1	---	1	---	1	---	1	---	2	---	9999	can't tell	1	---	1	---	0	---	1	---	1	---	1	---	2	---	1	---	1	---	1	---
510	dab67127-bf93-4998-b103-3570276eebe2	4/27/16 12:08	Chorkor	1217	5.52936722 -0.25073498 37.0 3.0	Yes	sp7	5.52938	0.25075	1217	2	20	1	3	---	4	---	1	---	3	---	2	---	1	---	3	---	5	---	4	---	5	---	1	---	1	---	1	---	3	---	2	---	1	---	1	---	1	---
516	0565b438-2750-457d-8f3e-f02ec8433fb2	4/26/16 11:21	Chorkor	3210	5.5278384329197205 -0.2488734701906414 44.42 4.0	Yes	sp8	5.52792	0.24885	3210	2	30	1	3	---	3	---	4	---	4	---	4	---	4	---	4	---	4	---	3	---	2	---	0	---	1	---	1	---	1	---	4	---	1	---	1	---	1	---
524	3e2b714a-bea6-4e68-88eb-dba100bfc91e	4/28/16 11:15	Chorkor	5122	5.53234767 -0.24138688 57.0 11.0	Yes	SP5	5.53238	0.2414	5122	1	5	1	3	---	4	---	3	---	4	---	3	---	4	---	3	---	4	---	3	---	3	---	3	---	2	---	2	---	1	---	1	---	0	---	---	---	---	---
532	e3723175-a347-4d34-918d-d6718de259db	4/25/16 13:46	Chorkor	516	5.52600573 -0.23764809 -19.0 13.0	Yes	SP5	5.52631	0.2377	516	1	6	1	1	---	4	---	3	---	3	---	3	---	3	---	3	---	3	---	1	---	1	---	0	---	1	---	1	---	1	---	1	---	0	---	---	---	---	---
535	5ff86851-a1c6-4192-8a5e-4e05e963d384	4/25/16 12:30	Chorkor	713	5.52598036 -0.24097208 42.0 5.0	Yes	SP10	531.559	14.458	713	2	18	0	4	---	---	---	4	---	---	---	4	---	---	---	4	---	---	---	2	---	---	---	1	---	2	---	---	---	3	---	---	---	0	---	---	---	---	---
539	931e479e-05b9-4767-a918-7b79d2563771	4/28/16 10:37	Chorkor	3220	5.529019365084745 -0.24557541486915554 42.94 4.0	Yes	SP8	5.52907	0.24549	3220	2	9	1	4	---	4	---	3	---	3	---	1	---	1	---	4	---	4	---	1	---	1	---	0	---	1	---	1	---	4	---	4	---	1	---	1	---	1	---
543	21b01618-c159-4779-a287-f8a6aaee13ad	4/25/16 13:20	Chorkor	625	5.52667657 -0.2438245 52.0 5.0	Yes	SP3	5.52656	0.24381	625	2	60	1	4	---	4	---	3	---	4	---	3	---	3	---	4	---	3	---	4	---	4	---	0	---	1	---	1	---	1	---	1	---	0	---	---	---	---	---
544	ae1d5e20-2e1e-4b5e-a562-1a2b5a28d7b3	4/27/16 12:22	Chorkor	3217	5.529101033805474 -0.25079857642792835 38.71 4.0	Yes	sp8	5.52914	0.25078	3217	2	25	1	4	---	4	---	4	---	4	---	1	---	1	---	4	---	4	---	1	---	1	---	0	---	1	---	1	---	4	---	4	---	1	---	1	---	0	---
545	fb464626-3351-45db-b262-4e457152eb87	4/25/16 12:11	Chorkor	622	5.52639789 -0.24595624 48.0 4.0	Yes	SP2	5.5264	0.24596	622	2	35	1	1	---	3	---	1	---	4	---	3	---	4	---	3	---	4	---	4	---	2	---	0	---	1	---	1	---	1	---	1	---	0	---	---	---	---	---
552	7b41ca40-df41-4851-878e-d8a4e2d3af12	4/26/16 11:24	Chorkor	1212	5.52661081 -0.2502944 21.0 5.0	Yes	sp7	5.52651	0.25025	1212	2	16	1	4	---	4	---	4	---	4	---	4	---	4	---	4	---	5	---	1	---	1	---	0	---	2	---	1	---	4	---	2	---	1	---	1	---	1	---
564	d40e24cc-d1c9-4b44-9c95-779830b03e3f	4/27/16 11:08	Chorkor	4113	5.528225073096868 -0.24366561315476004 31.18 8.0	Yes	SP1	5.52822	0.2436	4113	1	5	1	4	---	4	---	4	---	4	---	4	---	4	---	4	---	3	---	3	---	3	---	0	---	3	---	3	---	5	---	5	---	1	---	1	---	1	---
566	29a91fa1-a838-45dc-b47c-8086c0cb14de	4/27/16 11:10	Chorkor	1213	5.52989165 -0.24428867 62.0 5.0	Yes	sp7	5.52986	0.24425	1213	2	13	1	3	---	4	---	4	---	4	---	2	---	4	---	2	---	3	---	1	---	1	---	0	---	3	---	3	---	1	---	1	---	0	---	---	---	---	---
567	1b1f4bb5-761c-4f5a-a7ec-5109d25a3ed5	4/25/16 12:17	Chorkor	123	5.52498646 -0.24499035 45.0 4.0	Yes	sp7	5.52502	0.24498	123	2	24	0	3	---	---	---	4	---	---	---	3	---	---	---	2	---	---	---	1	---	---	---	0	---	1	---	---	---	1	---	---	---	0	---	---	---	---	---
568	0be9d4ae-5b3d-4fcf-a729-6763744af212	4/27/16 12:23	Chorkor	5116	5.53017804 -0.24185235 44.0 5.0	Yes	SP5	5.53016	0.24197	5116	1	8	1	4	---	4	---	4	---	4	---	4	---	4	---	3	---	3	---	3	---	3	---	0	---	3	---	3	---	1	---	1	---	0	---	---	---	---	---
575	24376f62-ebbb-48f7-b4fd-42d751dcbd9d	4/25/16 13:01	Chorkor	515	5.52662302 -0.24035655 27.0 9.0	Yes	SP5	5.52669	0.24024	515	2	38	1	1	---	1	---	3	---	3	---	4	---	4	---	3	---	3	---	1	---	1	---	0	---	1	---	1	---	1	---	1	---	0	---	---	---	---	---
577	199fa79b-ec1d-4688-9bd5-4449b731be8e	4/27/16 12:30	Chorkor	2218	5.52848002 -0.25088437 18.0 5.0	Yes	SP4	5.52846	0.25092	2218	2	33	1	1	---	3	---	4	---	4	---	1	---	1	---	3	---	3	---	1	---	1	---	0	---	4	---	3	---	3	---	3	---	1	---	1	---	1	---
578	03748cc4-be6a-4b27-8dca-83fc4b0cbd15	4/26/16 11:41	Chorkor	8112		Yes	sp3	5.52752	0.2394	8112	2	19	0	3	---	---	---	3	---	---	---	3	---	---	---	3	---	---	---	1	---	---	---	1	---	2	---	---	---	3	---	---	---	0	---	---	---	---	---
579	ba40afbb-8f4c-4c3c-8504-1afc9cc4c760	4/27/16 11:45	Chorkor	1215	5.5294969 -0.2530424 0.0 37.5	Yes	sp7	5.52959	0.24815	1215	2	26	0	4	---	---	---	4	---	---	---	3	---	---	---	3	---	---	---	1	---	---	---	0	---	1	---	---	---	1	---	---	---	1	---	1	---	1	---
593	ae81536a-6a9d-4774-837b-08a9ab34a78f	4/28/16 11:23	Chorkor	1225	5.53034908 -0.24976259 51.0 3.0	Yes	sp7	5.53038	0.24972	1225	2	25	0	4	---	---	---	2	---	---	---	2	---	---	---	3	---	---	---	1	---	---	---	0	---	3	---	---	---	1	---	---	---	0	---	---	---	---	---
599	1a3d5cfd-0ea2-4c8d-80a2-54b4578dcb23	4/26/16 11:00	Chorkor	329	5.527676829720665 -0.24614859976495443 34.4 4.0	Yes	sp8	5.52775	0.24613	329	2	35	1	4	---	3	---	4	---	4	---	1	---	1	---	4	---	4	---	3	---	3	---	0	---	1	---	1	---	1	---	1	---	0	---	---	---	---	---
606	fb843c83-dfb4-49c0-a43d-6460ff2400f2	4/28/16 11:54	Chorkor	5124	5.53082414 -0.2449719 53.0 7.0	Yes	SP5	5.53081	0.24498	5124	1	5	0	4	---	---	---	4	---	---	---	3	---	---	---	3	---	---	---	3	---	---	---	0	---	2	---	---	---	1	---	---	---	0	---	---	---	---	---
607	90c94808-ad66-4f37-810d-6a6a790e5d56	4/28/16 11:01	Chorkor	7123	5.53064579 -0.2403789 62.0 5.0	Yes	SP10	531.836	14.416	7123	2	31	0	3	---	---	---	4	---	---	---	4	---	---	---	4	---	---	---	3	---	---	---	1	---	3	---	---	---	4	---	---	---	1	---	1	---	1	---
611	fc6fbf86-8914-4256-b207-2403dbc967fd	4/26/16 10:03	Chorkor	517	5.52792325 -0.24335587 35.0 5.0	Yes	SP5	5.5279	0.24337	517	1	4	0	4	---	---	---	4	---	---	---	4	---	---	---	3	---	---	---	1	---	---	---	0	---	1	---	---	---	1	---	---	---	0	---	---	---	---	---
619	6f393502-b6ab-4088-b7a9-09141050254a	4/28/16 11:19	Chorkor	3223	5.529129279331098 -0.2494261978334323 47.52 4.0	Yes	sp8	5.52914	0.24943	3223	1	30	1	3	---	4	---	4	---	4	---	1	---	1	---	4	---	4	---	1	---	1	---	0	---	1	---	1	---	4	---	4	---	1	---	1	---	1	---
624	bf7e9847-91e7-4873-9a8e-9935f04053eb	4/27/16 11:56	Chorkor	1216	5.52956074 -0.24927359 43.0 6.0	Yes	sp7	5.52953	0.24926	1216	2	17	1	1	---	3	---	1	---	1	---	1	---	1	---	4	---	4	---	1	---	1	---	0	---	1	---	1	---	1	---	1	---	0	---	---	---	---	---
627	164b6bee-ec77-45a9-b822-1f2ce2511d46	4/27/16 11:21	Chorkor	3213	5.5292880795776265 -0.24424145812299694 37.66 4.0	Yes	sp8	5.52928	0.24421	3213	2	18	1	1	---	1	---	1	---	1	---	1	---	1	---	4	---	4	---	3	---	3	---	0	---	1	---	1	---	1	---	1	---	0	---	---	---	---	---
632	c77e3e8e-c74f-419a-955e-70fe00f6b8eb	4/27/16 11:40	Chorkor	8116		Yes	sp3	5.52948	0.24176	8116	1	5	1	3	---	4	---	3	---	4	---	3	---	4	---	3	---	3	---	3	---	3	---	0	---	3	---	3	---	3	---	3	---	1	---	1	---	1	---
641	cbfc4ad3-d11e-4f7b-a7bc-dd3672c692ed	4/28/16 10:51	Chorkor	2224	5.5295086 -0.253032 0.0 87.0	Yes	SP4	5.52962	0.24967	2224	2	44	0	4	---	---	---	4	---	---	---	4	---	---	---	4	---	---	---	4	---	---	---	0	---	2	---	---	---	1	---	---	---	1	---	0	---	1	---
644	18e2707e-1027-4da2-86cf-ca9a77f48222	4/26/16 10:36	Chorkor	629	5.52682822 -0.24625714 39.0 5.0	Yes	SP2	5.5268	0.24627	629	1	5	1	4	---	2	---	2	---	2	---	3	---	3	---	4	---	4	---	4	---	4	---	0	---	2	---	1	---	4	---	2	---	1	---	1	---	1	---
655	b6fbce82-b32b-4788-9b8e-5fb5b4e4acb5	4/25/16 12:11	Chorkor	224	5.5312848 -0.2481002 0.0 1527.0	Yes	SP4	5.52475	0.24833	224	2	28	1	1	---	1	---	4	---	5	---	4	---	4	---	1	---	1	---	1	---	1	---	0	---	3	---	3	---	1	---	1	---	0	---	---	---	---	---
658	29708be6-1ef2-48bd-ad36-10e0b4eb9a8b	4/25/16 10:47	Chorkor	511	5.52694368 -0.23674201 46.0 5.0	Yes	SP5	5.52694	0.23675	511	2	28	1	1	---	1	---	4	---	4	---	4	---	4	---	3	---	3	---	1	---	1	---	0	---	2	---	2	---	1	---	1	---	0	---	---	---	---	---
660	0712f817-db6c-4d55-8c41-cdd16f5b43f5	4/26/16 11:32	Chorkor	6211	5.52648157 -0.2491382 19.0 4.0	Yes	SP2	5.52654	0.24914	6211	2	28	1	4	---	4	---	1	---	1	---	2	---	1	---	4	---	4	---	4	---	4	---	0	---	1	---	1	---	1	---	1	---	0	---	---	---	---	---
664	5cbc1eb9-7a6d-413f-b7cf-585184adf1a6	4/26/16 12:00	Chorkor	4112	5.528342830414196 -0.23851774039017626 29.77 4.0	Yes	SP1	5.52834	0.23853	4112	1	2	1	4	---	4	---	4	---	4	---	3	---	3	---	4	---	4	---	1	---	1	---	0	---	3	---	3	---	1	---	1	---	0	---	---	---	---	---
665	1d2b0cef-e31b-4f39-acbb-bbfbb4d96237	4/26/16 11:01	Chorkor	8110		Yes	sp3	5.52748	0.24168	8110	2	29	0	3	---	---	---	4	---	---	---	4	---	---	---	4	---	---	---	4	---	---	---	9999	never drinks municipal water	2	---	---	---	3	---	---	---	1	---	1	---	1	---
675	cbd96e6b-36f2-4985-8438-724a023d4d6d	4/28/16 9:42	Chorkor	8120		Yes	sp3	5.53081	0.24381	8120	2	9	1	3	---	4	---	4	---	4	---	3	---	5	---	3	---	3	---	2	---	2	---	0	---	2	---	1	---	3	---	3	---	1	---	1	---	1	---
678	79e409b2-aef7-41e8-a67e-87116e3fa2db	4/25/16 13:59	Chorkor	627	5.52666712 -0.24226917 28.0 5.0	Yes	SP2	5.52669	0.24237	627	2	53	0	1	---	---	---	4	---	---	---	4	---	---	---	4	---	---	---	4	---	---	---	0	---	2	---	---	---	1	---	---	---	0	---	---	---	---	---
680	694b2f63-8b16-4fc2-a112-ac6dbf2045cf	4/25/16 12:48	Chorkor	414	5.526886966759808 -0.2406859072209934 35.53 4.0	Yes	SP1	5.52682	0.24062	414	2	10	1	4	---	4	---	4	---	4	---	4	---	4	---	4	---	3	---	1	---	1	---	0	---	1	---	1	---	1	---	1	---	0	---	---	---	---	---
685	258fec69-789b-4b84-96e9-6eddee2d8bd3	4/27/16 11:17	Chorkor	8115		Yes	sp3	5.52979	0.24274	8115	2	15	0	3	---	---	---	4	---	---	---	4	---	---	---	3	---	---	---	3	---	---	---	1	---	2	---	---	---	2	---	---	---	0	---	---	---	---	---
687	f1adf085-faf9-4e0f-a37e-f2532773de6f	4/27/16 12:05	Chorkor	6217	5.52989965 -0.24927566 45.0 4.0	Yes	SP2	5.52989	0.24926	6217	2	35	1	3	---	4	---	3	---	4	---	3	---	2	---	4	---	4	---	2	---	2	---	0	---	3	---	3	---	4	---	4	---	1	---	1	---	1	---
688	85e13574-7c99-4bae-a5d7-b53c193c0b41	4/27/16 12:37	Chorkor	6219	5.52977128 -0.25102571 39.0 5.0	Yes	SP2	5.52977	0.25105	6219	2	59	0	1	---	---	---	4	---	---	---	2	---	---	---	1	---	---	---	1	---	---	---	0	---	1	---	---	---	2	---	---	---	0	---	---	---	---	---
694	4f784cae-0816-4134-9bfe-2ddc2f556287	4/28/16 10:30	Chorkor	7121	5.53044828 -0.24289305 45.0 4.0	Yes	SP10	531.827	14.573	7121	1	8	0	3	---	---	---	4	---	---	---	4	---	---	---	4	---	---	---	4	---	---	---	0	---	3	---	---	---	4	---	---	---	1	---	1	---	1	---
701	0a980521-6769-4ee8-a58a-f222a0fa34aa	4/27/16 12:14	Chorkor	2217	5.52810887 -0.24943808 46.0 5.0	Yes	SP4	5.52875	0.24942	2217	2	23	0	4	---	---	---	4	---	---	---	4	---	---	---	4	---	---	---	4	---	---	---	0	---	1	---	---	---	4	---	---	---	1	---	1	---	1	---
704	403602e4-328d-462d-b0aa-49b6f37db6cf	4/25/16 12:40	Chorkor	817		Yes	sp3	5.52614	0.24302	817	2	34	1	1	---	1	---	2	---	2	---	4	---	2	---	2	---	1	---	1	---	1	---	0	---	1	---	1	---	3	---	3	---	0	---	---	---	---	---
708	e8b9a808-e2cb-48ef-abea-7fb6fa769397	4/25/16 11:51	Chorkor	223	5.52460938 -0.24980333 31.0 9.0	Yes	SP4	0.552459	0.24979	223	1	1	0	4	---	---	---	4	---	---	---	4	---	---	---	1	---	---	---	1	---	---	---	1	---	5	---	---	---	4	---	---	---	1	---	1	---	1	---
709	8f44f7fb-4b16-4718-a3d6-a7d1d2aac115	4/26/16 10:20	Chorkor	628	5.52693505 -0.244372 38.0 5.0	Yes	SP2	5.52695	0.24434	628	2	10	1	4	---	4	---	1	---	3	---	1	---	1	---	4	---	4	---	4	---	4	---	0	---	3	---	5	---	4	---	4	---	1	---	1	---	1	---
710	54a09ae6-e5f1-46b3-b686-0309df5b348e	4/25/16 11:12	Chorkor	221	5.52416191 -0.25308608 22.0 5.0	Yes	SP4	0.552416	0.25304	221	2	26	0	4	---	---	---	4	---	---	---	4	---	---	---	4	---	---	---	1	---	---	---	0	---	3	---	---	---	2	---	---	---	0	---	---	---	---	---
712	53249777-6f9e-46e9-b23b-fb907eca1431	4/28/16 11:30	Chorkor	6224	5.53123198 -0.24688466 48.0 5.0	Yes	SP2	5.53125	0.24686	6224	2	36	0	4	---	---	---	4	---	---	---	3	---	---	---	4	---	---	---	1	---	---	---	0	---	2	---	---	---	4	---	---	---	1	---	1	---	1	---
714	84eae336-c19b-4381-8aec-054f6a552fdb	4/27/16 11:54	Chorkor	8117		Yes	sp3	5.52984	0.24059	8117	1	8	1	2	---	4	---	4	---	4	---	4	---	4	---	3	---	5	---	2	---	3	---	1	---	2	---	3	---	3	---	5	---	1	---	1	---	1	---
716	092b701b-e37c-4792-bf8b-dd16e200e279	4/26/16 10:32	Chorkor	819		Yes	sp3	5.52745	0.24241	819	2	65	1	3	---	2	---	4	---	3	---	3	---	9999	cannot tell because they do not report all their activities	1	---	1	---	1	---	1	---	0	---	1	---	1	---	2	---	3	---	0	---	---	---	---	---
718	061f4f89-5f29-4ce7-b969-a9a008f4db2c	4/26/16 11:48	Chorkor	5112	5.5290376 -0.2398582 0.0 400.0	Yes	SP5	5.5284	0.23974	5112	1	6	1	3	---	4	---	3	---	4	---	4	---	4	---	3	---	3	---	1	---	1	---	0	---	3	---	3	---	1	---	1	---	0	---	---	---	---	---
730	e5c5f954-384f-43f8-9d5f-7fbe1171b2d8	4/28/16 12:01	Chorkor	4125	5.5304125797165185 -0.24582906540835783 39.83 4.0	Yes	SP1	5.53043	0.24581	4125	1	3	0	4	---	---	---	4	---	---	---	4	---	---	---	5	---	---	---	4	---	---	---	3	---	3	---	---	---	1	---	---	---	0	---	---	---	---	---
732	730f3649-dc19-42fb-a64b-56cf8272d471	4/27/16 12:23	Chorkor	6218	5.52987856 -0.24974892 42.0 4.0	Yes	SP2	5.5299	0.24976	6218	2	11	0	4	---	---	---	4	---	---	---	4	---	---	---	3	---	---	---	1	---	---	---	0	---	3	---	---	---	1	---	---	---	0	---	---	---	---	---
733	3b58cfa8-d0e5-47c3-a528-12db015cd9f4	4/26/16 11:11	Chorkor	1211	5.5299462 -0.2511847 0.0 87.0	Yes	sp7	5.527	0.2492	1211	2	25	0	4	---	---	---	3	---	---	---	4	---	---	---	1	---	---	---	1	---	---	---	0	---	1	---	---	---	1	---	---	---	0	---	---	---	---	---
735	c6cac0a6-53d7-4a1e-86cf-22dd744f9be7	4/28/16 9:39	Chorkor	2220	5.53000647 -0.24437298 47.0 12.0	Yes	SP4	5.52999	0.2445	2220	2	32	0	4	---	---	---	4	---	---	---	4	---	---	---	4	---	---	---	4	---	---	---	0	---	2	---	---	---	4	---	---	---	1	---	1	---	1	---
736	ae86039d-bc5f-4bd4-899e-7eb4b6786abf	4/28/16 11:43	Chorkor	3225	5.528965668521392 -0.25148401613546095 21.13 4.0	Yes	sp8	5.529	0.2515	3225	2	35	1	1	---	1	---	1	---	1	---	1	---	1	---	2	---	2	---	1	---	1	---	0	---	1	---	1	---	1	---	1	---	0	---	---	---	---	---
740	595e313d-b7bf-4f30-91b8-d854849ccfe4	4/26/16 11:38	Chorkor	3211	5.527479411138613 -0.25067793610883016 37.29 4.0	Yes	sp8	5.52768	0.25073	3211	2	45	1	4	---	4	---	1	---	1	---	1	---	1	---	4	---	4	---	1	---	1	---	0	---	1	---	1	---	4	---	4	---	1	---	1	---	1	---
746	ff4d399f-a9f5-4ba6-b110-bf9605328a78	4/27/16 12:50	Chorkor	4118	5.5325524 -0.2433719 0.0 64.5	Yes	SP1	5.53036	0.23948	4118	1	3	0	4	---	---	---	4	---	---	---	4	---	---	---	4	---	---	---	4	---	---	---	3	---	3	---	---	---	1	---	---	---	0	---	---	---	---	---
747	0370fffd-87f5-4839-bec4-5a72c87b8211	4/26/16 11:22	Chorkor	5111	5.52801896 -0.24137853 38.0 10.0	Yes	SP5	5.52805	0.24133	5111	1	5	1	3	---	3	---	3	---	3	---	4	---	4	---	3	---	4	---	4	---	4	---	3	---	1	---	1	---	1	---	1	---	0	---	---	---	---	---
748	44e0ba31-40fe-43f3-8b57-734165f852f2	4/25/16 10:56	Chorkor	811		Yes	sp3	5.52645	0.2469	811	2	3	1	1	---	1	---	3	---	3	---	2	---	2	---	2	---	2	---	3	---	2	---	0	---	2	---	2	---	1	---	1	---	0	---	---	---	---	---
755	6c070851-bfa3-408f-a24f-18d43a1d3803	4/27/16 12:46	Chorkor	1219	5.5294972 -0.2530399 0.0 87.0	Yes	sp7	5.52987	0.25123	1219	1	7	1	3	---	4	---	2	---	2	---	2	---	1	---	3	---	1	---	1	---	1	---	0	---	1	---	1	---	3	---	2	---	1	---	1	---	1	---
758	0946f37d-5999-4906-9325-86df4e8c4830	4/27/16 12:54	Chorkor	7118	5.52926618 -0.23934812 52.0 3.0	Yes	SP10	531.756	14.362	7118	1	5	1	3	---	4	---	4	---	4	---	3	---	4	---	4	---	4	---	4	---	4	---	0	---	3	---	4	---	1	---	1	---	0	---	---	---	---	---
766	3bed8cf9-532a-4fb5-9b35-9a16b1b6cf20	4/28/16 10:56	Chorkor	8124		Yes	sp3	5.53113	0.23798	8124	2	34	1	3	---	4	---	4	---	4	---	3	---	4	---	2	---	3	---	4	---	4	---	0	---	3	---	3	---	4	---	2	---	1	---	1	---	0	---
769	d4ca55fa-7a38-4359-a670-b16079429f38	4/25/16 13:12	Chorkor	126	5.52681868 -0.24243396 46.0 3.0	Yes	sp7	5.52673	0.24267	126	2	15	0	4	---	---	---	3	---	---	---	4	---	---	---	3	---	---	---	1	---	---	---	0	---	3	---	---	---	1	---	---	---	0	---	---	---	---	---
772	27f3bba4-a026-4cde-9b1b-aaf3a1155003	4/27/16 11:47	Chorkor	3215	5.529330026390513 -0.24717203236363502 44.81 4.0	Yes	sp8	5.52934	0.24716	3215	2	10	1	4	---	4	---	4	---	4	---	1	---	4	---	4	---	4	---	2	---	2	---	0	---	1	---	1	---	4	---	4	---	1	---	1	---	1	---
781	266806c3-8521-4bc8-8b99-0387d73b7340	4/27/16 12:27	Chorkor	1218	5.52924673 -0.2515765 25.0 5.0	Yes	sp7	5.52928	0.25155	1218	2	16	1	4	---	4	---	3	---	4	---	2	---	1	---	2	---	1	---	1	---	1	---	0	---	3	---	3	---	1	---	1	---	0	---	---	---	---	---
789	a7e547cf-304a-40db-83b8-0ed3f9b9a7de	4/28/16 11:22	Chorkor	4123	5.532506799726139 -0.24200187421717648 44.29 6.0	Yes	SP1	5.53243	0.24196	4123	1	9	1	4	---	4	---	4	---	4	---	4	---	5	---	4	---	5	---	3	---	3	---	0	---	3	---	3	---	1	---	1	---	1	---	0	---	1	---
790	0bbe2f86-38c3-4add-86ef-96b027b40624	4/26/16 10:45	Chorkor	519	5.52790605 -0.24303515 48.0 7.0	Yes	SP5	5.52792	0.24302	519	1	4	0	4	---	---	---	4	---	---	---	4	---	---	---	3	---	---	---	3	---	---	---	0	---	3	---	---	---	1	---	---	---	0	---	---	---	---	---
791	4b373e8c-c323-46ce-a368-b8364db9eaad	4/25/16 13:07	Chorkor	325	5.525307709128126 -0.2500396337507687 32.56 4.0	Yes	sp8	5.52529	0.25003	325	2	30	1	4	---	4	---	4	---	4	---	4	---	4	---	2	---	2	---	1	---	1	---	0	---	1	---	1	---	1	---	1	---	0	---	---	---	---	---
797	5d7d8f40-2e66-4ce9-924a-9cda943ac7bf	4/26/16 10:19	Chorkor	127	5.52739207 -0.24443541 40.0 4.0	Yes	sp7	5.52737	0.24439	127	1	2	0	4	---	---	---	3	---	---	---	3	---	---	---	2	---	---	---	1	---	---	---	0	---	3	---	---	---	1	---	---	---	0	---	---	---	---	---
801	e93d6f6a-c148-4328-903a-38a700c5c214	4/28/16 10:17	Chorkor	8122		Yes	sp3	5.53121	0.24078	8122	2	38	1	3	---	4	---	4	---	4	---	2	---	1	---	3	---	5	---	4	---	4	---	9999	do not drink municipal water	2	---	3	---	3	---	3	---	1	---	1	---	1	---
803	46e52e24-de32-42ff-84d2-42f02ddd9781	4/25/16 11:19	Chorkor	121	5.52499648 -0.24715125 65.0 5.0	Yes	sp7	5.52495	0.24725	121	2	26	1	1	---	2	---	3	---	5	---	1	---	3	---	2	---	2	---	5	---	5	---	0	---	3	---	5	---	1	---	1	---	0	---	---	---	---	---
807	555799e5-a7c0-4409-882a-cb5b66852dfb	4/26/16 11:55	Chorkor	3212	5.527889968698034 -0.25136369101568456 32.51 4.0	Yes	sp8	5.52785	0.25144	3212	2	28	1	3	---	4	---	4	---	4	---	1	---	1	---	3	---	3	---	1	---	1	---	0	---	1	---	1	---	1	---	1	---	0	---	---	---	---	---
808	bba88401-d134-49ab-9f38-98a7a67d8275	4/28/16 10:25	Chorkor	1220	5.53075334 -0.24453434 58.0 4.0	Yes	sp7	5.53084	0.24449	1220	2	20	1	4	---	4	---	3	---	4	---	3	---	3	---	2	---	2	---	1	---	1	---	0	---	3	---	3	---	1	---	1	---	0	---	---	---	---	---
812	b23e94f2-469d-420e-be77-bd1fc22b0833	4/28/16 10:38	Chorkor	2223	5.529507 -0.2530338 0.0 64.5	Yes	SP4	5.52953	0.24888	2223	2	29	1	4	---	3	---	4	---	4	---	4	---	4	---	4	---	3	---	4	---	4	---	0	---	3	---	3	---	4	---	4	---	1	---	1	---	1	---
814	78e75677-37ab-4621-9582-c91a6fe50e3b	4/25/16 13:13	Chorkor	715	5.52647062 -0.24171745 40.0 5.0	Yes	SP10	531.588	14.503	715	1	30	1	1	---	2	---	3	---	4	---	4	---	4	---	4	---	4	---	1	---	1	---	0	---	1	---	1	---	3	---	2	---	0	---	---	---	---	---
815	2c74ab71-e2a2-440e-bcd8-694952116086	4/25/16 12:32	Chorkor	514	5.52578617 -0.2407002 45.0 5.0	Yes	SP5	5.52582	0.24069	514	1	23	1	3	---	3	---	4	---	4	---	4	---	4	---	3	---	3	---	1	---	1	---	0	---	1	---	1	---	1	---	1	---	0	---	---	---	---	---
820	db162284-4462-4327-8b8e-48a5518b01e5	4/28/16 10:54	Chorkor	5121	5.53195393 -0.24071159 55.0 5.0	Yes	SP5	5.53192	0.2407	5121	1	3	0	4	---	---	---	4	---	---	---	4	---	---	---	3	---	---	---	4	---	---	---	3	---	3	---	---	---	1	---	---	---	1	---	0	---	0	---
821	0e6af7e4-3b45-4d10-8224-170beadc1b60	4/26/16 10:33	Chorkor	718	5.52700966 -0.24310862 52.0 5.0	Yes	SP10	531.623	14.587	718	2	4	0	4	---	---	---	4	---	---	---	4	---	---	---	4	---	---	---	4	---	---	---	0	---	1	---	---	---	2	---	---	---	0	---	---	---	---	---
822	608d9cac-5507-45ee-b311-3ec5d72a410d	4/27/16 10:59	Chorkor	8114		Yes	sp3	5.52944	0.24369	8114	2	15	1	3	---	4	---	4	---	4	---	3	---	3	---	4	---	3	---	1	---	1	---	0	---	2	---	1	---	3	---	2	---	1	---	1	---	1	---
830	08ce8fb9-ce89-46c8-9244-538fddbeafd7	4/26/16 10:08	Chorkor	818		Yes	sp3	5.52722	0.24631	818	2	27	1	3	---	3	---	3	---	4	---	4	---	3	---	3	---	2	---	1	---	1	---	0	---	3	---	2	---	3	---	2	---	1	---	1	---	1	---
832	5dfe3180-7262-4b3e-b54c-7b2921e6283f	4/27/16 12:10	Chorkor	8118		Yes	sp3	5.53004	0.23964	8118	1	16	1	3	---	4	---	3	---	3	---	4	---	5	---	3	---	3	---	3	---	4	---	0	---	1	---	3	---	2	---	3	---	0	---	---	---	---	---
833	1fcab4d0-dbbd-4fbe-baab-80bae13a16d2	4/27/16 11:34	Chorkor	7115	5.52906304 -0.24289407 26.0 4.0	Yes	SP10	531.739	14.572	7115	2	12	1	4	---	4	---	4	---	4	---	3	---	4	---	1	---	1	---	3	---	1	---	0	---	3	---	3	---	2	---	1	---	1	---	0	---	0	---
837	a3f059dd-54b1-471b-beac-825c457e69e7	4/25/16 11:57	Chorkor	712	5.52580474 -0.24033533 41.0 4.0	Yes	SP13	531.547	14.419	2	1	3	0	3	---	---	---	4	---	---	---	1	---	---	---	3	---	---	---	4	---	---	---	0	---	1	---	---	---	2	---	---	---	0	---	---	---	---	---
844	3c008857-96e8-4c9d-987d-ad60731ee847	4/26/16 10:58	Chorkor	1210	5.5270505 -0.24809937 37.0 4.0	Yes	sp7	5.5271	0.24807	1210	2	15	1	4	---	1	---	2	---	1	---	4	---	2	---	4	---	1	---	1	---	1	---	0	---	1	---	1	---	1	---	1	---	0	---	---	---	---	---
847	abac14a3-aca5-464b-b3d2-b23a72ab2e74	4/25/16 13:29	Chorkor	326	5.526376045893588 -0.2509663482612196 46.09 4.0	Yes	sp8	5.52634	0.25095	326	2	20	1	3	---	4	---	4	---	2	---	4	---	4	---	4	---	4	---	2	---	1	---	0	---	1	---	1	---	1	---	1	---	0	---	---	---	---	---
851	8a6a4112-2870-4407-bfea-67ff7b0b192b	4/26/16 11:11	Chorkor	229	5.52780634 -0.2470225 70.0 10.0	Yes	SP4	5.5278	0.24706	229	2	15	0	4	---	---	---	4	---	---	---	4	---	---	---	4	---	---	---	3	---	---	---	0	---	3	---	---	---	4	---	---	---	1	---	1	---	1	---
854	10fe1a5f-c465-4146-868e-09a0947ded5d	4/25/16 13:22	Chorkor	415	5.526748763906501 -0.23834200926592622 30.58 6.0	Yes	SP1	5.5267	0.2384	415	1	13	1	1	---	1	---	3	---	3	---	2	---	2	---	3	---	2	---	1	---	1	---	0	---	1	---	1	---	1	---	4	---	0	---	---	---	---	---
856	e0646802-0e0e-4d38-a57e-37c11ed924a0	4/27/16 11:51	Chorkor	2216	5.52875669 -0.24743504 35.0 4.0	Yes	SP4	5.52875	0.24746	2216	2	34	1	4	---	3	---	4	---	4	---	4	---	3	---	4	---	2	---	4	---	1	---	0	---	2	---	1	---	4	---	2	---	1	---	1	---	1	---
857	3e39584d-7dd9-45c9-8864-1c841e011f4f	4/25/16 11:18	Chorkor	412	5.5266518154741355 -0.23874669654813366 32.59 4.0	Yes	SP1	5.52667	0.23871	412	1	15	1	1	---	3	---	4	---	4	---	4	---	4	---	5	---	3	---	1	---	1	---	0	---	3	---	2	---	1	---	1	---	0	---	---	---	---	---
864	45b616f0-98f7-44a6-84b8-920964c91423	4/25/16 11:44	Chorkor	122	5.52500943 -0.24616627 55.0 4.0	Yes	sp7	5.52505	0.24617	122	2	20	0	4	---	---	---	3	---	---	---	4	---	---	---	1	---	---	---	1	---	---	---	0	---	3	---	---	---	1	---	---	---	0	---	---	---	---	---
865	cd935cc6-63cd-411c-b959-5beca6db56cb	4/25/16 12:54	Chorkor	324	5.524643042077183 -0.25067080944564424 39.56 4.0	Yes	SP8	5.52466	0.2507	324	2	12	1	4	---	4	---	4	---	4	---	1	---	1	---	4	---	4	---	2	---	1	---	0	---	1	---	1	---	1	---	1	---	0	---	---	---	---	---
867	dcd5e732-c610-4c89-ad96-8c0a4afd4d16	4/26/16 10:56	Chorkor	719	5.52718736 -0.2424042 21.0 5.0	Yes	SP10	531.631	14.541	719	1	15	1	4	---	2	---	4	---	4	---	4	---	4	---	3	---	3	---	1	---	1	---	0	---	3	---	2	---	4	---	4	---	1	---	0	---	1	---
873	f7f4d4e2-053b-4acf-b5bf-e5e8caaab9e2	4/28/16 9:59	Chorkor	8121		Yes	sp3	5.53102	0.24201	8121	2	27	1	3	---	2	---	4	---	4	---	2	---	3	---	3	---	5	---	1	---	1	---	0	---	2	---	3	---	3	---	3	---	1	---	1	---	1	---
874	34f7feff-b1f6-42e5-b16d-f3bd43226363	4/25/16 12:01	Chorkor	513	5.52617648 -0.23971969 33.0 5.0	Yes	SP5	5.5619	0.23971	513	1	12	1	1	---	1	---	4	---	4	---	1	---	1	---	3	---	3	---	1	---	1	---	0	---	1	---	1	---	1	---	3	---	0	---	---	---	---	---
875	f5c92870-f666-4235-a055-76d884ff9865	4/27/16 12:35	Chorkor	4117	5.530244571987373 -0.2409962703110411 27.51 6.0	Yes	SP1	5.53022	0.24101	4117	1	4	0	4	---	---	---	4	---	---	---	4	---	---	---	4	---	---	---	4	---	---	---	3	---	3	---	---	---	3	---	---	---	1	---	1	---	0	---
[truncated: 11 more columns]
