# Supplementary material for: The SaniPath Exposure Assessment Tool: A quantitative approach for assessing exposure to fecal contamination through multiple pathways in low resource urban settlements
Source: PLoS One. 2020 Jun 12;15(6):e0234364. doi: 10.1371/journal.pone.0234364 (PMC7292388; doi:10.1371/journal.pone.0234364)
Supplement: S1 Dataset — (ZIP) [file pone.0234364.s005.zip › S1 Dataset/Chorkor Lab Data.csv]

row.number	info.formid	sample_type	sampleid	sampleid_validate	drain_replicate	ec_sd	ec_st	ec_isd	ec_ist	ec_ied	ec_iet	ec_dil1	ec_ecnt1	ec_dil2	ec_ecnt2	dilution_error_1	third_dilution	ec_dil3	ec_ecnt3	dilution_error_2	ec_blank	produce_weight	ec_notes	operator	info.completed_time	info.location.#text	info.started_time	info.username	server.received_on
878	15eb2139-57db-4913-a07e-cfb33cae1689	1	580	580	N	7/19/16	13:30:00.000Z	7/19/16	15:30:00.000Z	7/20/16	16:00:00.000Z	0.001	42	0.0001	1	---	Yes	0.00001	0	---	0	---	N/A	Andran	7/21/16 8:57	---	7/21/16 8:55	ayeboah	8/2/16 7:53
879	a7ac6d39-0d8a-42b2-9f70-ab084afd3edc	1	443	443	N	6/28/16	13:00:00.000Z	6/28/16	15:00:00.000Z	6/29/16	16:00:00.000Z	0.001	4	0.0001	0	---	Yes	0.00001	0	---	0	---	N/A	Lady	6/30/16 15:45	5.59572643 -0.18433775 84.0 44.0	6/30/16 15:44	laadomako	6/30/16 15:45
880	310ff905-e277-467b-a89d-b2af44cdfe4f	7	361	361	---	6/17/16	13:30:00.000Z	6/17/16	15:00:00.000Z	6/18/16	12:30:00.000Z	10	0	1	0	---	No	---	---	---	0	---	N/A	Andran	6/18/16 14:28	5.5956089 -0.1807201 0.0 1883.0	6/18/16 14:27	ayeboah	6/18/16 14:28
881	62dae5d1-6f26-4e5d-9259-5f6af86c0040	7	370	370	---	6/17/16	13:30:00.000Z	6/17/16	15:00:00.000Z	6/18/16	12:30:00.000Z	10	0	1	0	---	No	---	---	---	0	---	N/A	Andran	6/18/16 14:14	5.5947771 -0.1792624 0.0 2407.0	6/18/16 14:13	ayeboah	6/18/16 14:14
882	3099acce-0de4-4b2a-8467-9788352afa06	7	521	521	---	7/5/16	14:30:00.000Z	7/5/16	15:30:00.000Z	7/6/16	15:30:00.000Z	10	999	1	58	---	No	---	---	---	0	---	N/A	Andran	7/8/16 14:44	5.5957933 -0.18423347 61.0 43.0	7/8/16 14:43	ayeboah	7/8/16 14:44
883	9c21899f-f584-48dd-8443-2aa8a6a28c4b	2	254	254	---	6/6/16	12:00:00.000Z	6/6/16	14:00:00.000Z	6/7/16	14:00:00.000Z	10	999	1	999	---	No	---	---	---	0	222.41	NA	Selorm	6/7/16 14:43	5.59593109 -0.18450414 42.0 27.0	6/7/16 14:41	sborbor	6/7/16 14:43
884	1f2250d1-0d5f-47e8-8ea9-29fccd97a136	1	489	489	N	7/19/16	13:30:00.000Z	7/19/16	15:30:00.000Z	7/20/16	16:00:00.000Z	0.001	0	0.0001	0	---	Yes	0.00001	0	---	0	---	N/A	Andran	7/21/16 9:01	---	7/21/16 9:00	ayeboah	8/2/16 7:53
885	b7d14a7d-7bb0-4cc7-84cc-b96a875d8d1d	8	857	857	---	3/30/16	12:00:00.000Z	3/30/16	15:30:00.000Z	3/31/16	15:00:00.000Z	10	999	1	31	---	No	---	---	---	0	---	NA	Selorm	5/17/16 11:51	5.600159 -0.1804681 0.0 2625.0	5/17/16 11:50	sborbor	5/17/16 11:51
886	da2f952c-dec3-4eea-89fd-9e2250ca8a6d	2	424	424	---	6/22/16	11:30:00.000Z	6/22/16	13:00:00.000Z	6/23/16	14:00:00.000Z	10	193	1	10	---	No	---	---	---	0	42.59	n/a	lady	6/23/16 15:27	5.59591249 -0.18416793 53.0 41.0	6/23/16 15:14	laadomako	6/23/16 15:27
887	4d7734c2-8f27-4a2a-b47c-75aee6d4f0fa	3	419	419	---	6/24/16	13:00:00.000Z	6/24/16	14:00:00.000Z	6/25/16	14:00:00.000Z	100	0	10	0	---	No	---	---	---	0	---	NA	Selorm	6/29/16 13:15	5.59595955 -0.18419367 50.0 8.0	6/29/16 13:13	sborbor	6/29/16 13:15
888	c61a09b0-c461-40cb-84af-51480cacf8aa	4	151	151	---	5/9/16	12:00:00.000Z	5/9/16	14:00:00.000Z	5/10/16	14:00:00.000Z	10	999	1	999	---	No	---	---	---	0	---	N/A	Andran	5/10/16 19:27	5.59568479 -0.18428401 66.0 24.0	5/10/16 19:26	ayeboah	5/10/16 19:27
889	af1bb6ad-048c-4977-8d8e-bf3171f43cab	7	295	295	---	6/8/16	13:00:00.000Z	6/8/16	15:00:00.000Z	6/9/16	16:00:00.000Z	10	6	1	0	---	No	---	---	---	0	---	NA	Selorm	6/10/16 15:36	5.5925279 -0.1859913 0.0 2253.0	6/10/16 15:34	sborbor	6/10/16 15:36
890	dc3aed2b-3dcc-4bf9-bd37-feaedae90831	7	595	595	---	7/20/16	13:00:00.000Z	7/20/16	15:00:00.000Z	7/21/16	15:00:00.000Z	10	0	1	0	---	No	---	---	---	0	---	NA	Selorm	7/22/16 14:44	5.59591894 -0.18409903 60.0 5.0	7/22/16 14:41	sborbor	8/2/16 8:00
891	6eea465f-54ba-43eb-a1b0-54fe9dd6ebf2	7	782	782	---	3/31/16	13:00:00.000Z	3/31/16	13:00:00.000Z	5/1/16	15:00:00.000Z	10	1	1	0	---	No	---	---	---	0	---	NA	Selorm	5/17/16 14:46	5.59599878 -0.1842187 64.0 13.0	5/17/16 14:42	sborbor	5/17/16 14:46
892	4e0f26bf-f768-4353-925c-addd5fdcb461	3	103	103	---	5/3/16	13:00:00.000Z	5/3/16	14:00:00.000Z	5/4/16	14:00:00.000Z	100	1	10	0	---	No	---	---	---	0	---	NA	Selorm	5/5/16 10:44	5.59579445 -0.18436027 45.0 14.0	5/5/16 10:42	sborbor	5/5/16 10:44
893	863634f6-8387-4575-9157-a0df4746dd44	3	292	292	---	6/7/16	14:00:00.000Z	6/7/16	15:00:00.000Z	6/8/16	15:00:00.000Z	100	0	10	0	---	No	---	---	---	0	---	N/A	Andran	6/8/16 16:12	5.59593412 -0.18418116 81.0 19.0	6/8/16 16:10	ayeboah	6/9/16 12:33
894	8c6b7639-2d5c-44d4-af6c-60f921541282	1	325	325	N	6/14/16	13:00:00.000Z	6/14/16	14:30:00.000Z	6/15/16	15:00:00.000Z	0.001	36	0.0001	4	---	Yes	0.00001	0	---	0	---	N/A	Andran	6/15/16 18:05	5.59580788 -0.18424964 65.0 13.0	6/15/16 18:03	ayeboah	6/15/16 18:05
895	808676cb-e714-4f41-8431-b4183895691b	3	414	414	---	6/24/16	13:00:00.000Z	6/24/16	14:00:00.000Z	6/25/16	14:00:00.000Z	100	0	10	0	---	No	---	---	---	0	---	NA	Selorm	6/28/16 12:13	5.59293 -0.1889922 0.0 2631.0	6/28/16 12:12	sborbor	6/28/16 12:13
896	e842b1d0-ac20-4aba-be68-6176f19793ba	2	689	689	---	4/21/16	13:00:00.000Z	4/21/16	15:00:00.000Z	4/22/16	15:00:00.000Z	10	0	1	0	---	No	---	---	---	0	41.2	N/A	Andran	4/28/16 10:11	---	4/28/16 10:08	sborbor	5/3/16 12:41
897	bec92c4b-d0a0-49fc-b56b-24d5b420d76d	7	482	482	---	7/8/16	13:30:00.000Z	7/8/16	15:00:00.000Z	7/9/16	14:00:00.000Z	10	0	1	0	---	No	---	---	---	0	---	N/A	Andran	7/9/16 16:46	5.5928585 -0.1888313 0.0 2277.0	7/9/16 16:46	ayeboah	7/9/16 16:46
898	270f64d8-bb50-42cf-87f1-bb8b0356e194	2	827	827	---	3/23/16	12:00:00.000Z	3/23/16	12:00:00.000Z	3/24/16	14:00:00.000Z	10	999	1	4	---	No	---	---	---	0	12.46	n/a	lady	3/24/16 16:13	5.59589971 -0.18425018 62.0 11.0	3/24/16 16:06	test	3/24/16 16:13
899	79651c7f-2105-4e45-9330-8ac6d1ee467a	7	777	777	---	4/28/16	12:00:00.000Z	4/28/16	14:00:00.000Z	4/29/16	13:00:00.000Z	10	0	1	0	---	No	---	---	---	0	---	Na	Selorm	5/3/16 14:12	5.59591368 -0.18427087 59.0 12.0	5/3/16 14:11	sborbor	5/3/16 14:12
900	bf0f29e1-d297-4314-a741-e9e1d096cd90	7	612	612	---	7/21/16	14:30:00.000Z	7/21/16	15:30:00.000Z	7/22/16	14:00:00.000Z	10	999	1	66	---	No	---	---	---	0	---	N/A	Andran	7/22/16 15:33	5.59574542 -0.1841491 75.0 44.0	7/22/16 15:32	ayeboah	8/2/16 7:57
901	c3687890-df9d-462a-8f0d-e8c3351dbccb	7	771	771	---	4/27/16	14:00:00.000Z	4/27/16	16:00:00.000Z	4/28/16	15:08:00.000Z	10	0	1	0	---	No	---	---	---	0	---	n/a	laadomako	4/28/16 15:09	---	4/28/16 15:02	sborbor	5/3/16 12:44
902	101811d3-de1d-4161-a49d-addaab14eb55	1	533	533	N	7/18/16	16:00:00.000Z	7/18/16	17:00:00.000Z	7/19/16	16:00:00.000Z	0.001	999	0.0001	42	---	Yes	0.00001	10	---	0	---	N/A	Andran	7/21/16 8:26	---	7/21/16 8:24	ayeboah	8/2/16 7:52
903	353d5e37-0b1d-4096-88c4-ce414c845fb6	8	310	310	---	6/10/16	13:00:00.000Z	6/10/16	14:30:00.000Z	6/11/16	14:00:00.000Z	10	999	1	999	---	No	---	---	---	0	---	N/A	Andran	6/14/16 8:11	5.59578754 -0.18428984 62.0 128.0	6/14/16 8:08	ayeboah	6/14/16 8:11
904	8f8facf2-595d-44d9-8eb0-d464b3dd4b5d	1	584	584	N	7/19/16	13:30:00.000Z	7/19/16	15:30:00.000Z	7/20/16	16:00:00.000Z	0.001	0	0.001	0	---	Yes	0.00001	0	---	0	---	N/A	Andran	7/21/16 9:06	5.59577274 -0.18429538 76.0 48.0	7/21/16 9:05	ayeboah	8/2/16 7:54
905	cb7538e0-6d84-49ed-8d0b-379aaead2213	1	217	217	N	5/17/16	12:00:00.000Z	5/17/16	15:00:00.000Z	5/18/16	14:00:00.000Z	0.001	1	0.0001	0	---	Yes	0.00001	0	---	0	---	n/a	lady	5/19/16 8:15	5.596287 -0.178311 0.0 2216.0	5/19/16 8:14	laadomako	5/19/16 8:15
906	23b702e2-552e-433b-b8aa-7ac1c0f1836d	8	393	393	---	6/23/16	15:00:00.000Z	6/23/16	15:30:00.000Z	6/24/16	14:00:00.000Z	1	4	0.1	0	---	No	---	---	---	0	---	Dilution changed due to membrane filtration difficulties	Selorm	6/28/16 9:01	5.60166095 -0.17866485 72.0 5.0	6/28/16 8:59	sborbor	6/28/16 9:01
907	a135d677-df87-440c-a2a0-bf70e5e5d4c5	7	541	541	---	7/8/16	13:30:00.000Z	7/8/16	15:00:00.000Z	7/9/16	14:00:00.000Z	10	0	1	0	---	No	---	---	---	0	---	N/A	Andran	7/9/16 16:37	5.5932262 -0.1912411 0.0 2459.0	7/9/16 16:36	ayeboah	7/9/16 16:37
908	549ea073-11fa-4ff7-b33b-5694cfce1ec5	2	684	684	---	4/21/16	13:00:00.000Z	4/21/16	15:00:00.000Z	4/22/16	15:00:00.000Z	10	12	1	2	---	No	---	---	---	0	149.14	N/A	Andran	4/28/16 10:01	---	4/28/16 9:59	sborbor	5/3/16 12:41
909	dac95ce5-dcf9-476e-9df8-1cc42f8be27a	1	508	508	N	7/19/16	13:30:00.000Z	7/19/16	15:30:00.000Z	7/20/16	17:00:00.000Z	0.001	0	0.0001	0	---	Yes	0.00001	0	---	0	---	N/A	Andran	7/21/16 9:00	---	7/21/16 8:58	ayeboah	8/2/16 7:53
910	6c26a70b-5bea-49dd-bac3-f23a6d180f14	7	500	500	---	7/8/16	13:30:00.000Z	7/8/16	15:00:00.000Z	7/9/16	14:00:00.000Z	10	1	1	0	---	No	---	---	---	0	---	N/A	Andran	7/9/16 16:44	5.5957597 -0.18429303 71.0 24.0	7/9/16 16:44	ayeboah	7/9/16 16:45
911	4cddc0a1-b12c-4358-a513-4f91150a0972	1	455	455	N	6/29/16	14:00:00.000Z	6/29/16	16:00:00.000Z	6/30/16	15:00:00.000Z	0.001	999	0.0001	26	---	Yes	0.00001	2	---	0	---	NA	Selorm	7/4/16 8:12	5.68554177 -0.17151944 102.0 5.0	7/4/16 8:07	sborbor	7/4/16 8:12
912	76c9a360-f687-4284-aa04-1c4674caa0ff	3	126	126	---	5/4/16	13:00:00.000Z	5/4/16	15:00:00.000Z	5/5/16	15:00:00.000Z	100	8	10	1	---	No	---	---	---	0	---	NA	Selorm	5/5/16 15:08	5.599034 -0.1856419 0.0 2102.0	5/5/16 15:07	ayeboah	5/5/16 15:08
913	8a2c16cd-dc8c-4180-8281-a0ea5b2cfd55	7	373	373	---	6/17/16	13:30:00.000Z	6/17/16	15:00:00.000Z	6/18/16	12:30:00.000Z	10	0	1	0	---	No	---	---	---	0	---	N/A	Andran	6/18/16 14:10	5.5991639 -0.1765108 0.0 1883.0	6/18/16 14:08	ayeboah	6/18/16 14:10
914	330b2e92-bf5f-487d-a37e-e8723a9cb46b	4	149	149	---	5/5/16	12:00:00.000Z	5/5/16	15:00:00.000Z	5/6/16	14:00:00.000Z	10	999	1	31	---	No	---	---	---	0	---	N/A	Andran	5/6/16 14:38	5.59579409 -0.18431512 67.0 15.0	5/6/16 14:38	ayeboah	5/6/16 14:39
915	a807de30-dbcc-4a46-a7a6-520b8ee4582e	4	150	150	---	5/9/16	12:00:00.000Z	5/9/16	14:00:00.000Z	5/10/16	14:00:00.000Z	10	999	1	999	---	No	---	---	---	0	---	N/A	Andran	5/10/16 19:31	5.59568368 -0.18428074 67.0 19.0	5/10/16 19:30	ayeboah	5/10/16 19:31
916	101e7092-eec9-43fa-a7ac-05f2638cf596	7	566	566	---	7/20/16	13:00:00.000Z	7/20/16	15:00:00.000Z	7/21/16	15:00:00.000Z	10	0	1	0	---	No	---	---	---	0	---	NA	Selorm	7/22/16 14:32	5.59591999 -0.18426164 64.0 13.0	7/22/16 14:31	sborbor	8/2/16 7:59
917	bf7bd691-e2c5-4b84-a54e-cdec95a9cb6e	3	122	122	---	5/4/16	13:00:00.000Z	5/4/16	15:00:00.000Z	5/5/16	15:00:00.000Z	100	46	10	4	---	No	---	---	---	0	---	N/A	Andran	5/5/16 15:30	5.59565357 -0.18426322 67.0 34.0	5/5/16 15:28	ayeboah	5/5/16 15:30
918	e82c6887-9a7d-4b69-8753-8843d29854ee	1	451	451	N	6/29/16	14:00:00.000Z	6/29/16	16:00:00.000Z	6/30/16	15:00:00.000Z	0.001	2	0.0001	0	---	Yes	0.00001	0	---	0	---	NA	Selorm	7/4/16 8:24	5.64501119 -0.17912156 105.0 19.0	7/4/16 8:23	sborbor	7/4/16 8:24
919	ba812e37-b8c0-4cde-8d8f-cb39a3ec207c	1	347	347	N	6/13/16	14:30:00.000Z	6/13/16	17:30:00.000Z	6/14/16	15:00:00.000Z	0.001	999	0.0001	39	---	Yes	0.00001	4	---	0	---	n/a	lady	6/15/16 15:02	5.59593313 -0.1842236 54.0 33.0	6/15/16 15:00	laadomako	6/15/16 15:02
920	983cca5f-9a7f-47bf-afb5-29557e38b558	7	484	484	---	7/8/16	13:30:00.000Z	7/8/16	15:00:00.000Z	7/9/16	14:00:00.000Z	10	8	1	0	---	No	---	---	---	0	---	N/A	Andran	7/9/16 16:43	5.59575998 -0.18429364 71.0 31.0	7/9/16 16:43	ayeboah	7/9/16 16:44
921	4d3b787f-8034-4b23-a651-864051cccbd6	7	402	402	---	6/20/16	13:30:00.000Z	6/20/16	15:00:00.000Z	6/21/16	15:00:00.000Z	10	998	1	998	---	No	---	---	---	0	---	NA	Selorm	6/23/16 12:49	5.6002104 -0.1786836 0.0 2302.0	6/23/16 12:48	sborbor	6/23/16 12:49
922	ac92fd41-b34c-427a-aa9e-f034b0cbf272	3	105	105	---	5/3/16	13:00:00.000Z	5/3/16	14:00:00.000Z	5/4/16	14:00:00.000Z	100	3	10	0	---	No	---	---	---	0	---	NA	Selorm	5/5/16 10:26	---	5/5/16 10:24	sborbor	5/5/16 10:41
923	c5c44024-b089-40b2-b7be-d13866f9f757	1	830	830	N	3/23/16	12:00:00.000Z	3/23/16	14:00:00.000Z	3/24/16	14:00:00.000Z	0.01	140	0.001	3	---	Yes	0.000001	0	---	0	---	NA	Selorm	5/17/16 14:31	5.59602051 -0.18421713 68.0 37.0	5/17/16 14:29	sborbor	5/17/16 14:31
924	3ff84ad7-6501-47a9-af70-e9e0006c41b1	7	577	577	---	7/21/16	14:30:00.000Z	7/21/16	15:30:00.000Z	7/22/16	14:00:00.000Z	10	0	1	0	---	No	---	---	---	0	---	N/A	Andran	7/22/16 15:16	5.59580766 -0.18412943 95.0 13.0	7/22/16 15:15	ayeboah	8/2/16 7:54
925	39560ff5-987b-4ff3-a44d-693e90203e73	1	302	302	N	6/14/16	13:00:00.000Z	6/14/16	14:30:00.000Z	6/15/16	15:00:00.000Z	0.001	48	0.0001	5	---	Yes	0.00001	0	---	0	---	N/A	Andran	6/15/16 17:58	5.5936622 -0.1850388 0.0 2163.0	6/15/16 17:57	ayeboah	6/15/16 17:58
926	d6ba421d-07dc-465c-b337-0d3d985053be	1	281	281	N	5/20/16	12:00:00.000Z	5/20/16	14:00:00.000Z	5/21/16	13:00:00.000Z	0.001	999	0.0001	52	---	Yes	0.00001	5	---	0	---	NA	Selorm	5/21/16 14:27	5.59593712 -0.18420789 71.0 12.0	5/21/16 14:24	sborbor	5/21/16 14:27
927	7a8ea54b-9b78-4989-bb08-b3931ea79bed	7	731	731	---	4/27/16	14:00:00.000Z	4/27/16	16:00:00.000Z	4/28/16	16:00:00.000Z	10	1	1	0	---	No	---	---	---	0	---	n/a	laadomako	4/28/16 15:34	---	4/28/16 15:33	sborbor	5/3/16 12:44
928	00add57f-7d82-4a44-9004-be8a62b8bc14	1	838	838	N	3/24/16	12:00:00.000Z	3/24/16	14:00:00.000Z	3/25/16	12:52:00.000Z	0.01	91	0.0001	2	---	Yes	0.000001	0	---	0	---	NA	Selorm	5/17/16 14:39	5.59601714 -0.18421879 67.0 18.0	5/17/16 14:37	sborbor	5/17/16 14:39
929	92a671c2-3732-4cc2-a4f1-75fc1aba5a9b	1	242	242	A	5/18/16	12:30:00.000Z	5/18/16	14:30:00.000Z	5/19/16	14:00:00.000Z	0.001	999	0.0001	38	---	Yes	0.00001	4	---	0	---	n/a	lady	5/20/16 15:17	5.59590001 -0.18429041 33.0 12.0	5/20/16 15:14	laadomako	5/20/16 15:17
930	8eecda5e-890e-4c92-92bb-a0896ee6754e	7	298	298	---	6/8/16	13:00:00.000Z	6/8/16	15:00:00.000Z	6/9/16	16:00:00.000Z	10	0	1	0	---	No	---	---	---	0	---	NA	Selorm	6/10/16 15:46	5.59595592 -0.18431184 63.0 15.0	6/10/16 15:43	sborbor	6/10/16 15:46
931	6cdef1bd-cee9-4c80-aa86-6d07af336a35	8	181	181	---	5/11/16	13:00:00.000Z	5/11/16	15:00:00.000Z	5/12/16	15:00:00.000Z	10	998	1	39	---	No	---	---	---	0	---	N/A	Andran	5/13/16 14:37	5.59568538 -0.18429364 66.0 22.0	5/13/16 14:36	laadomako	5/13/16 14:38
932	33e0a0af-b7aa-457b-b813-90f9e0149096	7	781	781	---	3/31/16	13:00:00.000Z	3/31/16	15:00:00.000Z	4/1/16	15:00:00.000Z	10	13	1	1	---	No	---	---	---	0	---	NA	Selorm	5/16/16 14:19	5.59592842 -0.18414804 69.0 9.0	5/16/16 14:18	sborbor	5/16/16 14:34
933	1fd37649-25de-454b-b877-9ff7749a78f0	7	702	702	---	4/26/16	14:00:00.000Z	4/26/16	16:00:00.000Z	4/27/16	15:00:00.000Z	10	0	1	0	---	No	---	---	---	0	---	N/A	Andran	4/28/16 10:54	---	4/28/16 10:34	sborbor	5/3/16 12:42
934	9aa229ca-55bf-4134-b378-6e66ddf214fc	7	791	791	---	4/28/16	12:00:00.000Z	4/28/16	14:00:00.000Z	4/29/16	13:00:00.000Z	10	0	1	0	---	No	---	---	---	0	---	NA	Selorm	5/3/16 13:24	5.59593906 -0.18420717 55.0 12.0	5/3/16 13:23	sborbor	5/3/16 13:25
935	b29c5340-d8e9-422d-b5bb-f831a5bbab74	1	558	558	N	7/18/16	16:00:00.000Z	7/18/16	17:00:00.000Z	7/19/16	16:00:00.000Z	0.001	32	0.0001	3	---	Yes	0.00001	0	---	0	---	N/A	Andran	7/21/16 8:17	---	7/21/16 8:16	ayeboah	8/2/16 7:52
936	14261a59-c39b-45b0-b093-f99543de3c4c	1	821	821	N	3/23/16	12:00:00.000Z	3/23/16	14:00:00.000Z	3/24/16	14:00:00.000Z	0.01	999	0.0001	96	---	Yes	0.000001	1	---	0	---	NA	Selorm	5/17/16 14:27	5.5960221 -0.18421909 69.0 46.0	5/17/16 14:24	sborbor	5/17/16 14:27
937	a92f7413-2486-4d8f-8378-c8a94c92772d	2	258	258	---	6/6/16	12:00:00.000Z	6/6/16	14:00:00.000Z	6/7/16	14:00:00.000Z	10	0	1	0	---	No	---	---	---	0	23.04	NA	Selorm	6/7/16 15:01	5.5958477 -0.18428178 39.0 10.0	6/7/16 15:00	sborbor	6/7/16 15:01
938	02cdca6f-7aba-4a37-9c78-a6b8be1a911f	1	229	229	N	5/20/16	12:00:00.000Z	5/20/16	14:00:00.000Z	5/21/16	13:00:00.000Z	0.001	98	0.0001	32	---	Yes	0.00001	3	---	0	---	NA	Selorm	5/21/16 14:06	5.5953235 -0.179261 0.0 2639.0	5/21/16 14:04	sborbor	5/21/16 14:06
939	091c9e37-6cca-492d-92cc-b25e7c4369f0	1	536	536	N	7/18/16	16:00:00.000Z	7/18/16	17:00:00.000Z	7/19/16	16:00:00.000Z	0.001	999	0.0001	53	---	Yes	0.00001	8	---	0	---	N/A	Andran	7/21/16 8:01	---	7/21/16 7:59	ayeboah	8/2/16 7:52
940	be8b216d-7710-4e25-8ebc-3cec30ee0f62	7	190	190	---	5/10/16	12:00:00.000Z	5/10/16	14:00:00.000Z	5/11/16	15:00:00.000Z	10	999	1	42	---	No	---	---	---	0	---	n/a	lady	5/11/16 15:50	5.6020905 -0.18145 0.0 1863.0	5/11/16 15:46	laadomako	5/11/16 15:50
941	258db85c-5323-4211-b7cd-2bccbeabcd43	7	630	630	---	7/21/16	14:30:00.000Z	7/21/16	15:30:00.000Z	7/22/16	14:00:00.000Z	10	999	1	999	---	No	---	---	---	0	---	N/A	Andran	7/22/16 15:17	5.59580944 -0.18412986 95.0 14.0	7/22/16 15:16	ayeboah	8/2/16 7:54
942	a55814a2-ebdb-4098-990c-eb7b7817f2b3	7	590	590	---	7/20/16	13:00:00.000Z	7/20/16	15:00:00.000Z	7/21/16	15:00:00.000Z	10	0	1	0	---	No	---	---	---	0	---	NA	Selorm	7/22/16 14:11	5.59592713 -0.18418892 67.0 17.0	7/22/16 14:10	sborbor	8/2/16 7:59
943	d0bbedf8-9858-4ca8-b791-85034561f336	8	186	186	---	5/11/16	13:00:00.000Z	5/11/16	15:00:00.000Z	5/12/16	15:00:00.000Z	10	999	1	37	---	No	---	---	---	0	---	n/a	lady	5/13/16 14:08	5.59595102 -0.18420247 60.0 25.0	5/13/16 14:07	laadomako	5/13/16 14:08
944	ad6e7304-7632-43f2-ab2e-219ec14d33a8	7	722	722	---	4/26/16	14:00:00.000Z	4/26/16	16:00:00.000Z	4/27/16	15:00:00.000Z	10	3	1	0	---	No	---	---	---	0	---	N/A	Andran	4/28/16 11:22	---	4/28/16 11:21	sborbor	5/3/16 12:43
945	29975ccc-744d-456e-a350-05719f4789e8	8	841	841	---	3/29/16	12:25:00.000Z	3/29/16	15:00:00.000Z	3/30/16	14:30:00.000Z	10	999	1	57	---	No	---	---	---	0	---	NA	Selorm Borbor	4/1/16 10:26	5.59582698 -0.18419007 106.0 38.0	4/1/16 10:25	test	4/1/16 10:26
946	3d5213a8-4cad-4b05-9049-5c87f7653f61	7	713	713	---	4/26/16	14:00:00.000Z	4/26/16	16:00:00.000Z	4/27/16	15:00:00.000Z	10	1	1	0	---	No	---	---	---	0	---	N/A	Andran	4/28/16 11:04	---	4/28/16 11:03	sborbor	5/3/16 12:43
947	a8a87828-da84-4e75-8ef9-a21bf002cb60	7	197	197	---	5/10/16	12:00:00.000Z	5/10/16	14:00:00.000Z	5/11/16	15:00:00.000Z	10	998	1	2	---	No	---	---	---	0	---	n/a	lady	5/11/16 16:22	5.59591023 -0.18426623 39.0 20.0	5/11/16 16:21	laadomako	5/11/16 16:22
948	1abb00e6-0fb4-45e5-88cd-31a63ce2435b	7	350	350	---	6/17/16	13:30:00.000Z	6/17/16	15:00:00.000Z	6/18/16	12:30:00.000Z	10	2	1	0	---	No	---	---	---	0	---	N/A	Andran	6/18/16 14:08	5.5949746 -0.1788663 0.0 1883.0	6/18/16 14:07	ayeboah	6/18/16 14:08
949	551a938f-683d-4c5c-a60d-77bfbfc9296a	1	276	276	N	6/13/16	14:30:00.000Z	6/13/16	17:30:00.000Z	6/14/16	15:00:00.000Z	0.001	999	0.0001	46	---	Yes	0.00001	1	---	0	---	n/a	lady	6/15/16 14:39	5.5987435 -0.1804153 0.0 2163.0	6/15/16 14:35	laadomako	6/15/16 14:41
950	27ee5a3a-3f53-4913-bc99-8d9f95f6790a	7	367	367	---	6/17/16	13:30:00.000Z	6/17/16	15:00:00.000Z	6/18/16	12:30:00.000Z	10	3	1	0	---	No	---	---	---	0	---	N/A	Andran	6/18/16 14:02	5.59592908 -0.18431768 82.0 30.0	6/18/16 13:59	ayeboah	6/18/16 14:02
951	4be3fd68-eef3-4162-a82f-a93bd3f487ca	3	519	519	---	7/4/16	14:30:00.000Z	7/4/16	15:30:00.000Z	7/5/16	15:30:00.000Z	100	1	10	0	---	No	---	---	---	0	---	N/A	Andran	7/8/16 14:39	5.5957924 -0.18423946 62.0 40.0	7/8/16 14:38	ayeboah	7/8/16 14:39
952	b48335d5-1e0b-4639-a33f-a003394a6c2f	7	164	164	---	5/10/16	12:00:00.000Z	5/10/16	14:00:00.000Z	5/11/16	15:00:00.000Z	10	999	1	42	---	No	---	---	---	0	---	n/a	lady	5/11/16 15:38	5.5952776 -0.1786204 0.0 2446.0	5/11/16 15:36	laadomako	5/11/16 15:38
953	5af9c751-00f3-4588-b7a7-65896a10f923	7	550	550	---	7/8/16	13:30:00.000Z	7/8/16	15:00:00.000Z	7/9/16	14:00:00.000Z	10	0	1	0	---	No	---	---	---	0	---	N/A	Andran	7/9/16 16:36	5.5928321 -0.1889178 0.0 2277.0	7/9/16 16:35	ayeboah	7/9/16 16:36
954	9167caf8-0fd7-4879-a0cf-480e8934a55f	1	224	224	N	5/19/16	12:00:00.000Z	5/19/16	14:00:00.000Z	5/20/16	14:00:00.000Z	0.1	999	0.01	999	---	Yes	0.001	182	---	0	---	NA	Selorm	5/21/16 13:55	5.59596039 -0.18427931 49.0 12.0	5/21/16 13:54	sborbor	5/21/16 13:56
955	76b6bf9d-d00c-4c49-b77e-e3d19d2b17c0	8	312	312	---	6/10/16	13:00:00.000Z	6/10/16	14:30:00.000Z	6/11/16	14:00:00.000Z	10	999	1	66	---	No	---	---	---	0	---	N/A	Andran	6/14/16 8:05	5.59579349 -0.18428916 61.0 33.0	6/14/16 8:04	ayeboah	6/14/16 8:05
956	2247f7a6-446e-44e3-b4b7-ab3cdba967b8	1	585	585	N	7/19/16	13:30:00.000Z	7/19/16	15:30:00.000Z	7/20/16	16:00:00.000Z	0.001	7	0.0001	0	---	Yes	0.00001	0	---	0	---	N/A	Andran	7/21/16 9:02	---	7/21/16 9:01	ayeboah	8/2/16 7:53
957	7f8d70e6-db5b-4a6c-893f-d71f47511f3a	7	354	354	---	6/20/16	13:30:00.000Z	6/20/16	15:00:00.000Z	6/21/16	15:00:00.000Z	10	0	1	0	---	No	---	---	---	0	---	NA	Selorm	6/22/16 16:10	5.59595018 -0.18417614 69.0 10.0	6/22/16 16:09	sborbor	6/22/16 16:11
958	73d5f5c2-a28a-4959-a2fa-698067447154	7	735	735	---	4/27/16	14:00:00.000Z	4/27/16	16:00:00.000Z	4/28/16	16:00:00.000Z	10	0	1	0	---	No	---	---	---	0	---	n/a	laadomako	4/28/16 15:26	---	4/28/16 15:24	sborbor	5/3/16 12:44
959	2e0deb54-0953-4462-bb27-17158dd19b5a	7	891	891	---	3/31/16	13:00:00.000Z	3/31/16	15:00:00.000Z	4/1/16	15:00:00.000Z	10	0	1	0	---	No	---	---	---	0	---	Na	Selorm	5/16/16 15:45	5.59598168 -0.18419796 65.0 12.0	5/16/16 15:16	sborbor	5/16/16 15:46
960	3f1e5acf-f7a6-42e3-b814-096a4ab509a1	7	572	572	---	7/20/16	13:00:00.000Z	7/20/16	15:00:00.000Z	7/21/16	15:00:00.000Z	10	0	1	0	---	No	---	---	---	0	---	NA	Selorm	7/22/16 14:28	5.59594421 -0.18416244 54.0 5.0	7/22/16 14:17	sborbor	8/2/16 7:59
961	4fa52ec7-820d-4d67-b7d2-900c071d19ee	8	845	845	---	3/29/16	12:30:00.000Z	3/29/16	15:00:00.000Z	3/30/16	14:30:00.000Z	10	33	1	8	---	No	---	---	---	0	---	NA	Selorm	5/16/16 14:52	5.59604692 -0.18419469 56.0 16.0	5/16/16 14:50	sborbor	5/16/16 14:52
962	b2c66c84-fd0c-449f-87b0-3b04bdbf3095	3	121	121	---	5/4/16	13:00:00.000Z	5/4/16	15:00:00.000Z	5/5/16	15:00:00.000Z	100	4	10	0	---	No	---	---	---	0	---	N/A	Andran	5/5/16 15:25	5.59566042 -0.184264 66.0 49.0	5/5/16 15:24	ayeboah	5/5/16 15:25
963	70280859-fdd4-4756-8fef-223ea96f1c0b	7	892	892	---	3/31/16	13:00:00.000Z	3/31/16	15:00:00.000Z	4/1/16	15:00:00.000Z	10	0	1	0	---	No	---	---	---	0	---	NA	Selorm	5/16/16 14:24	5.59594914 -0.18418793 65.0 22.0	5/16/16 14:23	sborbor	5/16/16 14:34
964	c8e135c9-fd7b-4a70-80e0-cb7c192b77eb	8	269	269	---	6/10/16	13:00:00.000Z	6/10/16	14:30:00.000Z	6/11/16	14:00:00.000Z	10	999	1	999	---	No	---	---	---	0	---	N/A	Andran	6/14/16 8:15	5.5957858 -0.18428981 62.0 31.0	6/14/16 8:14	ayeboah	6/14/16 8:15
965	ebe0513a-2da9-4b17-8cb8-a9f7c8b4ad11	1	219	219	N	5/17/16	12:00:00.000Z	5/17/16	15:00:00.000Z	5/18/16	14:00:00.000Z	0.001	999	0.0001	39	---	Yes	0.00001	5	---	0	---	n/a	lady	5/19/16 8:27	5.59585158 -0.18411545 73.0 14.0	5/19/16 8:24	laadomako	5/19/16 8:27
966	4f1414bd-ac25-450b-a85e-55b1280dfdd9	7	718	718	---	4/26/16	14:00:00.000Z	4/26/16	16:00:00.000Z	4/27/16	15:00:00.000Z	10	0	1	0	---	No	---	---	---	0	---	N/A	Andran	4/28/16 10:32	---	4/28/16 10:30	sborbor	5/3/16 12:42
967	e9e6373a-5686-4aa3-8e32-f5863bf60bc0	7	529	529	---	7/5/16	14:30:00.000Z	7/5/16	15:30:00.000Z	7/6/16	15:30:00.000Z	10	186	1	23	---	No	---	---	---	0	---	N/A	Andran	7/8/16 14:54	5.59580498 -0.18423281 60.0 30.0	7/8/16 14:53	ayeboah	7/8/16 14:55
968	b59b7c7e-52d7-4f61-b41b-acd954439adf	7	897	897	---	3/31/16	13:00:00.000Z	3/31/16	15:00:00.000Z	4/1/16	15:00:00.000Z	10	998	1	1	---	No	---	---	---	0	---	NA	Selorm	5/16/16 14:13	---	5/16/16 14:10	sborbor	5/16/16 14:34
969	b9f00cd5-13ae-449b-b8b3-40e1dc350bd7	7	429	429	---	6/23/16	14:00:00.000Z	6/23/16	15:30:00.000Z	6/24/16	13:00:00.000Z	10	0	1	0	---	No	---	---	---	0	---	NA	Selorm	6/28/16 8:31	5.6793786 -0.17294511 99.0 5.0	6/28/16 8:29	sborbor	6/28/16 8:31
970	e022e9e0-564f-43c2-997e-500d8a8247bc	7	761	761	---	4/26/16	14:00:00.000Z	4/26/16	16:00:00.000Z	4/27/16	15:00:00.000Z	10	12	1	1	---	No	---	---	---	0	---	N/A	Andran	4/28/16 10:56	---	4/28/16 10:54	sborbor	5/3/16 12:42
971	8e60dbf7-82ff-46bb-9b64-c37d76769bf7	7	767	767	---	4/27/16	14:00:00.000Z	4/27/16	16:00:00.000Z	4/28/16	16:00:00.000Z	10	0	1	0	---	No	---	---	---	0	---	n/a	laadomako	4/28/16 15:22	---	4/28/16 15:20	sborbor	5/3/16 12:44
972	d0aac0b6-8682-445c-af49-e32ca5968882	7	817	817	---	3/31/16	13:00:00.000Z	3/31/16	15:00:00.000Z	4/1/16	15:00:00.000Z	10	999	1	59	---	No	---	---	---	0	---	NA	Selorm	5/17/16 14:54	5.59598929 -0.18421968 63.0 23.0	5/17/16 14:53	sborbor	5/17/16 14:54
973	1252c702-fd91-4567-ae9d-fd17eb786819	3	113	113	---	5/4/16	13:00:00.000Z	5/4/16	15:00:00.000Z	5/5/16	15:00:00.000Z	100	0	10	0	---	No	---	---	---	0	---	N/A	Andran	5/5/16 15:41	5.59566092 -0.1842474 68.0 17.0	5/5/16 15:40	ayeboah	5/5/16 15:41
974	ef48d5bf-9f7a-4d2a-981d-70ce0b140768	7	593	593	---	7/20/16	13:00:00.000Z	7/20/16	15:00:00.000Z	7/21/16	15:00:00.000Z	10	0	1	0	---	No	---	---	---	0	---	NA	Selorm	7/22/16 14:37	5.59593057 -0.1841936 61.0 14.0	7/22/16 14:36	sborbor	8/2/16 8:00
975	e83b3336-b65d-44f3-a03f-6f5168de2077	7	632	632	---	7/21/16	14:30:00.000Z	7/21/16	15:30:00.000Z	7/22/16	14:00:00.000Z	10	2	1	0	---	No	---	---	---	0	---	N/A	Andran	7/22/16 15:21	5.5958105 -0.18415203 89.0 12.0	7/22/16 15:20	ayeboah	8/2/16 7:54
976	dda0e686-c9aa-4d1a-8337-b1b4a55d615a	7	164	164	---	5/10/16	14:00:00.000Z	5/10/16	14:00:00.000Z	5/11/16	15:00:00.000Z	10	3	1	0	---	No	---	---	---	0	---	n/a	lady	5/11/16 15:52	5.5953356 -0.1787997 0.0 1863.0	5/11/16 15:50	laadomako	5/11/16 15:52
977	4f3b655c-3d08-4872-8326-9dbecc9eae75	3	480	480	---	7/4/16	14:30:00.000Z	7/4/16	15:30:00.000Z	7/5/16	15:30:00.000Z	100	0	10	0	---	No	---	---	---	0	---	N/A	Andran	7/8/16 14:40	5.59579073 -0.18423788 62.0 78.0	7/8/16 14:39	ayeboah	7/8/16 14:40
978	8bfd766b-5b1f-493b-89fb-8ea9cafc2bfa	7	309	309	---	6/17/16	13:30:00.000Z	6/17/16	15:00:00.000Z	6/18/16	12:30:00.000Z	10	1	1	0	---	No	---	---	---	0	---	N/A	Andran	6/18/16 14:17	5.5967442 -0.1790338 0.0 1858.0	6/18/16 14:16	ayeboah	6/18/16 14:17
979	b07bdae9-d289-4836-b2bc-603b92e14fa7	7	502	502	---	7/8/16	13:30:00.000Z	7/8/16	15:00:00.000Z	7/9/16	14:00:00.000Z	10	88	1	10	---	No	---	---	---	0	---	N/A	Andran	7/9/16 16:31	5.5928585 -0.1888313 0.0 2277.0	7/9/16 16:30	ayeboah	7/9/16 16:31
980	45b9fd79-9a92-4483-8f7a-93ea0567eb32	2	803	803	---	3/30/16	12:00:00.000Z	3/30/16	15:30:00.000Z	3/31/16	15:00:00.000Z	10	999	1	8	---	No	---	---	---	0	161.8	NA	Selorm	5/17/16 13:19	5.59591504 -0.18423588 57.0 10.0	5/17/16 13:18	sborbor	5/17/16 13:19
981	e2b21e7a-1e14-43ba-8957-5177d3aa7f66	4	840	840	---	3/29/16	11:30:00.000Z	3/29/16	15:00:00.000Z	3/30/16	15:30:00.000Z	10	999	1	164	---	No	---	---	---	0	---	NA	Selorm Borbor	4/1/16 10:01	5.59579561 -0.18428618 52.0 21.0	4/1/16 9:59	test	4/1/16 10:01
982	1aea0985-4229-4435-9655-04e2514a9389	1	218	218	N	5/17/16	12:00:00.000Z	5/17/16	15:00:00.000Z	5/18/16	14:00:00.000Z	0.001	999	0.0001	153	---	Yes	0.00001	17	---	0	---	n/a	lady	5/19/16 8:21	5.59583429 -0.18411642 63.0 42.0	5/19/16 8:19	laadomako	5/19/16 8:21
983	25aec213-32d8-41df-b6cb-2fcebdbc38fa	1	341	341	N	6/13/16	14:30:00.000Z	6/13/16	17:30:00.000Z	6/14/16	15:00:00.000Z	0.001	64	0.0001	7	---	Yes	0.00001	1	---	0	---	N/A	lady	6/15/16 17:26	5.59587237 -0.18424202 91.0 14.0	6/15/16 17:25	laadomako	6/15/16 17:27
984	a6ac693c-6e74-46af-9eb6-5c4408a42eb4	2	285	285	---	6/6/16	12:00:00.000Z	6/6/16	14:00:00.000Z	6/7/16	14:00:00.000Z	10	126	1	13	---	No	---	---	---	0	362.67	NA	Selorm	6/7/16 14:40	5.5958711 -0.1787978 0.0 2422.0	6/7/16 14:39	sborbor	6/7/16 14:40
985	d934f6ab-3127-43a0-8545-9af488f169a0	1	222	222	A	5/18/16	12:30:00.000Z	5/18/16	14:30:00.000Z	5/19/16	14:00:00.000Z	0.001	171	0.0001	20	---	Yes	0.00001	0	---	0	---	n/a	lady	5/20/16 14:41	5.59582233 -0.18430933 39.0 13.0	5/20/16 14:37	laadomako	5/20/16 14:41
986	fb09f3b7-6480-452d-816b-5888c506067f	2	681	681	---	4/21/16	13:00:00.000Z	4/21/16	15:00:00.000Z	4/22/16	15:00:00.000Z	10	0	1	0	---	No	---	---	---	0	47	N/A	Andran	4/28/16 9:55	---	4/28/16 9:53	sborbor	5/3/16 12:41
987	a8610bad-40b3-4e35-8e42-8928d3c9f5a6	6	272	272	---	6/10/16	13:00:00.000Z	6/10/16	14:00:00.000Z	6/11/16	14:00:00.000Z	10	14	1	3	---	No	---	---	---	0	---	N/A	Andran	6/14/16 7:35	5.5931247 -0.1893124 0.0 2748.0	6/14/16 7:33	ayeboah	6/14/16 7:36
988	aeeb1e81-8ebc-44a5-8719-53460d63af48	1	505	505	B	7/19/16	13:30:00.000Z	7/19/16	15:30:00.000Z	7/20/16	16:00:00.000Z	0.001	10	0.0001	1	---	Yes	0.00001	0	---	0	---	N/A	Andran	7/21/16 8:45	5.59587135 -0.18428995 47.0 149.0	7/21/16 8:43	ayeboah	8/2/16 7:53
989	60a69edc-4bfd-40b3-b913-afa574338c36	7	726	726	---	4/27/16	14:00:00.000Z	4/27/16	16:00:00.000Z	4/28/16	16:00:00.000Z	10	0	1	0	---	No	---	---	---	0	---	n/a	laadomako	4/28/16 15:20	---	4/28/16 15:18	sborbor	5/3/16 12:44
990	bb7eb35a-abeb-462b-866e-1bedebe6f8a2	1	241	241	B	5/18/16	12:30:00.000Z	5/18/16	14:30:00.000Z	5/19/16	14:00:00.000Z	0.001	7	0.0001	1	---	Yes	0.00001	0	---	0	---	n/a	lady	5/20/16 15:13	5.59590047 -0.18426434 35.0 10.0	5/20/16 15:10	laadomako	5/20/16 15:13
991	1f95b597-f3f8-4be5-a07e-651fe0cc63f3	7	894	894	---	3/31/16	13:00:00.000Z	3/31/16	15:00:00.000Z	4/1/16	15:00:00.000Z	10	1	1	0	---	No	---	---	---	0	---	NA	Selorm	5/17/16 14:41	5.59600635 -0.18421771 66.0 14.0	5/17/16 14:39	sborbor	5/17/16 14:41
992	a3c75c87-c4ff-4e1b-97e6-eb8bcd8c5fbb	2	828	828	---	3/23/16	12:00:00.000Z	3/23/16	14:00:00.000Z	3/24/16	14:00:00.000Z	10	998	1	33	---	No	---	---	---	0	124.04	n/a	lady	3/24/16 16:20	5.59585988 -0.18423655 65.0 11.0	3/24/16 16:18	test	3/24/16 16:21
993	9a52496f-097f-4662-b6de-3de34c01f3d0	7	766	766	---	4/27/16	14:00:00.000Z	4/27/16	16:00:00.000Z	4/28/16	16:00:00.000Z	10	0	1	0	---	No	---	---	---	0	---	n/a	laadomako	4/28/16 15:36	---	4/28/16 15:35	sborbor	5/3/16 12:44
994	28712f46-ff1a-44e3-a006-3125ccec1c66	7	554	554	---	7/8/16	13:30:00.000Z	7/8/16	15:00:00.000Z	7/9/16	14:00:00.000Z	10	19	1	1	---	No	---	---	---	0	---	N/A	Andran	7/9/16 16:29	5.5929012 -0.1888666 0.0 2277.0	7/9/16 16:28	ayeboah	7/9/16 16:29
995	22a64e6c-fff3-4981-8860-d5e0dc417446	2	825	825	---	3/23/16	12:00:00.000Z	3/23/16	14:00:00.000Z	3/24/16	14:00:00.000Z	10	0	1	0	---	No	---	---	---	0	178.05	n/a	lady	3/24/16 16:26	5.59586311 -0.18423841 65.0 10.0	3/24/16 16:25	test	3/24/16 16:27
996	fc0ccdf9-ce34-4c7f-b30a-c6c48cf5c23b	1	301	301	N	6/14/16	13:00:00.000Z	6/14/16	14:30:00.000Z	6/15/16	15:00:00.000Z	0.001	11	0.0001	1	---	Yes	0.00001	0	---	0	---	N/A	Andran	6/15/16 17:53	5.5927299 -0.1892298 0.0 2460.0	6/15/16 17:52	ayeboah	6/15/16 17:56
997	8b7e377b-a4ff-49ef-9eca-0803bbc44f77	7	818	818	---	3/31/16	13:00:00.000Z	3/31/16	15:00:00.000Z	4/1/16	15:00:00.000Z	10	998	1	11	---	No	---	---	---	0	---	Na	Selorm	5/16/16 14:18	---	5/16/16 14:15	sborbor	5/16/16 14:34
998	6ccaa3ff-a3b8-4121-b219-96f613eae620	2	690	690	---	4/21/16	13:00:00.000Z	4/21/16	15:00:00.000Z	4/22/16	15:00:00.000Z	10	99	1	24	---	No	---	---	---	0	37.61	N/A	Andran	4/28/16 9:41	---	4/28/16 9:39	sborbor	5/3/16 12:41
999	29120c72-7ae0-4963-ad9f-d2e3646f2f89	3	516	516	---	7/4/16	14:30:00.000Z	7/4/16	15:30:00.000Z	7/5/16	15:30:00.000Z	100	0	10	0	---	No	---	---	---	0	---	N/A	Andran	7/8/16 14:35	5.59579435 -0.18423813 61.0 13.0	7/8/16 14:35	ayeboah	7/8/16 14:35
1000	af588229-94eb-4eb4-b4c2-c788ee4793f6	2	833	833	---	3/24/16	12:00:00.000Z	3/24/16	14:00:00.000Z	3/25/16	12:52:00.000Z	10	999	1	122	---	No	---	---	---	0	127.89	N/A	Andran	3/30/16 15:16	5.59586332 -0.18426872 76.0 5.0	3/30/16 15:10	test	3/30/16 15:16
1001	19c9254e-efe1-498b-a1e8-6e00dc4af54a	1	326	326	A	6/15/16	13:00:00.000Z	6/15/16	14:00:00.000Z	6/16/16	14:00:00.000Z	0.001	71	0.0001	8	---	Yes	0.00001	0	---	0	---	n/a	lady	6/16/16 15:38	5.5958429 -0.1787287 0.0 2369.0	6/16/16 15:37	laadomako	6/16/16 15:39
1002	1c904b1e-4a4c-47dd-bd3f-416993eb6670	1	457	457	N	6/29/16	14:00:00.000Z	6/29/16	16:00:00.000Z	6/30/16	15:00:00.000Z	0.001	0	0.0001	0	---	Yes	0.00001	0	---	0	---	NA	Selorm	7/4/16 8:49	5.62086283 -0.17649096 68.0 10.0	7/4/16 8:47	sborbor	7/4/16 8:49
1003	d751d19f-5266-4183-b001-9f21beb8a1de	3	107	107	---	5/3/16	13:00:00.000Z	5/3/16	14:00:00.000Z	5/4/16	14:00:00.000Z	100	999	10	27	---	No	---	---	---	0	---	NA	Selorm	5/5/16 10:38	5.59573341 -0.18428616 56.0 21.0	5/5/16 10:36	sborbor	5/5/16 10:43
1004	04a8e107-7166-4752-a4f4-18486a806ff2	1	509	509	N	7/19/16	13:30:00.000Z	7/19/16	15:30:00.000Z	7/20/16	16:00:00.000Z	0.001	0	0.0001	0	---	Yes	0.00001	0	---	0	---	N/A	Andran	7/21/16 8:58	---	7/21/16 8:57	ayeboah	8/2/16 7:53
1005	30080d70-988d-4221-8ed1-67bd4446995e	1	473	473	A	6/27/16	12:30:00.000Z	6/27/16	15:00:00.000Z	6/28/16	14:00:00.000Z	0.001	0	0.0001	0	---	Yes	0.00001	0	---	0	---	N/A	Lady	6/30/16 15:21	5.5926707 -0.1891005 0.0 2468.0	6/30/16 15:19	laadomako	6/30/16 15:21
1006	55c37c7d-885f-4f76-bc57-115158cb223e	1	340	340	N	6/13/16	14:30:00.000Z	6/13/16	17:30:00.000Z	6/14/16	15:00:00.000Z	0.001	32	0.0001	3	---	Yes	0.00001	0	---	0	---	N/A	lady	6/15/16 17:18	5.5959051 -0.18425589 40.0 46.0	6/15/16 17:17	laadomako	6/15/16 17:18
1007	9dbb486b-88e5-42f1-b60a-4a0c5355e942	8	842	842	---	3/29/16	12:30:00.000Z	3/29/16	15:00:00.000Z	3/30/16	14:30:00.000Z	10	999	1	23	---	No	---	---	---	0	---	NA	Selorm	5/16/16 14:49	5.5950147 -0.1799943 0.0 2710.0	5/16/16 14:46	sborbor	5/16/16 14:49
1008	32f376b4-4230-47c1-b93a-a3bc8ace960d	7	576	576	---	7/21/16	14:30:00.000Z	7/21/16	15:30:00.000Z	7/22/16	14:00:00.000Z	10	0	1	0	---	No	---	---	---	0	---	N/A	Andran	7/22/16 15:08	5.59587478 -0.18407403 68.0 42.0	7/22/16 15:07	ayeboah	8/2/16 7:54
1009	70b77f7b-35f6-4cab-bfa2-c87bf9ae0fe9	3	517	517	---	7/4/16	14:30:00.000Z	7/4/16	15:30:00.000Z	7/5/16	15:30:00.000Z	100	5	10	2	---	No	---	---	---	0	---	N/A	Andran	7/8/16 14:36	5.59579484 -0.18423806 61.0 32.0	7/8/16 14:36	ayeboah	7/8/16 14:36
1010	af26405b-56c5-4e83-b76d-282c5acffec1	3	264	264	---	6/7/16	14:00:00.000Z	6/7/16	15:00:00.000Z	6/8/16	15:00:00.000Z	100	0	10	0	---	No	---	---	---	0	---	N/A	Andran	6/8/16 16:23	5.59592955 -0.1842069 72.0 10.0	6/8/16 16:21	ayeboah	6/9/16 13:52
1011	14450b98-1890-4444-bdbe-b588d972f041	7	520	520	---	7/5/16	14:30:00.000Z	7/5/16	15:30:00.000Z	7/6/16	15:30:00.000Z	10	999	1	999	---	No	---	---	---	0	---	N/A	Andran	7/8/16 14:45	5.59580271 -0.18423764 60.0 46.0	7/8/16 14:44	ayeboah	7/8/16 14:45
1012	79a2a1a7-a70f-4924-90c7-6c4b8429c31c	7	738	738	---	4/27/16	14:00:00.000Z	4/27/16	16:00:00.000Z	4/28/16	16:00:00.000Z	10	2	1	0	---	No	---	---	---	0	---	n/a	laadomako	4/28/16 15:40	---	4/28/16 15:38	sborbor	5/3/16 12:45
1013	f3ca75dd-b903-47dd-bfd1-3639dfad8007	8	812	812	---	3/30/16	12:00:00.000Z	3/30/16	15:30:00.000Z	3/31/16	15:00:00.000Z	10	1	1	0	---	No	---	---	---	0	---	NA	Selorm	5/17/16 13:34	5.59604796 -0.18422186 47.0 15.0	5/17/16 13:33	sborbor	5/17/16 13:34
1014	ef5c1e17-b4c2-4d1b-826e-5ca2737f141c	8	134	134	---	5/5/16	12:00:00.000Z	5/5/16	15:00:00.000Z	5/6/16	14:00:00.000Z	10	999	1	46	---	No	---	---	---	0	---	N/A	Andran	5/6/16 14:30	5.59578426 -0.18433 58.0 10.0	5/6/16 14:29	ayeboah	5/6/16 14:30
1015	af7c41df-bcde-49a6-9560-f5df043415ea	1	860	860	A	3/22/16	12:00:00.000Z	3/22/16	15:00:00.000Z	3/23/16	15:00:00.000Z	0.01	999	0.001	999	---	Yes	0.000001	2	---	0	---	NA	Selorm	5/17/16 15:32	5.59594423 -0.18423603 61.0 14.0	5/17/16 15:27	sborbor	5/17/16 15:32
1016	714cc177-7842-4c85-8a69-bd997782170a	4	141	141	---	5/5/16	12:00:00.000Z	5/5/16	15:00:00.000Z	5/6/16	14:00:00.000Z	10	188	1	22	---	No	---	---	---	0	---	N/A	Andran	5/6/16 14:45	5.59574423 -0.18432065 69.0 15.0	5/6/16 14:44	ayeboah	5/6/16 14:45
1017	1546b3f5-0709-48b8-bf01-9fe20c2eb069	1	488	488	A	7/19/16	13:30:00.000Z	7/19/16	15:30:00.000Z	7/20/16	16:00:00.000Z	0.001	4	0.0001	0	---	Yes	0.00001	0	---	0	---	N/A	Andran	7/21/16 8:38	---	7/21/16 8:36	ayeboah	8/2/16 7:53
1018	fda468d0-5e20-4137-826d-e4b2b36d6557	7	371	371	---	6/17/16	13:30:00.000Z	6/17/16	15:00:00.000Z	6/18/16	12:30:00.000Z	10	15	1	0	---	No	---	---	---	0	---	N/A	Andran	6/18/16 14:36	5.5948124 -0.1830152 0.0 1883.0	6/18/16 14:33	ayeboah	6/18/16 14:36
1019	1f492324-c0d5-402a-986d-58106fc07eff	8	813	813	---	3/30/16	12:00:00.000Z	3/30/16	15:30:00.000Z	3/31/16	15:00:00.000Z	10	0	1	0	---	No	---	---	---	0	---	NA	Selorm	5/17/16 11:41	5.596287 -0.178311 0.0 2216.0	5/17/16 11:40	sborbor	5/17/16 11:41
1020	48415d75-e5cd-45f9-bf37-098831be9216	1	439	439	N	6/29/16	14:00:00.000Z	6/29/16	16:00:00.000Z	6/30/16	15:00:00.000Z	0.001	0	0.0001	0	---	Yes	0.00001	0	---	0	---	NA	Selorm	7/4/16 8:26	5.6448224 -0.1791075 0.0 1978.0	7/4/16 8:25	sborbor	7/4/16 8:27
1021	30edc14c-eccf-48e0-8173-3eeb027e2edd	2	697	697	---	4/21/16	13:00:00.000Z	4/21/16	15:00:00.000Z	4/22/16	15:00:00.000Z	10	999	1	999	---	No	---	---	---	0	39.52	N/A	Andran	4/28/16 9:46	---	4/28/16 9:44	sborbor	5/3/16 12:41
1022	07f32488-dcdf-4ded-a9f4-6d9deee8ab44	2	873	873	---	3/21/16	13:45:00.000Z	3/21/16	16:00:00.000Z	3/22/16	14:00:00.000Z	10	3	1	0	---	No	---	---	---	0	43.3	NA	Seloerm Borbor	3/22/16 15:56	5.5918165 -0.1871214 0.0 2225.0	3/22/16 15:54	test	3/22/16 15:56
1023	c42a1085-c757-4837-8174-03c2174c12b6	7	774	774	---	4/27/16	14:00:00.000Z	4/27/16	16:00:00.000Z	4/28/16	16:00:00.000Z	10	0	1	0	---	No	---	---	---	0	---	n/a	laadomako	4/28/16 15:15	---	4/28/16 15:14	sborbor	5/3/16 12:44
1024	ba3fb3bc-a8a9-4049-a6ba-e7ef6dae2a38	1	470	470	B	6/27/16	12:30:00.000Z	6/27/16	15:00:00.000Z	6/28/16	14:00:00.000Z	0.001	11	0.0001	2	---	Yes	0.00001	0	---	0	---	N/A	Lady	6/30/16 15:16	5.5929196 -0.1889347 0.0 2632.0	6/30/16 15:14	laadomako	6/30/16 15:16
1025	7d95ffd8-aa4d-4766-9fab-f900b3eb67c0	7	405	405	---	6/20/16	13:30:00.000Z	6/20/16	15:00:00.000Z	6/21/16	15:00:00.000Z	10	0	1	0	---	No	---	---	---	0	---	NA	Selorm	6/22/16 16:14	5.5936784 -0.1798406 0.0 2332.0	6/22/16 16:11	sborbor	6/22/16 16:14
1026	250ead3c-71cb-4ac8-b8e5-4cfcbb85d234	6	338	338	---	6/16/16	13:00:00.000Z	6/17/16	15:00:00.000Z	6/17/16	15:00:00.000Z	10	999	1	88	---	No	---	---	---	0	---	N/A	Andran	6/18/16 11:55	5.5928761 -0.188925 0.0 2358.0	6/18/16 11:54	ayeboah	6/18/16 11:55
1027	c9a40134-f495-4fa7-a6d7-e5d0888f9a11	7	503	503	---	7/8/16	13:30:00.000Z	7/8/16	15:00:00.000Z	7/9/16	14:00:00.000Z	10	999	1	999	---	No	---	---	---	0	---	N/A	Andran	7/9/16 16:47	5.59576051 -0.18429242 72.0 28.0	7/9/16 16:46	ayeboah	7/9/16 16:48
1028	ce5dd14e-637f-4ee0-855f-3ebdbe75c34d	7	526	526	---	7/5/16	14:30:00.000Z	7/5/16	15:30:00.000Z	7/6/16	15:30:00.000Z	10	999	1	999	---	No	---	---	---	0	---	N/A	Andran	7/8/16 14:52	5.59580465 -0.18423268 60.0 44.0	7/8/16 14:51	ayeboah	7/8/16 14:52
1029	ee432a01-0bda-4e65-be9a-da92e8b891e1	7	385	385	---	6/20/16	13:30:00.000Z	6/20/16	15:00:00.000Z	6/21/16	15:00:00.000Z	10	0	1	0	---	No	---	---	---	0	---	NA	Selorm	6/23/16 12:42	5.59600439 -0.18419635 73.0 39.0	6/23/16 12:41	sborbor	6/23/16 12:42
1030	81e9bfb8-6522-44a2-b564-91b789363aee	2	800	800	---	3/30/16	12:00:00.000Z	3/30/16	15:30:00.000Z	3/31/16	15:00:00.000Z	10	0	1	0	---	No	---	---	---	0	87.23	NA	Selorm	5/17/16 13:21	5.59591715 -0.18423662 57.0 10.0	5/17/16 13:19	sborbor	5/17/16 13:21
1031	c0d75a17-ecde-412c-94b2-a25e89a785ad	7	401	401	---	6/20/16	13:30:00.000Z	6/20/16	15:00:00.000Z	6/21/16	15:00:00.000Z	10	3	1	0	---	No	---	---	---	0	---	NA	Selorm	6/23/16 12:56	5.5958249 -0.18420762 100.0 14.0	6/23/16 12:55	sborbor	6/23/16 12:56
1032	7e01d4a8-b8ba-4da3-95ba-3110239d4891	7	604	604	---	7/20/16	13:00:00.000Z	7/20/16	15:00:00.000Z	7/21/16	15:00:00.000Z	10	999	1	55	---	No	---	---	---	0	---	NA	Selorm	7/22/16 14:02	5.59597042 -0.18418269 73.0 12.0	7/22/16 14:01	sborbor	8/2/16 7:59
1033	176180a2-9397-403d-9b0a-a5d50af0b1a0	3	110	110	---	5/4/16	13:00:00.000Z	5/4/16	15:00:00.000Z	5/5/16	15:00:00.000Z	100	9	10	0	---	No	---	---	---	0	---	N/A	Andran	5/5/16 15:33	5.59565196 -0.18425469 67.0 48.0	5/5/16 15:32	ayeboah	5/5/16 15:33
1034	ffc0212c-54ba-4144-93f2-c6082ef9984c	7	380	380	---	6/20/16	13:30:00.000Z	6/20/16	15:00:00.000Z	6/21/16	15:00:00.000Z	10	0	1	0	---	No	---	---	---	0	---	NA	Selorm	6/23/16 12:47	5.59600307 -0.18419671 73.0 35.0	6/23/16 12:46	sborbor	6/23/16 12:47
1035	7d62cd48-0499-4437-a91c-01e00ef59601	7	853	853	---	3/31/16	13:00:00.000Z	3/31/16	15:00:00.000Z	4/1/16	15:00:00.000Z	10	55	1	4	---	No	---	---	---	0	---	NA	Selorm	5/16/16 14:29	5.5959464 -0.18420447 57.0 13.0	5/16/16 14:25	sborbor	5/16/16 14:35
1036	c144904c-addb-43c0-8361-a95196f2b311	7	597	597	---	7/21/16	14:30:00.000Z	7/21/16	15:30:00.000Z	7/22/16	14:00:00.000Z	10	0	1	0	---	No	---	---	---	0	---	N/A	Andran	7/22/16 15:11	5.5958612 -0.18414401 80.0 13.0	7/22/16 15:11	ayeboah	8/2/16 7:54
1037	c205eeef-c860-429d-a567-8dec90a66aa3	1	389	389	N	6/28/16	13:00:00.000Z	6/28/16	15:00:00.000Z	6/29/16	16:00:00.000Z	0.001	1	0.0001	0	---	Yes	0.00001	0	---	0	---	N/A	Lady	6/30/16 15:37	5.59575495 -0.18437157 88.0 26.0	6/30/16 15:36	laadomako	6/30/16 15:37
1038	023fefef-aff9-4d15-8a22-1f4c38283705	2	680	680	---	4/21/16	13:00:00.000Z	4/21/16	15:00:00.000Z	4/22/16	15:00:00.000Z	10	0	1	0	---	No	---	---	---	0	133.94	N/A	Andran	4/28/16 9:53	---	4/28/16 9:50	sborbor	5/3/16 12:41
1039	ecca8c9c-da8a-4d89-9f1a-b41feb8437d1	3	875	875	---	3/21/16	13:40:00.000Z	3/21/16	16:00:00.000Z	3/22/16	14:00:00.000Z	100	0	10	0	---	No	---	---	---	0	---	NA	Selorm Borbor	3/22/16 16:07	5.59582666 -0.18437509 78.0 18.0	3/22/16 16:05	test	3/22/16 16:07
1040	78f9a8cc-2efa-4fb1-9e9a-0b0ec70419b2	4	843	843	---	3/29/16	12:30:00.000Z	3/29/16	15:00:00.000Z	3/30/16	14:30:00.000Z	10	16	1	1	---	No	---	---	---	0	---	NA	Selorm Borbor	4/1/16 10:06	5.59580216 -0.18427202 48.0 20.0	4/1/16 10:04	test	4/1/16 10:06
1041	0247342c-9c18-4567-8ab0-804973958359	8	399	399	---	6/23/16	14:00:00.000Z	6/23/16	15:30:00.000Z	6/24/16	13:00:00.000Z	1	29	0.1	3	---	No	---	---	---	0	---	Dilutions changed due to difficulties in membrane filtration	Selorm	6/28/16 11:57	5.59293 -0.1889922 0.0 2631.0	6/28/16 11:54	sborbor	6/28/16 11:57
1042	c511a1e7-18fe-46b5-873e-90e62ee55a5c	7	708	708	---	4/26/16	14:00:00.000Z	4/26/16	16:00:00.000Z	4/27/16	15:00:00.000Z	10	0	1	0	---	No	---	---	---	0	---	N/A	Andran	4/28/16 11:19	---	4/28/16 11:18	sborbor	5/3/16 12:43
1043	4db1100e-356d-4f9e-9c4b-15d8cb5f478a	1	249	249	N	5/20/16	12:00:00.000Z	5/20/16	14:00:00.000Z	5/21/16	13:00:00.000Z	0.001	999	0.0001	196	---	Yes	0.00001	40	---	0	---	NA	Selorm	5/21/16 14:11	5.59591028 -0.18424056 75.0 5.0	5/21/16 14:09	sborbor	5/21/16 14:11
1044	42e6172c-a1c0-42dd-bef1-371568bcb964	6	316	316	---	6/10/16	13:00:00.000Z	6/10/16	14:00:00.000Z	6/11/16	14:00:00.000Z	10	63	1	7	---	No	---	---	---	0	---	N/A	Andran	6/14/16 7:41	5.59565488 -0.18434069 67.0 14.0	6/14/16 7:40	ayeboah	6/14/16 7:41
1045	5645f09a-a970-4bee-89b6-c67c438f5e23	4	153	153	---	5/9/16	12:00:00.000Z	5/9/16	14:00:00.000Z	5/10/16	14:00:00.000Z	10	999	1	149	---	No	---	---	---	0	---	N/A	Andran	5/10/16 19:30	5.59568403 -0.18428089 67.0 13.0	5/10/16 19:29	ayeboah	5/10/16 19:30
1046	a5e9cfcf-fb42-4fbe-978e-fded43d94867	2	464	464	---	7/4/16	14:30:00.000Z	7/4/16	15:30:00.000Z	7/5/16	15:30:00.000Z	10	1	1	0	---	No	---	---	---	0	93.41	N/A	Andran	7/8/16 14:28	5.59583376 -0.18424032 59.0 21.0	7/8/16 14:27	ayeboah	7/8/16 14:28
1047	e53d6db6-8546-4df1-a72e-68790ceed89e	7	358	358	---	6/20/16	13:00:00.000Z	6/20/16	15:00:00.000Z	6/21/16	15:00:00.000Z	10	3	1	0	---	No	---	---	---	0	---	NA	Selorm	6/22/16 14:32	5.59594609 -0.18429525 57.0 11.0	6/22/16 14:25	sborbor	6/22/16 14:32
1048	667a433d-f33b-4277-8084-0501f35e6fe1	2	686	686	---	4/21/16	13:00:00.000Z	4/21/16	15:00:00.000Z	4/22/16	15:00:00.000Z	10	999	1	33	---	No	---	---	---	0	40.06	N/A	Andran	4/28/16 10:05	---	4/28/16 10:03	sborbor	5/3/16 12:41
1049	1aa0bbb4-f11a-494c-997b-064dcd9eab32	7	594	594	---	7/20/16	13:00:00.000Z	7/20/16	15:00:00.000Z	7/21/16	15:00:00.000Z	10	0	1	0	---	No	---	---	---	0	---	NA	Selorm	7/22/16 14:09	5.59592308 -0.18418895 68.0 16.0	7/22/16 14:08	sborbor	8/2/16 7:59
1050	3f51233b-6ded-46bd-a8b3-903d6245a51d	2	286	286	---	6/6/16	12:00:00.000Z	6/6/16	14:00:00.000Z	6/7/16	14:00:00.000Z	10	13	1	2	---	No	---	---	---	0	48.97	NA	Selorm	6/7/16 14:54	5.59557384 -0.18433948 32.0 10.0	6/7/16 14:52	sborbor	6/7/16 14:54
1051	a1a2b6dd-6087-4a57-bd9a-59d6cb89417d	3	467	467	---	7/4/16	14:30:00.000Z	7/4/16	15:30:00.000Z	7/5/16	15:30:00.000Z	100	0	10	0	---	No	---	---	---	0	---	N/A	Andran	7/8/16 14:31	5.5929256 -0.1888218 0.0 2277.0	7/8/16 14:31	ayeboah	7/8/16 14:32
1052	17dda9ec-6b35-4693-8c22-bc8da074590e	3	263	263	---	6/7/16	14:00:00.000Z	6/7/16	15:00:00.000Z	6/8/16	15:00:00.000Z	100	0	10	0	---	No	---	---	---	0	---	N/A	Andran	6/8/16 16:21	5.59592774 -0.18420639 72.0 14.0	6/8/16 16:19	ayeboah	6/9/16 13:52
1053	14113e09-25c5-452f-b9a6-6d1d796c93ef	7	727	727	---	4/27/16	14:00:00.000Z	4/27/16	16:00:00.000Z	4/28/16	16:00:00.000Z	10	0	1	0	---	No	---	---	---	0	---	n/a	laadomako	4/28/16 15:13	---	4/28/16 15:12	sborbor	5/3/16 12:44
1054	1e9e2d52-f724-42fe-87ed-f132c50d7396	1	476	476	N	6/27/16	12:30:00.000Z	6/27/16	15:00:00.000Z	6/28/16	14:00:00.000Z	0.001	3	0.0001	0	---	Yes	0.00001	0	---	0	---	N/A	Lady	6/30/16 15:32	5.59577598 -0.18435748 91.0 32.0	6/30/16 15:31	laadomako	6/30/16 15:32
1055	4e8ed591-302e-4c90-81fe-74fcba20eeb4	7	195	195	---	5/10/16	12:00:00.000Z	5/10/16	14:00:00.000Z	5/11/16	15:00:00.000Z	10	998	1	74	---	No	---	---	---	0	---	n/a	lady	5/11/16 16:24	5.59590994 -0.1842625 40.0 14.0	5/11/16 16:22	laadomako	5/11/16 16:24
1056	3901c63c-29d7-4764-89ad-5cc04066a704	7	378	378	---	6/17/16	13:30:00.000Z	6/17/16	15:00:00.000Z	6/18/16	12:30:00.000Z	10	999	1	999	---	No	---	---	---	0	---	N/A	Andran	6/18/16 14:06	5.59593088 -0.18429701 83.0 42.0	6/18/16 14:05	ayeboah	6/18/16 14:06
1057	9ebe886b-d482-44c1-83bd-a6f6ce884a76	1	233	233	N	5/12/16	13:00:00.000Z	5/12/16	14:00:00.000Z	5/13/16	15:00:00.000Z	0.01	999	0.0001	121	---	Yes	0.000001	5	---	0	---	N/A	Andran	5/13/16 14:57	5.6084612 -0.2058346 0.0 40.5	5/13/16 14:55	laadomako	5/13/16 14:57
1058	b4261a94-24fd-4b48-8e01-d5e8e6aea070	8	198	198	---	5/11/16	13:00:00.000Z	5/11/16	15:00:00.000Z	5/12/16	15:00:00.000Z	10	0	1	0	---	No	---	---	---	0	---	N/A	Andran	5/13/16 14:44	5.59569535 -0.18429157 64.0 27.0	5/13/16 14:42	laadomako	5/13/16 14:44
1059	2dafe455-02b9-44b9-b030-2eb4667cbdaa	7	610	610	---	7/21/16	14:30:00.000Z	7/21/16	15:30:00.000Z	7/22/16	14:00:00.000Z	10	0	1	0	---	No	---	---	---	0	---	N/A	Andran	7/22/16 15:10	5.59586196 -0.18414323 80.0 12.0	7/22/16 15:09	ayeboah	8/2/16 7:54
1060	f623152f-91fe-4d5a-9aa0-b8d3b3fd310f	1	329	329	B	6/15/16	13:00:00.000Z	6/15/16	14:00:00.000Z	6/16/16	14:00:00.000Z	0.001	6	0.0001	0	---	Yes	0.00001	0	---	0	---	n/a	lady	6/16/16 16:02	5.5983819 -0.1766562 0.0 2149.0	6/16/16 16:01	laadomako	6/16/16 16:02
1061	67ef22a1-7a1d-46c9-814d-04673a31cb34	8	491	491	---	7/5/16	14:30:00.000Z	7/5/16	15:30:00.000Z	7/6/16	15:30:00.000Z	1	124	0.1	10	---	No	---	---	---	0	---	N/A	Andran	7/8/16 15:11	5.59582676 -0.1841563 35.0 14.0	7/8/16 15:10	ayeboah	7/8/16 15:11
1062	98bb42bc-f915-4f69-ab02-673b528dbbdf	1	278	278	N	6/13/16	14:30:00.000Z	6/13/16	17:30:00.000Z	6/14/16	15:00:00.000Z	0.001	142	0.0001	16	---	Yes	0.00001	0	---	0	---	N/A	lady	6/15/16 17:22	5.59587393 -0.18424461 97.0 12.0	6/15/16 17:21	laadomako	6/15/16 17:22
1063	be9de02d-0802-46e9-a30b-42406d709403	1	238	238	N	5/17/16	12:00:00.000Z	5/17/16	14:00:00.000Z	5/18/16	15:00:00.000Z	0.001	999	0.0001	15	---	Yes	0.00001	1	---	0	---	n/a	lady	5/19/16 8:07	5.5938489 -0.1799247 0.0 2249.0	5/19/16 8:05	laadomako	5/19/16 8:07
1064	582138a9-ff6a-435a-a836-74e6a0bc266b	7	193	193	---	5/10/16	12:00:00.000Z	5/10/16	14:00:00.000Z	5/11/16	15:00:00.000Z	10	999	1	69	---	No	---	---	---	0	---	n/a	lady	5/11/16 16:32	5.59590235 -0.18426979 41.0 49.0	5/11/16 16:30	laadomako	5/11/16 16:32
1065	50d620c2-db5d-447b-b0c7-7445f4a685d0	1	447	447	N	6/28/16	13:00:00.000Z	6/28/16	15:00:00.000Z	6/29/16	16:00:00.000Z	0.001	4	0.0001	0	---	Yes	0.00001	0	---	0	---	N/A	Lady	6/30/16 15:34	5.5928574 -0.1888843 0.0 2299.0	6/30/16 15:32	laadomako	6/30/16 15:34
1066	567abeea-984a-419d-8be7-25ffb7ad76c9	1	245	245	N	5/19/16	12:00:00.000Z	5/19/16	14:00:00.000Z	5/20/16	14:00:00.000Z	0.1	999	0.01	999	---	Yes	0.001	197	---	0	---	NA	Selorm	5/21/16 13:50	5.59595039 -0.18431413 44.0 10.0	5/21/16 13:48	sborbor	5/21/16 13:50
1067	58c1e2eb-67de-494d-ae11-3ad44d401f16	7	562	562	---	7/20/16	13:00:00.000Z	7/20/16	15:00:00.000Z	7/21/16	15:00:00.000Z	10	0	1	0	---	No	---	---	---	0	---	NA	Selorm	7/22/16 14:06	5.59594426 -0.18418882 70.0 14.0	7/22/16 14:06	sborbor	8/2/16 7:59
1068	afd25d7f-2db6-4b04-ada8-b2cb982dd4d8	7	591	591	---	7/20/16	13:00:00.000Z	7/20/16	15:00:00.000Z	7/21/16	15:00:00.000Z	10	999	1	999	---	No	---	---	---	0	---	NA	Selorm	7/22/16 14:39	5.59593187 -0.18414621 60.0 17.0	7/22/16 14:37	sborbor	8/2/16 8:00
1069	06c2c57a-c630-45f8-9f07-31ca6c6460a4	7	611	611	---	7/21/16	14:30:00.000Z	7/21/16	15:30:00.000Z	7/22/16	14:00:00.000Z	10	3	1	0	---	No	---	---	---	0	---	N/A	Andran	7/22/16 15:18	---	7/22/16 15:17	ayeboah	8/2/16 7:54
1070	f5723a8a-bf21-4a98-95d5-921ccb74c519	2	807	807	---	3/30/16	12:00:00.000Z	3/30/16	15:30:00.000Z	3/31/16	15:00:00.000Z	10	999	1	999	---	No	---	---	---	0	137.32	NA	Selorm	5/17/16 13:18	5.59591115 -0.18423298 58.0 13.0	5/17/16 13:16	sborbor	5/17/16 13:18
1071	9ecc2fb1-673b-4d70-891f-3143d9bbbe53	3	515	515	---	7/4/16	14:30:00.000Z	7/4/16	15:30:00.000Z	7/5/16	15:30:00.000Z	100	0	10	0	---	No	---	---	---	0	---	N/A	Andran	7/8/16 14:34	5.5952533 -0.1848713 0.0 2015.0	7/8/16 14:34	ayeboah	7/8/16 14:35
1072	ef5252f9-9fa5-4f6f-9a68-70ed22843345	1	344	344	N	6/13/16	14:30:00.000Z	6/13/16	17:30:00.000Z	6/14/16	15:00:00.000Z	0.001	54	0.0001	2	---	Yes	0.00001	0	---	0	---	N/A	lady	6/15/16 17:13	5.5946918 -0.1843345 0.0 2149.0	6/15/16 17:10	laadomako	6/15/16 17:14
1073	fc391d90-9d90-4fde-8867-e54d79af4292	1	555	555	N	7/18/16	16:00:00.000Z	7/18/16	17:00:00.000Z	7/19/16	16:00:00.000Z	0.001	89	0.0001	11	---	Yes	0.00001	0	---	0	---	N/A	Andran	7/21/16 8:13	---	7/21/16 8:12	ayeboah	8/2/16 7:52
1074	afd2514d-4496-4642-8711-e4f6ab7641e3	4	159	159	---	5/9/16	12:00:00.000Z	5/9/16	14:00:00.000Z	5/10/16	14:00:00.000Z	10	180	1	24	---	No	---	---	---	0	---	N/A	Andran	5/10/16 19:29	5.59568304 -0.18428064 67.0 25.0	5/10/16 19:28	ayeboah	5/10/16 19:29
1075	59d9ed82-4f41-4779-a80a-b62331759bb4	8	806	806	---	3/30/16	12:00:00.000Z	3/31/16	15:30:00.000Z	3/31/16	15:00:00.000Z	10	998	1	10	---	No	---	---	---	0	---	NA	Selorm	5/17/16 11:46	5.59591874 -0.18413212 63.0 14.0	5/17/16 11:43	sborbor	5/17/16 11:46
1076	a4cdde30-c8ce-4210-b6a3-ef65d8778b21	3	104	104	---	5/3/16	13:00:00.000Z	5/4/16	14:00:00.000Z	5/4/16	14:00:00.000Z	100	999	10	44	---	No	---	---	---	0	---	NA	Selorm	5/5/16 10:33	5.5926972 -0.1892545 0.0 2564.0	5/5/16 10:32	sborbor	5/5/16 10:43
1077	05465acf-4c9f-4160-85a0-6a7385eb906c	7	605	605	---	7/20/16	13:00:00.000Z	7/20/16	15:00:00.000Z	7/21/16	15:00:00.000Z	10	0	1	0	---	No	---	---	---	0	---	NA	Selorm	7/22/16 14:35	5.59592519 -0.18422189 62.0 11.0	7/22/16 14:34	sborbor	8/2/16 8:00
1078	83c72bf7-a3d5-47cc-a68b-8618fa89aa44	7	707	707	---	4/26/16	14:00:00.000Z	4/26/16	16:00:00.000Z	4/27/16	15:00:00.000Z	10	2	1	0	---	No	---	---	---	0	---	N/A	Andran	4/28/16 10:28	---	4/28/16 10:27	sborbor	5/3/16 12:42
1079	323fddfd-7385-46d9-8ff7-c925ef5f5960	1	248	248	N	5/19/16	12:00:00.000Z	5/19/16	14:00:00.000Z	5/20/16	14:00:00.000Z	0.1	999	0.01	999	---	Yes	0.001	183	---	0	---	NA	Selorm	5/21/16 13:54	5.59596193 -0.1842859 47.0 10.0	5/21/16 13:53	sborbor	5/21/16 13:54
1080	34986fb2-dd14-4394-a269-a052b5670363	3	125	125	---	5/4/16	13:00:00.000Z	5/4/16	15:00:00.000Z	5/5/16	15:00:00.000Z	100	999	10	999	---	No	---	---	---	0	---	N/A	Andran	5/5/16 15:14	5.59560131 -0.18420151 73.0 22.0	5/5/16 15:13	ayeboah	5/5/16 15:14
1081	7f4bbc91-3564-4b01-bf3a-52172b5370bc	8	398	398	---	6/23/16	14:00:00.000Z	6/23/16	15:30:00.000Z	6/24/16	13:00:00.000Z	1	23	0.1	3	---	No	---	---	---	0	---	Dilutions changed due to difficulties in membrane filtration	Selorm	6/28/16 11:46	5.59614526 -0.18436091 59.0 175.0	6/28/16 11:44	sborbor	6/28/16 11:46
1082	f3bdd98d-1b4d-43d8-8583-5a3cb658295b	7	780	780	---	3/31/16	13:00:00.000Z	3/31/16	15:00:00.000Z	4/1/16	15:00:00.000Z	10	999	1	80	---	No	---	---	---	0	---	NA	Selorm	5/17/16 14:49	5.59599217 -0.18422043 64.0 10.0	5/17/16 14:48	sborbor	5/17/16 14:49
1083	8be2cbbd-1b17-4570-8c20-5caf7ae168b7	1	326	326	B	6/15/16	13:00:00.000Z	6/15/16	14:00:00.000Z	6/16/16	14:00:00.000Z	0.001	68	0.0001	7	---	Yes	0.00001	0	---	0	---	n/a	lady	6/16/16 15:41	5.5958429 -0.1787287 0.0 2369.0	6/16/16 15:39	laadomako	6/16/16 15:41
1084	bf187f99-563f-41ee-9f9d-cad94b00e5b9	7	763	763	---	4/26/16	14:00:00.000Z	4/26/16	16:00:00.000Z	4/27/16	15:00:00.000Z	10	0	1	0	---	No	---	---	---	0	---	N/A	Andran	4/28/16 11:13	---	4/28/16 11:12	sborbor	5/3/16 12:43
1085	c30c0934-653a-4105-8efc-fb71ab8653cd	8	855	855	---	3/29/16	12:30:00.000Z	3/29/16	15:00:00.000Z	3/30/16	14:00:00.000Z	10	5	1	1	---	No	---	---	---	0	---	NA	Selorm	5/16/16 14:59	5.5950147 -0.1799943 0.0 2710.0	5/16/16 14:52	sborbor	5/16/16 14:59
1086	d0f9a4ab-9141-4c33-8153-91a17414660e	1	470	470	A	6/27/16	12:30:00.000Z	6/27/16	15:00:00.000Z	6/28/16	14:00:00.000Z	0.001	10	0.0001	1	---	Yes	0.00001	0	---	0	---	n/a	lady	6/30/16 15:11	5.5983735 -0.1789559 0.0 2300.0	6/30/16 15:07	laadomako	6/30/16 15:11
1087	6a3470c6-bce8-470a-a8eb-9905be95afad	8	199	199	---	5/11/16	13:00:00.000Z	5/11/16	15:00:00.000Z	5/12/16	15:00:00.000Z	10	999	1	20	---	No	---	---	---	0	---	n/a	lady	5/13/16 14:05	5.5956098 -0.1785874 0.0 2148.0	5/13/16 14:03	laadomako	5/13/16 14:05
1088	f91920eb-04e0-46e2-8004-61a1962a7ce1	1	445	445	N	6/28/16	13:00:00.000Z	6/28/16	15:00:00.000Z	6/29/16	16:00:00.000Z	0.001	1	0.0001	0	---	Yes	0.00001	0	---	0	---	N/A	Lady	6/30/16 16:02	5.59570167 -0.18438996 59.0 5.0	6/30/16 15:57	laadomako	6/30/16 16:02
1089	0411be43-bcca-4de1-a7d9-7450131dc7c4	2	837	837	---	3/24/16	12:00:00.000Z	3/24/16	14:00:00.000Z	3/25/16	12:52:00.000Z	10	998	1	63	---	No	---	---	---	0	63.23	N/A	Andran	3/30/16 15:32	5.59575206 -0.18428937 90.0 15.0	3/30/16 15:29	test	3/30/16 15:32
1090	6d0de3a8-046d-495f-af05-a54b23137e41	1	858	858	N	3/31/16	12:00:00.000Z	3/31/16	15:30:00.000Z	3/31/16	15:00:00.000Z	0.00001	1	0.000001	0	---	Yes	1.00E-07	0	---	0	---	NA	Selorm	5/17/16 11:39	5.59590243 -0.18412329 63.0 15.0	5/17/16 11:38	sborbor	5/17/16 11:40
1091	1e59294c-d521-4074-92ba-defe0a18bf6b	1	478	478	N	6/28/16	13:00:00.000Z	6/28/16	15:00:00.000Z	6/29/16	16:00:00.000Z	0.001	1	0.0001	0	---	Yes	0.00001	0	---	0	---	N/A	Lady	6/30/16 15:47	5.59567993 -0.18434304 87.0 12.0	6/30/16 15:45	laadomako	6/30/16 15:47
1092	9cf527ed-0987-467f-af28-ab3be177cadb	1	282	282	N	5/20/16	12:00:00.000Z	5/20/16	14:00:00.000Z	5/21/16	13:00:00.000Z	0.001	999	0.0001	71	---	Yes	0.00001	8	---	0	---	NA	Selorm	5/21/16 14:13	5.59588703 -0.18421856 20.0 5.0	5/21/16 14:12	sborbor	5/21/16 14:14
1093	e36d0dc8-2155-4868-809b-5bec8d0f88a1	2	408	408	---	6/22/16	11:30:00.000Z	6/22/16	13:00:00.000Z	6/23/16	14:00:00.000Z	10	3	1	0	---	No	---	---	---	0	91.12	n/a	lady	6/23/16 15:30	5.6866365 -0.1777647 0.0 36.0	6/23/16 15:27	laadomako	6/23/16 15:30
1094	ff03ca5f-b832-4f3e-b87d-cedd3dc224d5	7	404	404	---	6/20/16	13:30:00.000Z	6/20/16	15:00:00.000Z	6/21/16	15:00:00.000Z	10	2	1	0	---	No	---	---	---	0	---	NA	Selorm	6/23/16 12:35	5.59600532 -0.18419121 72.0 13.0	6/23/16 12:34	sborbor	6/23/16 12:35
1095	bfd6ef21-77d7-4387-80ce-e39605da4e3e	1	329	329	A	6/15/16	13:00:00.000Z	6/15/16	14:00:00.000Z	6/16/16	14:00:00.000Z	0.001	9	0.0001	0	---	Yes	0.00001	0	---	0	---	n/a	lady	6/16/16 15:58	5.59597077 -0.1841817 54.0 16.0	6/16/16 15:54	laadomako	6/16/16 15:58
1096	50315619-0e4c-449f-849a-f146cf8c4e57	1	458	458	N	6/29/16	14:00:00.000Z	6/29/16	16:00:00.000Z	6/30/16	15:00:00.000Z	0.001	2	0.0001	0	---	Yes	0.00001	0	---	0	---	NA	Selorm	7/4/16 8:54	5.60468488 -0.18068131 75.0 29.0	7/4/16 8:51	sborbor	7/4/16 8:55
1097	4b696f69-8f98-4fdf-83d5-bcc26771a805	1	328	328	N	6/15/16	13:00:00.000Z	6/15/16	14:00:00.000Z	6/16/16	14:00:00.000Z	0.001	5	0.0001	1	---	Yes	0.00001	0	---	0	---	n/a	lady	6/16/16 15:30	5.5936607 -0.1866409 0.0 2234.0	6/16/16 15:26	laadomako	6/16/16 15:30
1098	a920872e-a3c4-4c4c-9c78-a95ef5e13f27	3	111	111	---	5/4/16	13:00:00.000Z	5/4/16	15:00:00.000Z	5/5/16	15:00:00.000Z	100	29	10	2	---	No	---	---	---	0	---	N/A	Andran	5/5/16 15:34	5.59565256 -0.18425576 67.0 23.0	5/5/16 15:33	ayeboah	5/5/16 15:34
1099	e527f797-baea-46bc-b84d-0fe2b0d06b02	7	191	191	---	5/10/16	12:00:00.000Z	5/10/16	14:00:00.000Z	5/11/16	15:00:00.000Z	10	6	1	1	---	No	---	---	---	0	---	n/a	lady	5/11/16 15:58	5.59595661 -0.18433703 49.0 16.0	5/11/16 15:56	laadomako	5/11/16 16:01
1100	318ac9bf-261f-41fd-a7ae-5b6cbaa5acb5	1	834	834	N	3/24/16	11:59:00.000Z	3/24/16	14:00:00.000Z	3/25/16	12:52:00.000Z	0.01	108	0.0001	0	---	Yes	0.000001	0	---	0	---	NA	Selorm	5/17/16 14:35	5.6032193 -0.1787429 0.0 2500.0	5/17/16 14:33	sborbor	5/17/16 14:36
1101	e5685037-81c3-4d75-b4e1-3b7dc845878e	1	460	460	N	6/29/16	14:00:00.000Z	6/29/16	16:00:00.000Z	6/30/16	15:00:00.000Z	0.001	155	0.0001	16	---	Yes	0.00001	2	---	0	---	NA	Selorm	7/4/16 8:35	5.63848526 -0.17788901 84.0 14.0	7/4/16 8:34	sborbor	7/4/16 8:35
1102	a6127ee0-b14e-41cc-8571-b4403ff9db40	1	273	273	N	6/13/16	14:30:00.000Z	6/13/16	17:30:00.000Z	6/14/16	15:00:00.000Z	0.001	95	0.0001	10	---	Yes	0.00001	1	---	0	---	N/A	lady	6/15/16 17:31	5.59587005 -0.18423938 84.0 11.0	6/15/16 17:30	laadomako	6/15/16 17:31
1103	c9b96aa7-f4f5-43fb-8ace-5720e086f1ef	2	259	259	---	6/6/16	12:00:00.000Z	6/6/16	14:00:00.000Z	6/7/16	14:00:00.000Z	10	0	1	0	---	No	---	---	---	0	27.84	NA	Selorm	6/7/16 14:58	5.5955877 -0.18432445 44.0 15.0	6/7/16 14:56	sborbor	6/7/16 14:58
1104	007c27da-11bb-4668-bd1e-d98e600558d8	1	247	247	N	5/19/16	12:00:00.000Z	5/20/16	14:00:00.000Z	5/20/16	14:00:00.000Z	0.1	999	0.01	999	---	Yes	0.001	57	---	0	---	NA	Selorm	5/21/16 13:52	5.59595946 -0.18429662 46.0 11.0	5/21/16 13:51	sborbor	5/21/16 13:52
1105	418fb217-af43-46a3-a165-9b1341a88a21	7	739	739	---	4/27/16	14:00:00.000Z	4/27/16	16:00:00.000Z	4/28/16	16:00:00.000Z	10	0	1	0	---	No	---	---	---	0	---	n/a	laadomako	4/28/16 15:45	---	4/28/16 15:43	sborbor	5/3/16 12:45
1106	a3ec68b5-0c95-43bb-9119-6f7a99e1a14f	7	602	602	---	7/20/16	13:00:00.000Z	7/20/16	15:00:00.000Z	7/21/16	15:00:00.000Z	10	0	1	0	---	No	---	---	---	0	---	NA	Selorm	7/22/16 14:49	5.59589386 -0.18412826 42.0 14.0	7/22/16 14:48	sborbor	8/2/16 8:00
1107	69f89ee2-4e9f-4a51-bb66-0904876024d3	7	364	364	---	6/17/16	13:30:00.000Z	6/17/16	15:00:00.000Z	6/18/16	12:30:00.000Z	10	78	1	0	---	No	---	---	---	0	---	N/A	Andran	6/18/16 14:22	5.5935948 -0.179877 0.0 2407.0	6/18/16 14:21	ayeboah	6/18/16 14:22
1108	1d1f34ae-334a-4fd8-8269-6a89a7a7ad5e	7	573	573	---	7/20/16	13:00:00.000Z	7/20/16	15:00:00.000Z	7/21/16	15:00:00.000Z	10	0	1	0	---	No	---	---	---	0	---	NA	Selorm	7/22/16 14:47	5.59589099 -0.18413326 41.0 13.0	7/22/16 14:45	sborbor	8/2/16 8:00
1109	07de5167-4ec1-4d5a-97a6-4f5ff322f6df	7	553	553	---	7/8/16	13:30:00.000Z	7/8/16	15:00:00.000Z	7/9/16	14:00:00.000Z	10	4	1	0	---	No	---	---	---	0	---	N/A	Andran	7/9/16 16:38	5.59594582 -0.18433853 67.0 18.0	7/9/16 16:37	ayeboah	7/9/16 16:38
1110	35387b65-7d20-4250-804b-8631f07554ff	8	397	397	---	6/23/16	14:00:00.000Z	6/23/16	15:30:00.000Z	6/24/16	13:00:00.000Z	1	999	0.1	35	---	No	---	---	---	0	---	Dilution changed due to dofficulty in membrane filtration	Selorm	6/28/16 11:43	5.5953189 -0.1847588 0.0 1892.0	6/28/16 11:40	sborbor	6/28/16 11:43
1111	094c2539-79a5-4cc8-80b2-8bcf268de5e4	8	187	187	---	5/11/16	13:00:00.000Z	5/11/16	15:00:00.000Z	5/12/16	15:00:00.000Z	10	998	1	8	---	No	---	---	---	0	---	n/a	lady	5/13/16 14:07	5.59590648 -0.1840309 43.0 37.0	5/13/16 14:05	laadomako	5/13/16 14:07
1112	ac10369a-3acd-4c59-8097-e9e6459cf346	2	513	513	---	7/4/16	14:30:00.000Z	7/4/16	15:30:00.000Z	7/5/16	15:30:00.000Z	10	102	1	11	---	No	---	---	---	0	38.43	N/A	Andran	7/8/16 14:27	5.59584427 -0.184245 57.0 22.0	7/8/16 14:26	ayeboah	7/8/16 14:27
1113	6d7c54c8-a278-47da-8acc-ac1e6ca7d3c7	8	318	318	---	6/10/16	13:00:00.000Z	6/10/16	14:30:00.000Z	6/11/16	14:00:00.000Z	10	999	1	38	---	No	---	---	---	0	---	N/A	Andran	6/14/16 8:17	5.5957858 -0.18428961 62.0 43.0	6/14/16 8:15	ayeboah	6/14/16 8:17
1114	9c11ccb3-2b1a-4715-80d4-29512975da36	6	333	333	---	6/16/16	13:00:00.000Z	6/16/16	15:00:00.000Z	6/17/16	15:00:00.000Z	10	999	1	66	---	No	---	---	---	0	---	N/A	Andran	6/18/16 11:56	5.5928761 -0.188925 0.0 2358.0	6/18/16 11:55	ayeboah	6/18/16 11:56
1115	d5b43af8-5080-443d-b906-bd80aab84e99	7	351	351	---	6/17/16	13:30:00.000Z	6/17/16	15:00:00.000Z	6/18/16	12:30:00.000Z	10	0	1	0	---	No	---	---	---	0	---	N/A	Andran	6/18/16 14:19	5.593653 -0.1850477 0.0 2162.0	6/18/16 14:18	ayeboah	6/18/16 14:20
1116	3894ff69-b227-4077-98b5-6a15accbeadd	7	482	482	---	7/8/16	13:30:00.000Z	7/8/16	15:00:00.000Z	7/9/16	14:00:00.000Z	10	2	1	0	---	No	---	---	---	0	---	N/A	Andran	7/9/16 16:41	5.59572725 -0.18429665 72.0 20.0	7/9/16 16:41	ayeboah	7/9/16 16:42
1117	6ba81900-3e89-410b-8853-949ab8ea5590	1	328	328	A	6/15/16	13:00:00.000Z	6/15/16	14:00:00.000Z	6/16/16	14:00:00.000Z	0.001	2	0.0001	0	---	Yes	0.00001	0	---	0	---	n/a	lady	6/16/16 15:44	5.5992887 -0.1788378 0.0 2287.0	6/16/16 15:41	laadomako	6/16/16 15:44
1118	329e982f-ef36-4406-bf64-cf368eebb60b	2	512	512	---	7/4/16	14:30:00.000Z	7/4/16	15:30:00.000Z	7/5/16	15:30:00.000Z	10	126	1	14	---	No	---	---	---	0	63.87	N/A	Andran	7/8/16 14:29	5.59583485 -0.18424039 59.0 16.0	7/8/16 14:28	ayeboah	7/8/16 14:29
1119	e6743c4a-8ff1-43fe-b1e9-e82edddebb4a	7	717	717	---	4/26/16	14:00:00.000Z	4/26/16	16:00:00.000Z	4/27/16	15:00:00.000Z	10	11	1	0	---	No	---	---	---	0	---	N/A	Andran	4/28/16 11:14	---	4/28/16 11:13	sborbor	5/3/16 12:43
1120	5e2e2512-a7e2-4886-9563-7471bd6d98ce	1	823	823	N	3/23/16	12:00:00.000Z	3/23/16	14:00:00.000Z	3/24/16	14:00:00.000Z	0.01	999	0.0001	26	---	Yes	0.000001	0	---	0	---	NA	Selorm	5/17/16 13:45	5.59601374 -0.18422157 52.0 19.0	5/17/16 13:44	sborbor	5/17/16 13:45
1121	f8a511b9-b18c-4810-8311-05d88dac150b	8	133	133	---	5/5/16	12:00:00.000Z	5/5/16	15:00:00.000Z	5/6/16	14:00:00.000Z	10	999	1	999	---	No	---	---	---	0	---	N/A	Andran	5/6/16 14:26	5.5951168 -0.1848579 0.0 43.0	5/6/16 14:24	ayeboah	5/6/16 14:26
1122	caca482e-f30c-4bf7-b6f9-b32a9820f0f5	7	568	568	---	7/21/16	14:30:00.000Z	7/21/16	15:30:00.000Z	7/22/16	14:00:00.000Z	10	3	1	0	---	No	---	---	---	0	---	N/A	Andran	7/22/16 15:19	5.59580905 -0.18414906 90.0 13.0	7/22/16 15:18	ayeboah	8/2/16 7:54
1123	6f37272c-3067-4629-9500-a6c84a2aee65	8	270	270	---	6/10/16	13:00:00.000Z	6/10/16	14:30:00.000Z	6/11/16	14:00:00.000Z	10	999	1	999	---	No	---	---	---	0	---	N/A	Andran	6/14/16 8:14	5.59578556 -0.18428987 62.0 38.0	6/14/16 8:13	ayeboah	6/14/16 8:14
1124	5227a798-97a2-4475-9a45-fe229c3e4571	4	852	852	---	3/29/16	12:30:00.000Z	3/29/16	15:00:00.000Z	3/30/16	14:30:00.000Z	10	19	1	1	---	No	---	---	---	0	---	NA	Selorm Borbor	4/1/16 9:44	5.5974272 -0.179606 0.0 1926.0	4/1/16 9:42	test	4/1/16 9:45
1125	a79fcd37-2709-4264-b205-3ff2cd9f6a66	7	770	770	---	4/27/16	14:00:00.000Z	4/27/16	16:00:00.000Z	4/28/16	16:00:00.000Z	10	0	1	0	---	No	---	---	---	0	---	n/a	laadomako	4/28/16 15:17	---	4/28/16 15:16	sborbor	5/3/16 12:44
1126	2c46370f-0e87-46ec-b83b-5516593dc554	7	565	565	---	7/20/16	13:00:00.000Z	7/20/16	13:00:00.000Z	7/21/16	15:00:00.000Z	10	0	1	0	---	No	---	---	---	0	---	NA	Selorm	7/22/16 14:53	5.59589896 -0.1841333 44.0 49.0	7/22/16 14:49	sborbor	8/2/16 8:00
1127	1e8f1992-95c7-4002-8daf-b487689f77bc	1	473	473	B	6/27/16	12:30:00.000Z	6/27/16	15:00:00.000Z	6/28/16	14:00:00.000Z	0.001	2	0.0001	0	---	Yes	0.00001	0	---	0	---	N/A	Lady	6/30/16 15:22	5.5929819 -0.1886178 0.0 2299.0	6/30/16 15:21	laadomako	6/30/16 15:23
1128	11016819-bce0-4739-bdbf-b02ac52ebdb7	1	471	471	A	6/27/16	12:30:00.000Z	6/27/16	15:00:00.000Z	6/28/16	14:00:00.000Z	0.001	11	0.0001	1	---	Yes	0.00001	0	---	0	---	N/A	Lady	6/30/16 15:27	5.5929507 -0.1887763 0.0 2299.0	6/30/16 15:25	laadomako	6/30/16 15:27
1129	096a5aef-46f0-4186-b177-dacc40393eef	2	257	257	---	6/6/16	12:00:00.000Z	6/6/16	14:00:00.000Z	6/7/16	14:00:00.000Z	10	2	1	0	---	No	---	---	---	0	207.85	NA	Selorm	6/7/16 14:41	5.5959045 -0.178655 0.0 2303.0	6/7/16 14:40	sborbor	6/7/16 14:41
1130	f32a33c9-6c8b-4364-851e-4c15228a41d6	2	835	835	---	3/24/16	12:00:00.000Z	3/24/16	14:00:00.000Z	3/25/16	12:52:00.000Z	10	999	1	10	---	No	---	---	---	0	102.29	N/A	Andran	3/30/16 15:28	5.59587883 -0.18424777 72.0 5.0	3/30/16 15:25	test	3/30/16 15:28
1131	79034d9a-b7d1-4db3-ae80-48ce94a86417	8	139	139	---	5/9/16	12:00:00.000Z	5/9/16	14:00:00.000Z	5/10/16	14:00:00.000Z	10	999	1	95	---	No	---	---	---	0	---	N/A	Andran	5/10/16 19:20	5.59570154 -0.1842937 65.0 23.0	5/10/16 19:19	ayeboah	5/10/16 19:20
1132	83fac09b-901e-496a-a4e3-f761c68ae73d	3	412	412	---	6/24/16	13:00:00.000Z	6/24/16	14:00:00.000Z	6/25/16	14:00:00.000Z	100	0	10	0	---	No	---	---	---	0	---	NA	Selorm	6/28/16 12:09	5.5928564 -0.1888814 0.0 2289.0	6/28/16 12:05	sborbor	6/28/16 12:09
1133	ecfb5e9c-0e7a-45a7-a1fc-a90ddc116a25	7	362	362	---	6/17/16	13:30:00.000Z	6/17/16	15:00:00.000Z	6/18/16	12:30:00.000Z	10	0	1	0	---	No	---	---	---	0	---	N/A	Andran	6/18/16 13:57	5.5988169 -0.1774533 0.0 1883.0	6/18/16 13:55	ayeboah	6/18/16 13:57
1134	f14e7ada-d4ed-4473-946c-30ba296d123e	6	332	332	---	6/16/16	13:00:00.000Z	6/16/16	15:00:00.000Z	6/17/16	15:00:00.000Z	10	999	1	183	---	No	---	---	---	0	---	N/A	Andran	6/18/16 12:04	5.59583606 -0.18426779 66.0 41.0	6/18/16 12:02	ayeboah	6/18/16 12:04
1135	5264dc6e-ab3a-432d-bf3e-9cc2258061b5	7	706	706	---	4/26/16	14:00:00.000Z	4/26/16	16:00:00.000Z	4/27/16	15:00:00.000Z	10	0	1	0	---	No	---	---	---	0	---	N/A	Andran	4/28/16 10:30	---	4/28/16 10:28	sborbor	5/3/16 12:42
1136	fff9f298-ba2b-4040-82ad-9dc54ab5d97e	7	674	674	---	4/28/16	12:00:00.000Z	4/28/16	14:00:00.000Z	4/29/16	13:00:00.000Z	10	10	1	0	---	No	---	---	---	0	---	NA	Selorm	5/3/16 13:35	5.59594307 -0.18420752 55.0 13.0	5/3/16 13:33	sborbor	5/3/16 13:35
1137	7195c291-ee88-4b44-bf89-daf82b6edc84	4	142	142	---	5/5/16	12:00:00.000Z	5/5/16	15:00:00.000Z	5/6/16	14:00:00.000Z	10	30	1	2	---	No	---	---	---	0	---	N/A	Andran	5/6/16 14:46	5.5957471 -0.18432123 69.0 15.0	5/6/16 14:45	ayeboah	5/6/16 14:48
1138	3af60f4b-7dec-4df7-a48d-232ef4b20185	7	339	339	---	6/16/16	13:00:00.000Z	6/16/16	15:00:00.000Z	6/17/16	15:00:00.000Z	10	6	1	0	---	No	---	---	---	0	---	N/A	Andran	6/18/16 12:08	5.5929265 -0.1888166 0.0 2358.0	6/18/16 12:07	ayeboah	6/18/16 12:09
1139	4748b313-ae82-43e3-99b7-f56d2471b73b	1	250	250	N	5/20/16	12:00:00.000Z	5/20/16	14:00:00.000Z	5/21/16	13:00:00.000Z	0.001	999	0.0001	58	---	Yes	0.00001	7	---	0	---	NA	Selorm	5/21/16 14:22	5.5959525 -0.18419802 62.0 12.0	5/21/16 14:19	sborbor	5/21/16 14:22
1140	d6075172-80e7-4a7e-998e-0f093a0cc5d0	7	166	166	---	5/10/16	12:00:00.000Z	5/10/16	14:00:00.000Z	5/11/16	15:00:00.000Z	10	0	1	0	---	No	---	---	---	0	---	n/a	lady	5/11/16 16:12	5.59591054 -0.18426658 38.0 17.0	5/11/16 16:10	laadomako	5/11/16 16:12
1141	01a48ca2-5fe0-4178-9d47-776528f60d18	1	479	479	N	6/28/16	13:00:00.000Z	6/28/16	15:00:00.000Z	6/29/16	16:00:00.000Z	0.001	63	0.0001	6	---	Yes	0.00001	0	---	0	---	N/A	Lady	6/30/16 15:51	5.59568851 -0.18434459 82.0 13.0	6/30/16 15:47	laadomako	6/30/16 15:52
1142	0e06bf92-5ccd-4d1b-8a8a-5393396c2c2d	2	465	465	---	7/4/16	14:30:00.000Z	7/4/16	15:30:00.000Z	7/5/16	15:30:00.000Z	10	999	1	155	---	No	---	---	---	0	168.85	N/A	Andran	7/8/16 14:21	5.5947077 -0.1848874 0.0 1620.0	7/8/16 14:20	ayeboah	7/8/16 14:21
1143	bd807664-89cb-48e1-bd97-1fe7de407174	2	874	874	---	3/21/16	13:40:00.000Z	3/21/16	16:00:00.000Z	3/22/16	16:00:00.000Z	10	3	1	0	---	No	---	---	---	0	43.3	NA	Selorm Borbor	3/22/16 16:13	5.59581362 -0.18437539 79.0 28.0	3/22/16 16:12	test	3/22/16 16:13
1144	ff3dc8ce-e149-42e9-8a0f-6371927df118	4	152	152	---	5/9/16	12:00:00.000Z	5/9/16	14:00:00.000Z	5/10/16	14:00:00.000Z	10	999	1	139	---	No	---	---	---	0	---	N/A	Andran	5/10/16 19:22	5.59569685 -0.18429423 65.0 28.0	5/10/16 19:21	ayeboah	5/10/16 19:22
1145	a72eb70d-4722-4c78-9e9b-d3103dce2d8e	3	291	291	---	6/7/16	14:00:00.000Z	6/7/16	15:00:00.000Z	6/8/16	15:00:00.000Z	100	0	10	0	---	No	---	---	---	0	---	N/A	Andran	6/8/16 16:10	5.59591868 -0.18416556 79.0 17.0	6/8/16 16:07	ayeboah	6/9/16 12:33
1146	a33cb1a0-eb73-4302-b2d2-ed33779c3ed2	1	586	586	N	7/19/16	13:30:00.000Z	7/19/16	15:30:00.000Z	7/20/16	16:00:00.000Z	0.001	3	0.0001	0	---	Yes	0.00001	0	---	0	---	N/A	Andran	7/21/16 8:55	---	7/21/16 8:54	ayeboah	8/2/16 7:53
1147	39f200b7-7e40-4d9f-92cc-614dce7d50df	2	683	683	---	4/21/16	13:00:00.000Z	4/21/16	15:00:00.000Z	4/22/16	15:00:00.000Z	10	999	1	22	---	No	---	---	---	0	104.99	N/A	Andran	4/28/16 9:59	---	4/28/16 9:57	sborbor	5/3/16 12:41
1148	0294a663-9b5d-4a8e-9794-6f2f6ab160f7	1	587	587	N	7/19/16	13:30:00.000Z	7/19/16	15:30:00.000Z	7/20/16	16:00:00.000Z	0.001	0	0.0001	0	---	Yes	0.00001	0	---	0	---	N/A	Andran	7/21/16 9:10	---	7/21/16 9:09	ayeboah	8/2/16 7:54
1149	cdb0fff6-6b86-4898-972f-22f864a66ea9	7	268	268	---	6/8/16	13:00:00.000Z	6/8/16	15:00:00.000Z	6/9/16	16:00:00.000Z	10	998	1	9	---	No	---	---	---	0	---	NA	Selorm	6/10/16 15:55	5.5945697 -0.1792117 0.0 2092.0	6/10/16 15:54	sborbor	6/10/16 15:55
1150	16841ab1-5844-4d4a-8bc8-6547cc1e62bd	7	716	716	---	4/26/16	14:00:00.000Z	4/26/16	16:00:00.000Z	4/27/16	15:00:00.000Z	10	0	1	0	---	No	---	---	---	0	---	N/A	Andran	4/28/16 11:06	---	4/28/16 11:05	sborbor	5/3/16 12:43
1151	824f86af-377b-4347-b84a-9099eeed5aa0	3	293	293	---	6/7/16	14:00:00.000Z	6/7/16	15:00:00.000Z	6/8/16	15:00:00.000Z	100	0	10	0	---	No	---	---	---	0	---	N/A	Andran	6/8/16 16:13	5.59593465 -0.18418116 80.0 11.0	6/8/16 16:12	ayeboah	6/9/16 12:33
1152	797f8300-ad27-4ae0-8bf6-113322cc0e4c	1	441	441	N	6/28/16	13:00:00.000Z	6/28/16	15:00:00.000Z	6/29/16	16:00:00.000Z	0.001	999	0.0001	25	---	Yes	0.00001	3	---	0	---	N/A	Lady	6/30/16 16:03	5.5955379 -0.18438443 38.0 45.0	6/30/16 16:02	laadomako	6/30/16 16:03
1153	5eb184a4-4406-4b92-8986-50f87662e4bb	7	403	403	---	6/20/16	13:30:00.000Z	6/20/16	15:00:00.000Z	6/21/16	15:00:00.000Z	10	0	1	0	---	No	---	---	---	0	---	NA	Selorm	6/23/16 12:46	5.59600355 -0.18419681 73.0 13.0	6/23/16 12:45	sborbor	6/23/16 12:46
1154	ed631196-ecfe-42ac-b346-37bab81c3f98	1	228	228	N	5/19/16	12:00:00.000Z	5/19/16	14:00:00.000Z	5/20/16	14:00:00.000Z	0.1	999	0.01	999	---	Yes	0.001	30	---	0	---	NA	Selorm	5/21/16 14:02	5.59597686 -0.18424488 51.0 11.0	5/21/16 14:01	sborbor	5/21/16 14:02
1155	c3dabd18-360f-47b5-83c4-9a83354974dc	7	386	386	---	6/20/16	13:00:00.000Z	6/20/16	15:00:00.000Z	6/21/16	15:00:00.000Z	10	0	1	0	---	No	---	---	---	0	---	NA	Selorm	6/22/16 14:08	5.6866358 -0.1777646 0.0 40.5	6/22/16 14:07	sborbor	6/22/16 14:08
1156	c7934660-d6e1-457c-a791-1e54fd84537b	7	359	359	---	6/20/16	13:30:00.000Z	6/20/16	15:00:00.000Z	6/21/16	15:00:00.000Z	10	0	1	0	---	No	---	---	---	0	---	NA	Selorm	6/22/16 14:21	5.59595284 -0.18434619 49.0 12.0	6/22/16 14:19	sborbor	6/22/16 14:21
1157	cba9d617-7385-40df-a02f-9825d6586871	1	214	214	N	5/12/16	13:00:00.000Z	5/12/16	14:00:00.000Z	5/13/16	14:00:00.000Z	0.01	999	0.0001	999	---	Yes	0.000001	18	---	0	---	N/A	Andran	5/13/16 15:28	5.5929737 -0.1892478 0.0 2371.0	5/13/16 15:24	laadomako	5/13/16 15:28
1158	12e236c6-7f5d-40a0-8c3e-65f73ba1f602	1	459	459	N	6/29/16	14:00:00.000Z	6/29/16	16:00:00.000Z	6/30/16	15:00:00.000Z	0.001	93	0.0001	10	---	Yes	0.00001	0	---	0	---	NA	Selorm	7/4/16 8:51	5.61711865 -0.1760292 67.0 13.0	7/4/16 8:49	sborbor	7/4/16 8:51
1159	ba290925-78b7-40e5-b0f4-d4a479c11d0c	7	567	567	---	7/21/16	14:30:00.000Z	7/21/16	15:30:00.000Z	7/22/16	14:00:00.000Z	10	1	1	0	---	No	---	---	---	0	---	N/A	Andran	7/22/16 15:20	5.59581003 -0.18415119 89.0 12.0	7/22/16 15:19	ayeboah	8/2/16 7:54
1160	42a2fa98-e967-455b-ad02-44a61f0de8cb	7	621	621	---	7/21/16	14:30:00.000Z	7/21/16	15:30:00.000Z	7/22/16	14:00:00.000Z	10	0	1	0	---	No	---	---	---	0	---	N/A	Andran	7/22/16 15:14	5.59581872 -0.18414706 78.0 21.0	7/22/16 15:13	ayeboah	8/2/16 7:54
1161	82037f05-16b5-4edf-aeed-9837cb8602de	7	676	676	---	4/28/16	12:00:00.000Z	4/28/16	14:00:00.000Z	4/29/16	13:00:00.000Z	10	15	1	0	---	No	---	---	---	0	---	NA	Selorm	5/3/16 13:39	5.59594354 -0.1842074 55.0 13.0	5/3/16 13:36	sborbor	5/3/16 13:39
1162	b44d3868-611c-410d-9223-71a0fc2d6d71	7	432	432	---	6/23/16	14:00:00.000Z	6/23/16	15:30:00.000Z	6/24/16	13:00:00.000Z	10	999	1	38	---	No	---	---	---	0	---	NA	Selorm	6/28/16 8:40	5.63715845 -0.17746235 99.0 21.0	6/28/16 8:38	sborbor	6/28/16 8:40
1163	a93d9f51-490b-48bd-bb66-c156dc69ff21	1	442	442	N	6/28/16	13:00:00.000Z	6/28/16	15:00:00.000Z	6/29/16	16:00:00.000Z	0.001	1	0.0001	0	---	Yes	0.00001	0	---	0	---	N/A	Lady	6/30/16 15:39	5.59574627 -0.18435561 84.0 49.0	6/30/16 15:38	laadomako	6/30/16 15:39
1164	8a353288-4aa2-4a5c-834d-252c8f121420	1	244	244	N	5/19/16	12:00:00.000Z	5/19/16	14:01:00.000Z	5/20/16	14:00:00.000Z	0.1	999	0.01	999	---	Yes	0.001	196	---	0	---	NA	Selorm	5/21/16 13:48	5.59590769 -0.1842481 67.0 5.0	5/21/16 13:46	sborbor	5/21/16 13:48
1165	6bce7baa-b3c6-4158-976d-079afb68bedc	2	420	420	---	6/22/16	11:30:00.000Z	6/22/16	13:00:00.000Z	6/23/16	14:00:00.000Z	10	0	1	0	---	No	---	---	---	0	115.45	n/a	lady	6/23/16 15:38	5.59586104 -0.18435981 42.0 35.0	6/23/16 15:34	laadomako	6/23/16 15:38
1166	dc6dd91f-5add-41a7-8675-9aa924a6e759	1	223	223	A	5/18/16	12:30:00.000Z	5/18/16	14:30:00.000Z	5/19/16	14:00:00.000Z	0.001	155	0.0001	16	---	Yes	0.00001	1	---	0	---	n/a	lady	5/20/16 14:48	5.59583109 -0.18429948 38.0 10.0	5/20/16 14:46	laadomako	5/20/16 14:48
1167	ba41a52a-3563-4345-865f-f26b5916b008	7	266	266	---	6/8/16	13:00:00.000Z	6/8/16	15:00:00.000Z	6/9/16	16:00:00.000Z	10	0	1	0	---	No	---	---	---	0	---	NA	Selorm	6/10/16 15:31	5.5963273 -0.1855538 0.0 2261.0	6/10/16 15:29	sborbor	6/10/16 15:31
1168	b10ba387-b8a7-4650-85fe-ce10ff269ae6	8	271	271	---	6/10/16	13:00:00.000Z	6/10/16	14:30:00.000Z	6/11/16	14:00:00.000Z	10	50	1	2	---	No	---	---	---	0	---	N/A	Andran	6/14/16 8:13	5.59578513 -0.18428999 62.0 34.0	6/14/16 8:11	ayeboah	6/14/16 8:13
1169	c5191c5e-521d-4493-8ac1-55baea7078ee	1	369	369	N	6/29/16	14:00:00.000Z	6/29/16	16:00:00.000Z	6/30/16	15:00:00.000Z	0.001	0	0.0001	0	---	Yes	0.00001	0	---	0	---	NA	Selorm	7/4/16 8:22	5.64545043 -0.17935198 117.0 28.0	7/4/16 8:18	sborbor	7/4/16 8:22
1170	0109abb8-ed30-472d-94d0-49d64036e3e2	1	327	327	A	6/15/16	13:00:00.000Z	6/15/16	14:00:00.000Z	6/16/16	14:00:00.000Z	0.001	40	0.0001	3	---	Yes	0.00001	0	---	0	---	n/a	lady	6/16/16 15:52	5.6018582 -0.1788146 0.0 2163.0	6/16/16 15:50	laadomako	6/16/16 15:52
1171	bb550db9-189e-4bed-ab2a-3798d759e531	3	877	877	---	3/21/16	13:40:00.000Z	3/21/16	16:00:00.000Z	3/22/16	14:00:00.000Z	100	0	10	0	---	No	---	---	---	0	---	NA	Selorm Borbor	3/22/16 15:46	5.59593429 -0.18437993 71.0 182.0	3/22/16 15:45	test	3/22/16 15:47
1172	e1029348-da71-496d-9442-aa65a96d058d	7	794	794	---	4/28/16	12:00:00.000Z	4/28/16	14:00:00.000Z	4/29/16	13:00:00.000Z	10	2	1	0	---	No	---	---	---	0	---	Na	Selorm	5/3/16 14:01	5.5959588 -0.1842559 55.0 5.0	5/3/16 13:59	sborbor	5/3/16 14:01
1173	7a6165a1-f789-4ba9-b72d-49ea037f1da9	2	688	688	---	4/21/16	13:00:00.000Z	4/21/16	15:00:00.000Z	4/22/16	15:00:00.000Z	10	5	1	0	---	No	---	---	---	0	39.76	N/A	Andram	4/28/16 10:08	---	4/28/16 10:06	sborbor	5/3/16 12:41
1174	0c5a860c-9db0-4125-8283-574a7d1b2a5a	1	805	805	N	3/30/16	12:00:00.000Z	3/30/16	15:30:00.000Z	3/31/16	15:00:00.000Z	0.00001	7	0.000001	0	---	Yes	1.00E-07	0	---	0	---	NA	Selorm	5/17/16 12:05	5.59589032 -0.18422175 46.0 29.0	5/17/16 12:02	sborbor	5/17/16 12:05
1175	dab7abfa-4d66-4df1-bc66-eda3687950e5	1	472	472	A	6/27/16	12:30:00.000Z	6/27/16	15:00:00.000Z	6/28/16	14:00:00.000Z	0.001	5	0.0001	0	---	Yes	0.00001	0	---	0	---	N/A	Lady	6/30/16 15:18	5.5928263 -0.1888592 0.0 2299.0	6/30/16 15:16	laadomako	6/30/16 15:18
1176	6b774551-fdf3-4856-bf1e-56f0812c7993	7	606	606	---	7/21/16	14:30:00.000Z	7/21/16	15:30:00.000Z	7/22/16	14:00:00.000Z	10	102	1	11	---	No	---	---	---	0	---	N/A	Andran	7/22/16 15:22	5.59581425 -0.1841533 89.0 11.0	7/22/16 15:21	ayeboah	8/2/16 7:54
1177	066ff1fa-3e10-4d53-9ca5-35f1877ca8f8	3	124	124	---	5/4/16	13:00:00.000Z	5/4/16	15:00:00.000Z	5/5/16	15:00:00.000Z	100	999	10	20	---	No	---	---	---	0	---	N/A	Andran	5/5/16 15:10	5.59559146 -0.18403141 93.0 13.0	5/5/16 15:08	ayeboah	5/5/16 15:12
1178	2ef07f12-0d42-47c8-9b06-a82fc4038183	7	705	705	---	4/26/16	14:00:00.000Z	4/26/16	16:00:00.000Z	4/27/16	15:00:00.000Z	10	3	1	0	---	No	---	---	---	0	---	N/A	Andran	4/28/16 11:03	---	4/28/16 11:02	sborbor	5/3/16 12:42
1179	6ed24839-740f-46f4-b073-9344dd27dc2b	2	427	427	---	6/22/16	11:30:00.000Z	6/22/16	13:00:00.000Z	6/23/16	14:00:00.000Z	10	999	1	999	---	No	---	---	---	0	77.41	n/a	lady	6/23/16 15:01	5.59594508 -0.18413677 51.0 20.0	6/23/16 15:00	laadomako	6/23/16 15:02
1180	8d229301-99b7-42cf-a250-f706325d5ed9	1	534	534	N	7/18/16	16:00:00.000Z	7/18/16	17:00:00.000Z	7/19/16	16:00:00.000Z	0.001	999	0.0001	999	---	Yes	0.00001	50	---	0	---	N/A	Andran	7/21/16 8:24	---	7/21/16 8:23	ayeboah	8/2/16 7:52
1181	82440010-a86a-4e56-8217-a56c529d90f1	4	883	883	---	3/29/16	12:30:00.000Z	3/29/16	15:00:00.000Z	3/30/16	14:30:00.000Z	10	10	1	0	---	No	---	---	---	0	---	NA	Selorm Borbor	4/1/16 9:51	5.5965101 -0.1778585 0.0 1926.0	4/1/16 9:48	test	4/1/16 9:51
1182	4ba5219e-735b-49eb-a376-41e98ba618bf	3	417	417	---	6/24/16	13:00:00.000Z	6/24/16	14:00:00.000Z	6/25/16	14:00:00.000Z	100	0	10	0	---	No	---	---	---	0	---	NA	Selorm	6/28/16 12:17	5.5929366 -0.188779 0.0 2289.0	6/28/16 12:16	sborbor	6/28/16 12:17
1183	0a4d3f70-ed66-4f37-bd33-c5a6a9121ab0	3	866	866	---	3/22/16	15:00:00.000Z	3/22/16	15:00:00.000Z	3/23/16	15:00:00.000Z	100	24	10	2	---	No	---	---	---	0	---	n/a	lady	3/23/16 15:51	5.59594217 -0.18427864 47.0 14.0	3/23/16 15:49	test	3/23/16 15:51
1184	afbb26dd-21f2-49cf-8954-2177da3e7e9b	1	556	556	N	7/18/16	16:00:00.000Z	7/18/16	17:00:00.000Z	7/19/16	16:00:00.000Z	0.001	67	0.0001	11	---	Yes	0.00001	1	---	0	---	N/A	Andran	7/21/16 8:15	---	7/21/16 8:13	ayeboah	8/2/16 7:52
1185	fca89ece-dde4-418d-8466-a3c8af1eb39f	8	889	889	---	3/29/16	12:30:00.000Z	3/29/16	15:00:00.000Z	3/30/16	14:30:00.000Z	10	86	1	8	---	No	---	---	---	0	---	NA	Selorm	5/17/16 11:16	5.59591895 -0.18426769 64.0 7.0	5/17/16 11:14	sborbor	5/17/16 11:16
1186	fde8cce2-c894-4c08-9230-a5d2e722cfbe	3	119	119	---	5/4/16	13:00:00.000Z	5/4/16	15:00:00.000Z	5/5/16	15:00:00.000Z	100	6	10	0	---	No	---	---	---	0	---	N/A	Andran	5/5/16 15:21	5.5926972 -0.1892545 0.0 2564.0	5/5/16 15:20	ayeboah	5/5/16 15:21
1187	611224f2-7aa5-429b-8566-8de21aa690bf	1	822	822	N	3/23/16	12:00:00.000Z	3/23/16	14:00:00.000Z	3/24/16	14:00:00.000Z	0.01	999	0.0001	22	---	Yes	0.000001	0	---	0	---	NA	Selorm	5/17/16 14:24	5.59586351 -0.18422469 61.0 5.0	5/17/16 14:21	sborbor	5/17/16 14:24
1188	23467abb-f921-4e54-8e4f-5f95f406045a	1	241	241	A	5/18/16	12:00:00.000Z	5/18/16	14:30:00.000Z	5/19/16	14:00:00.000Z	0.001	6	0.0001	1	---	Yes	0.00001	0	---	0	---	n/a	lady	5/20/16 15:10	5.59585608 -0.18417116 42.0 5.0	5/20/16 15:02	laadomako	5/20/16 15:10
1189	4abdba4c-b170-495a-923c-bfa8926a63a6	7	701	701	---	4/25/16	12:00:00.000Z	4/25/16	14:30:00.000Z	4/26/16	12:00:00.000Z	10	998	1	2	---	No	---	---	---	0	---	N/A	Andran	4/28/16 10:19	---	4/28/16 10:17	sborbor	5/3/16 12:42
1190	f23c6cdd-adff-4fa6-ad89-bd140f12935c	1	342	342	N	6/13/16	14:30:00.000Z	6/13/16	17:30:00.000Z	6/14/16	15:00:00.000Z	0.001	0	0.0001	0	---	Yes	0.00001	0	---	0	---	n/a	lady	6/15/16 14:49	5.59594223 -0.18421915 56.0 28.0	6/15/16 14:45	laadomako	6/15/16 14:49
1191	32c17731-c8cb-4ea4-818c-916e128a183a	2	288	288	---	6/6/16	12:00:00.000Z	6/6/16	14:00:00.000Z	6/7/16	14:00:00.000Z	10	0	1	0	---	No	---	---	---	0	315.3	NA	Selorm	6/7/16 14:46	5.59595753 -0.18411183 37.0 21.0	6/7/16 14:45	sborbor	6/7/16 14:47
1192	0ee3c88c-18f7-449f-9eed-1bc8ba93e5ef	7	620	620	---	7/21/16	14:30:00.000Z	7/21/16	15:30:00.000Z	7/22/16	14:00:00.000Z	10	6	1	0	---	No	---	---	---	0	---	N/A	Andran	7/22/16 15:15	5.5958211 -0.18412288 99.0 12.0	7/22/16 15:14	ayeboah	8/2/16 7:54
1193	59b7ab6e-7bdf-40de-9942-ec5fd4b901bc	3	878	878	---	3/21/16	13:45:00.000Z	3/21/16	16:00:00.000Z	3/22/16	14:00:00.000Z	100	1	10	0	---	No	---	---	---	0	---	NA	Selorm Borbor	3/22/16 15:50	5.5916514 -0.1873852 0.0 2306.0	3/22/16 15:49	test	3/22/16 15:50
1194	1c6bcf1d-b605-4e84-b06f-f4f8c8eac202	7	194	194	---	5/10/16	12:00:00.000Z	5/10/16	14:00:00.000Z	5/11/16	15:00:00.000Z	10	12	1	0	---	No	---	---	---	0	---	n/a	lady	5/11/16 16:35	5.59590181 -0.18426987 41.0 43.0	5/11/16 16:32	laadomako	5/11/16 16:35
1195	0ea4c8e4-0b57-4afd-9e69-d52a8860523a	1	227	227	N	5/19/16	13:00:00.000Z	5/19/16	15:00:00.000Z	5/20/16	15:00:00.000Z	0.1	999	0.01	999	---	Yes	0.001	54	---	0	---	NA	Selorm	5/21/16 14:00	5.59596905 -0.1842523 52.0 10.0	5/21/16 13:59	sborbor	5/21/16 14:00
1196	6fec7a77-27d2-4152-8805-0a59e8fc6366	7	819	819	---	3/31/16	13:00:00.000Z	3/31/16	15:00:00.000Z	4/1/16	15:00:00.000Z	10	0	1	0	---	No	---	---	---	0	---	NA	Selorm	5/17/16 14:52	5.59598875 -0.18422023 63.0 12.0	5/17/16 14:51	sborbor	5/17/16 14:52
1197	750f2b9d-c217-415b-bde7-48db43089d56	7	792	792	---	4/28/16	12:00:00.000Z	4/28/16	14:00:00.000Z	4/29/16	13:00:00.000Z	10	0	1	0	---	No	---	---	---	0	---	NA	Selorm	5/3/16 13:23	5.59593827 -0.18420549 56.0 10.0	5/3/16 13:18	sborbor	5/3/16 13:23
1198	c0ca5ddc-7d42-4b4a-9335-7ef6c48a299b	1	300	300	N	6/14/16	13:00:00.000Z	6/14/16	14:30:00.000Z	6/15/16	15:00:00.000Z	0.001	26	0.0001	3	---	Yes	0.00001	0	---	0	---	N/A	Andran	6/15/16 18:03	5.5958074 -0.18426233 66.0 12.0	6/15/16 18:02	ayeboah	6/15/16 18:03
1199	6d623b61-b194-476b-beee-9579b5f85a58	2	826	826	---	3/23/16	12:00:00.000Z	3/23/16	12:00:00.000Z	3/24/16	14:00:00.000Z	10	998	1	28	---	No	---	---	---	0	5.8	n/a	lady	3/24/16 16:15	5.5978151 -0.1788857 0.0 1541.0	3/24/16 16:13	test	3/24/16 16:15
1200	95d66922-86f0-40d7-beaa-a70bf7c49ffc	8	203	203	---	5/11/16	13:00:00.000Z	5/11/16	15:00:00.000Z	5/12/16	15:00:00.000Z	10	0	1	0	---	No	---	---	---	0	---	N/A	Andran	5/13/16 14:30	5.59567843 -0.18429156 66.0 17.0	5/13/16 14:26	laadomako	5/13/16 14:31
1201	712412c2-c642-4d32-a782-ebcf468d5c08	4	154	154	---	5/9/16	12:00:00.000Z	5/9/16	14:00:00.000Z	5/10/16	14:00:00.000Z	10	999	1	68	---	No	---	---	---	0	---	N/A	Andran	5/10/16 19:26	5.5938089 -0.1894663 0.0 2657.0	5/10/16 19:25	ayeboah	5/10/16 19:26
1202	19684ea7-1aa5-4438-9414-c07882903403	1	246	246	N	5/19/16	12:00:00.000Z	5/19/16	14:00:00.000Z	5/20/16	14:00:00.000Z	0.1	999	0.01	999	---	Yes	0.001	76	---	0	---	NA	Selorm	5/21/16 14:03	5.59597752 -0.1842428 52.0 16.0	5/21/16 14:02	sborbor	5/21/16 14:03
1203	0470ceb2-783c-4346-bcae-d4cbe9972ef4	3	102	102	---	5/3/16	13:00:00.000Z	5/3/16	14:00:00.000Z	5/4/16	14:00:00.000Z	100	0	10	0	---	No	---	---	---	0	---	NA	Selorm	5/5/16 10:41	5.5935167 -0.1884606 0.0 64.5	5/5/16 10:38	sborbor	5/5/16 10:43
1204	62d5ed40-112a-40fa-aa11-a7b9ea3ac9ae	7	381	381	---	6/20/16	13:20:00.000Z	6/20/16	15:00:00.000Z	6/21/16	15:00:00.000Z	10	998	1	11	---	No	---	---	---	0	---	NA	Selorm	6/23/16 12:29	5.6028606 -0.179025 0.0 2341.0	6/23/16 12:28	sborbor	6/23/16 12:29
1205	49294717-db9d-4880-99ae-b704aa5446aa	8	499	499	---	7/5/16	14:30:00.000Z	7/5/16	15:30:00.000Z	7/6/16	15:30:00.000Z	1	0	0.1	0	---	No	---	---	---	0	---	N/A	Andran	7/8/16 14:58	5.59580329 -0.18423401 61.0 36.0	7/8/16 14:57	ayeboah	7/8/16 14:58
1206	0f6eb1eb-a8d0-4fb4-ac3a-1f5ea69de388	1	235	235	N	5/17/16	12:00:00.000Z	5/17/16	15:00:00.000Z	5/18/16	14:00:00.000Z	0.001	79	0.0001	11	---	Yes	0.00001	1	---	0	---	n/a	lady	5/19/16 8:24	5.59583047 -0.18404579 88.0 21.0	5/19/16 8:21	laadomako	5/19/16 8:24
1207	8fc94b09-6ab8-48a4-84a0-1ff9afa89cce	7	435	435	---	6/23/16	14:00:00.000Z	6/23/16	15:30:00.000Z	6/24/16	13:00:00.000Z	10	0	1	0	---	No	---	---	---	0	---	NA	Selorm	6/28/16 8:42	5.63478672 -0.17731306 86.0 12.0	6/28/16 8:41	sborbor	6/28/16 8:42
1208	b1712eae-6137-47af-bce9-212b2349db4e	1	475	475	N	6/27/16	12:30:00.000Z	6/27/16	15:00:00.000Z	6/28/16	14:00:00.000Z	0.001	0	0.0001	0	---	Yes	0.00001	0	---	0	---	N/A	Lady	6/30/16 15:31	5.5928574 -0.1888843 0.0 2299.0	6/30/16 15:29	laadomako	6/30/16 15:31
1209	20d22322-9deb-4eca-866b-97f37a7c7364	7	673	673	---	4/28/16	12:00:00.000Z	4/28/16	14:00:00.000Z	4/29/16	13:00:00.000Z	10	0	1	0	---	No	---	---	---	0	---	NA	Selorm	5/3/16 13:52	5.59594261 -0.18420964 56.0 12.0	5/3/16 13:49	sborbor	5/3/16 13:52
1210	dbc8e540-e26b-4cc4-a999-499cc66aeaee	7	382	382	---	6/20/16	15:30:00.000Z	6/20/16	15:00:00.000Z	6/21/16	15:00:00.000Z	10	8	1	0	---	No	---	---	---	0	---	NA	Selorm	6/23/16 12:36	5.6045041 -0.1779277 0.0 2275.0	6/23/16 12:35	sborbor	6/23/16 12:36
1211	fba9a5d0-6408-42c6-9100-fd0e4eb9e360	4	148	148	---	5/5/16	15:00:00.000Z	5/5/16	15:00:00.000Z	5/6/16	14:00:00.000Z	10	133	1	15	---	No	---	---	---	0	---	N/A	Andran	5/6/16 14:41	5.59574643 -0.18431039 68.0 15.0	5/6/16 14:40	ayeboah	5/6/16 14:41
1212	eed6c54d-bec9-4b39-8e26-67922a9f6066	2	426	426	---	6/22/16	11:30:00.000Z	6/22/16	13:00:00.000Z	6/23/16	14:00:00.000Z	10	1	1	0	---	No	---	---	---	0	80.76	n/a	lady	6/23/16 15:13	5.59590951 -0.18415803 53.0 46.0	6/23/16 15:09	laadomako	6/23/16 15:13
1213	7602c52e-e8ff-4312-afc6-edd8859b74ee	2	811	811	---	3/30/16	12:00:00.000Z	3/30/16	15:30:00.000Z	3/31/16	15:00:00.000Z	10	0	1	0	---	No	---	---	---	0	93.63	NA	Selorm	5/17/16 13:22	5.59591822 -0.18423555 56.0 10.0	5/17/16 13:21	sborbor	5/17/16 13:23
1214	870eebc9-4171-4872-bd2e-82204a9dc6f2	3	879	879	---	3/21/16	13:40:00.000Z	3/21/16	16:00:00.000Z	3/22/16	14:00:00.000Z	100	1	10	0	---	No	---	---	---	0	---	NA	Selorm Borbor	3/22/16 15:44	5.59594504 -0.1843799 70.0 48.0	3/22/16 15:41	test	3/22/16 15:44
1215	c8c4d7df-a68a-45c4-94aa-c6d25754cf4a	7	842	842	---	3/29/16	12:30:00.000Z	3/29/16	15:00:00.000Z	3/30/16	14:30:00.000Z	10	999	1	23	---	No	---	---	---	0	---	NA	Selorm	5/16/16 14:34	5.5950147 -0.1799943 0.0 2710.0	5/16/16 14:29	sborbor	5/16/16 14:35
1216	db1f5aab-2e1f-44db-9224-3c5c155db8e6	1	472	472	B	6/27/16	12:30:00.000Z	6/27/16	15:00:00.000Z	6/28/16	14:00:00.000Z	0.001	3	0.0001	0	---	Yes	0.00001	0	---	0	---	N/A	Lady	6/30/16 15:19	5.5932598 -0.1865222 0.0 2299.0	6/30/16 15:18	laadomako	6/30/16 15:19
1217	a333c7d2-4094-40f1-b768-5f9f30bf75f7	1	346	346	N	6/13/16	14:30:00.000Z	6/13/16	17:30:00.000Z	6/14/16	15:00:00.000Z	0.001	168	0.0001	16	---	Yes	0.00001	4	---	0	---	n/a	lady	6/15/16 13:55	5.59601826 -0.18429477 79.0 14.0	6/15/16 13:51	laadomako	6/15/16 13:55
1218	97150780-1a14-4bfd-8b2d-ce0e4e477f99	2	289	289	---	6/6/16	12:00:00.000Z	6/6/16	14:00:00.000Z	6/7/16	14:00:00.000Z	10	138	1	15	---	No	---	---	---	0	37.62	NA	Selorm	6/7/16 14:56	5.59558487 -0.18432534 41.0 14.0	6/7/16 14:55	sborbor	6/7/16 14:56
1219	1812eab9-6177-40e8-ba64-180ef59ff1ea	7	192	192	---	5/10/16	12:00:00.000Z	5/10/16	14:00:00.000Z	5/11/16	15:00:00.000Z	10	21	1	3	---	No	---	---	---	0	---	n/a	lady	5/11/16 15:56	5.5940001 -0.1825826 0.0 1754.0	5/11/16 15:52	laadomako	5/11/16 16:00
1220	55fd2634-5598-4afb-9743-4be86f311e81	3	100	100	---	5/3/16	13:00:00.000Z	5/3/16	14:00:00.000Z	5/4/16	14:00:00.000Z	100	1	10	0	---	No	---	---	---	0	---	NA	Selorm	5/5/16 10:35	5.59564618 -0.18430015 67.0 39.0	5/5/16 10:33	sborbor	5/5/16 10:43
1221	976d01a7-5d91-46b4-a659-1974240f6fb4	7	165	165	---	5/10/16	12:00:00.000Z	5/10/16	14:00:00.000Z	5/11/16	15:00:00.000Z	10	0	1	0	---	No	---	---	---	0	---	n/a	lady	5/11/16 16:26	5.59590178 -0.18426965 42.0 24.0	5/11/16 16:24	laadomako	5/11/16 16:26
1222	c46bd182-32c2-485c-8050-acafc1b77380	2	409	409	---	6/22/16	11:30:00.000Z	6/22/16	13:00:00.000Z	6/23/16	14:00:00.000Z	10	10	1	0	---	No	---	---	---	0	29.96	n/a	lady	6/23/16 14:59	5.5932452 -0.1795035 0.0 1667.0	6/23/16 14:57	laadomako	6/23/16 14:59
1223	a9b54673-a4ce-4fd9-b6bc-4a4bb8ea3c6e	2	517	517	---	7/4/16	14:30:00.000Z	7/4/16	15:30:00.000Z	7/5/16	15:30:00.000Z	10	57	1	6	---	No	---	---	---	0	206.19	N/A	Andran	7/8/16 14:23	5.59583866 -0.18427584 67.0 47.0	7/8/16 14:22	ayeboah	7/8/16 14:24
1224	19daee0c-16b3-487d-9bbe-f74689589721	2	255	255	---	6/6/16	12:00:00.000Z	6/6/16	14:00:00.000Z	6/7/16	14:00:00.000Z	10	999	1	45	---	No	---	---	---	0	50.3	NA	Selorm	6/7/16 14:37	5.5949455 -0.1798257 0.0 2669.0	6/7/16 14:35	sborbor	6/7/16 14:37
1225	e148d3b1-be24-4e9e-accf-8446587ea871	8	173	173	---	5/9/16	12:00:00.000Z	5/9/16	14:00:00.000Z	5/10/16	14:00:00.000Z	10	999	1	26	---	No	---	---	---	0	---	N/A	Andran	5/10/16 19:21	5.59569816 -0.18429341 65.0 12.0	5/10/16 19:20	ayeboah	5/10/16 19:21
1226	08eb8b0c-5e63-45c2-b78a-fd912edd4906	7	895	895	---	3/31/16	13:00:00.000Z	3/31/16	15:00:00.000Z	4/1/16	15:00:00.000Z	10	999	1	999	---	No	---	---	---	0	---	NA	Selorm	5/17/16 14:53	5.59598888 -0.18421972 63.0 29.0	5/17/16 14:52	sborbor	5/17/16 14:53
1227	d1338093-9d5c-4be9-b194-aec515babdda	1	232	232	N	5/12/16	13:00:00.000Z	5/12/16	14:00:00.000Z	5/13/16	14:00:00.000Z	0.01	999	0.0001	999	---	Yes	0.000001	16	---	0	---	N/A	Andran	5/13/16 15:24	5.59569378 -0.18422489 76.0 28.0	5/13/16 15:21	laadomako	5/13/16 15:24
1228	4d681dcd-c03b-4975-8a30-411961d05d1e	7	592	592	---	7/20/16	13:00:00.000Z	7/20/16	15:00:00.000Z	7/21/16	15:00:00.000Z	10	0	1	0	---	No	---	---	---	0	---	NA	Selorm	7/22/16 14:30	5.5959611 -0.18427972 54.0 20.0	7/22/16 14:29	sborbor	8/2/16 7:59
1229	5b7dc5e7-8b42-4ff1-b840-b27e02ec8a5e	7	279	279	---	6/8/16	13:00:00.000Z	6/8/16	15:00:00.000Z	6/9/16	16:00:00.000Z	10	11	1	0	---	No	---	---	---	0	---	NA	Selorm	6/10/16 16:04	5.59577081 -0.18433922 71.0 11.0	6/10/16 15:55	sborbor	6/10/16 16:04
1230	bed3769a-681d-49bc-8ede-15aecc3a4861	7	601	601	---	7/20/16	13:00:00.000Z	7/20/16	15:00:00.000Z	7/21/16	15:00:00.000Z	10	0	1	0	---	No	---	---	---	0	---	NA	Selorm	7/22/16 14:12	5.59593785 -0.18418515 62.0 24.0	7/22/16 14:11	sborbor	8/2/16 7:59
1231	e2aea988-306f-409b-bc2e-aaa648f58adb	7	640	640	---	7/21/16	14:30:00.000Z	7/21/16	15:30:00.000Z	7/22/16	14:00:00.000Z	10	0	1	0	---	No	---	---	---	0	---	N/A	Andran	7/22/16 15:27	5.59575371 -0.18414541 75.0 13.0	7/22/16 15:26	ayeboah	8/2/16 7:55
1232	aed8359d-eee6-484e-9a90-3ea47d512160	7	379	379	---	6/20/16	13:30:00.000Z	6/20/16	16:00:00.000Z	6/21/16	16:00:00.000Z	10	166	1	8	---	No	---	---	---	0	---	NA	Selorm	6/22/16 16:00	5.59593115 -0.1842773 60.0 10.0	6/22/16 14:32	sborbor	6/22/16 16:00
1233	41876558-f188-4521-afe2-74fdf9919f84	3	127	127	---	5/4/16	13:00:00.000Z	5/4/16	15:00:00.000Z	5/5/16	15:00:00.000Z	100	12	10	2	---	No	---	---	---	0	---	N/A	Andran	5/5/16 15:13	5.59559847 -0.18420309 74.0 21.0	5/5/16 15:11	ayeboah	5/5/16 15:13
1234	38086ebc-01cd-4a3b-8131-8d7f0d4712ce	4	847	847	---	3/29/16	12:30:00.000Z	3/29/16	15:00:00.000Z	3/30/16	14:30:00.000Z	10	18	1	4	---	No	---	---	---	0	---	NA	Selorm Borbor	4/1/16 9:58	5.59588862 -0.1842619 52.0 17.0	4/1/16 9:56	test	4/1/16 9:59
1235	439ba27b-fb09-4df4-a80f-2e230fa9dc56	7	366	366	---	6/17/16	13:30:00.000Z	6/17/16	15:00:00.000Z	6/18/16	12:30:00.000Z	10	0	1	0	---	No	---	---	---	0	---	N/A	Andran	6/18/16 14:27	5.59589928 -0.18429946 82.0 59.0	6/18/16 14:24	ayeboah	6/18/16 14:27
1236	6f9c4ff8-8f71-47ec-bc58-e96515a4a8e7	6	334	334	---	6/16/16	13:00:00.000Z	6/16/16	15:00:00.000Z	6/17/16	15:00:00.000Z	10	999	1	123	---	No	---	---	---	0	---	N/A	Andran	6/18/16 12:05	5.5930742 -0.1888113 0.0 2358.0	6/18/16 12:04	ayeboah	6/18/16 12:05
1237	745221d7-91e6-4b5b-9e65-1bda095d44c9	4	144	144	---	5/5/16	12:00:00.000Z	5/5/16	15:00:00.000Z	5/6/16	14:00:00.000Z	10	119	1	11	---	No	---	---	---	0	---	N/A	Andran	5/6/16 14:49	5.59574756 -0.18432039 69.0 14.0	5/6/16 14:48	ayeboah	5/6/16 14:49
1238	07a7dd0c-b4d4-47d2-81bf-9bb09cd64bdc	3	416	416	---	6/24/16	13:00:00.000Z	6/24/16	14:00:00.000Z	6/25/16	14:00:00.000Z	100	0	10	0	---	No	---	---	---	0	---	NA	Selorm	6/28/16 12:15	5.592696 -0.1890861 0.0 2466.0	6/28/16 12:14	sborbor	6/28/16 12:15
1239	4dde5c7f-17a6-464e-a13a-db2508bb7a43	8	184	184	---	5/11/16	13:00:00.000Z	5/11/16	15:00:00.000Z	5/12/16	15:00:00.000Z	10	3	1	0	---	No	---	---	---	0	---	N/A	Andran	5/13/16 14:47	5.59569616 -0.18429319 64.0 45.0	5/13/16 14:45	laadomako	5/13/16 14:47
1240	1793af25-1454-4511-b00f-ef199d4fd098	2	801	801	---	3/30/16	12:00:00.000Z	3/30/16	15:30:00.000Z	3/31/16	15:00:00.000Z	10	999	1	27	---	No	---	---	---	0	121.01	NA	Selorm	5/17/16 13:16	5.59590923 -0.1842323 59.0 10.0	5/17/16 13:13	sborbor	5/17/16 13:16
1241	f7eaad07-89d0-47d5-b9b8-e95643521f26	7	308	308	---	6/17/16	13:30:00.000Z	6/17/16	15:00:00.000Z	6/18/16	12:30:00.000Z	10	0	1	0	---	No	---	---	---	0	---	N/A	Andran	6/18/16 14:24	5.59469 -0.1792689 0.0 1762.0	6/18/16 14:22	ayeboah	6/18/16 14:24
1242	4392d296-4b69-4a85-a7bc-a230444346f1	7	678	678	---	4/28/16	12:00:00.000Z	4/28/16	14:00:00.000Z	4/29/16	13:00:00.000Z	10	0	1	0	---	No	---	---	---	0	---	Na	Selorm	5/3/16 13:45	5.59594254 -0.18420826 56.0 11.0	5/3/16 13:43	sborbor	5/3/16 13:45
1243	144e8896-cb77-4a27-b3f6-8911a8de5656	6	335	335	---	6/16/16	13:00:00.000Z	6/16/16	15:00:00.000Z	6/17/16	15:00:00.000Z	10	999	1	999	---	No	---	---	---	0	---	N/A	Andran	6/18/16 11:58	5.5930898 -0.1888818 0.0 2358.0	6/18/16 11:57	ayeboah	6/18/16 11:58
1244	4d4b8c62-4ca9-4948-b23d-6837da9629ff	7	793	793	---	4/28/16	12:00:00.000Z	4/28/16	14:00:00.000Z	4/29/16	12:00:00.000Z	10	0	1	0	---	No	---	---	---	0	---	NA	Selorm	5/3/16 14:09	5.59590961 -0.18427504 59.0 11.0	5/3/16 14:08	sborbor	5/3/16 14:09
1245	dba193af-d27e-41cf-9289-9a78d28a44da	8	175	175	---	5/9/16	12:08:00.000Z	5/9/16	14:00:00.000Z	5/10/16	14:00:00.000Z	10	172	1	26	---	No	---	---	---	0	---	N/A	Andran	5/10/16 19:19	5.59570246 -0.18429751 65.0 17.0	5/10/16 19:18	ayeboah	5/10/16 19:19
1246	10ea8d7e-e381-4c77-84cb-088a5d21e45b	3	798	798	---	5/4/16	13:00:00.000Z	5/4/16	15:00:00.000Z	5/5/16	15:00:00.000Z	100	18	10	0	---	No	---	---	---	0	---	N/A	Andran	5/5/16 15:27	5.59565902 -0.18426164 66.0 30.0	5/5/16 15:26	ayeboah	5/5/16 15:28
1247	9882e881-f7d8-4e80-af32-d49c1bce6e3f	1	322	322	N	6/14/16	13:00:00.000Z	6/14/16	14:30:00.000Z	6/15/16	15:00:00.000Z	0.001	46	0.0001	5	---	Yes	0.00001	1	---	0	---	N/A	Andran.	6/15/16 18:07	5.59580733 -0.18424816 65.0 14.0	6/15/16 18:06	ayeboah	6/15/16 18:07
1248	b4512edf-4bfa-4343-824e-b22122dedc1a	1	477	477	N	6/28/16	13:00:00.000Z	6/28/16	15:00:00.000Z	6/29/16	16:00:00.000Z	0.001	16	0.0001	2	---	Yes	0.00001	0	---	0	---	N/A	Lady	6/30/16 15:41	5.5932598 -0.1865222 0.0 2299.0	6/30/16 15:40	laadomako	6/30/16 15:41
1249	047a69da-955d-41e4-9acf-9bcdda953c30	1	581	581	N	7/19/16	13:30:00.000Z	7/19/16	15:30:00.000Z	7/20/16	16:00:00.000Z	0.001	1	0.0001	0	---	Yes	0.00001	0	---	0	---	N/A	Andran	7/21/16 9:08	5.5956957 -0.18433469 73.0 146.0	7/21/16 9:07	ayeboah	8/2/16 7:54
1250	b85816f9-1d32-45b1-8af2-c6a4e1167797	1	349	349	N	6/13/16	14:30:00.000Z	6/13/16	17:30:00.000Z	6/14/16	15:00:00.000Z	0.001	999	0.0001	21	---	Yes	0.00001	1	---	0	---	n/a	lady	6/15/16 14:34	5.59596427 -0.18420655 70.0 20.0	6/15/16 14:31	laadomako	6/15/16 14:34
1251	9fc99c54-1017-49ee-a41f-40c33cc42c65	1	453	453	N	6/29/16	14:00:00.000Z	6/29/16	16:00:00.000Z	6/30/16	15:00:00.000Z	0.001	0	0.0001	0	---	Yes	0.00001	0	---	0	---	NA	Selorm	7/4/16 8:38	5.6380005 -0.1742606 0.0 111.0	7/4/16 8:36	sborbor	7/4/16 8:39
1252	f11367e9-6e95-4119-aa55-5f5e39a249d2	3	876	876	---	3/21/16	13:45:00.000Z	3/21/16	16:00:00.000Z	3/22/16	14:00:00.000Z	100	3	10	0	---	No	---	---	---	0	---	NA	Selorm Borbor	3/22/16 15:54	5.59581334 -0.18438158 79.0 18.0	3/22/16 15:51	test	3/22/16 15:54
1253	d9714744-0e6c-44a5-8796-191b6c5684a4	1	583	583	N	7/19/16	13:30:00.000Z	7/19/16	15:30:00.000Z	7/20/16	16:00:00.000Z	0.001	0	0.0001	0	---	Yes	0.00001	0	---	0	---	N/A	Andran	7/21/16 9:09	---	7/21/16 9:08	ayeboah	8/2/16 7:54
1254	31dd61f3-85aa-484e-8f4d-c9a4805c42f9	1	328	328	B	6/15/16	13:00:00.000Z	6/15/16	14:00:00.000Z	6/16/16	14:00:00.000Z	0.001	5	0.0001	1	---	Yes	0.00001	0	---	0	---	n/a	lady	6/16/16 15:46	5.5940579 -0.1850164 0.0 2369.0	6/16/16 15:45	laadomako	6/16/16 15:47
1255	f6fa827d-9f11-4c33-9176-c2e1716e75c3	1	860	860	B	3/22/16	12:00:00.000Z	3/22/16	15:00:00.000Z	3/23/16	15:00:00.000Z	0.01	999	0.0001	999	---	Yes	0.000001	5	---	5	---	NA	Selorm	5/17/16 15:35	5.59594854 -0.18423483 62.0 17.0	5/17/16 15:33	sborbor	5/17/16 15:35
1256	f8d5a92d-d72d-4868-999b-7c2a8d083d0b	7	483	483	---	7/8/16	13:30:00.000Z	7/8/16	15:00:00.000Z	7/9/16	14:00:00.000Z	10	0	1	0	---	No	---	---	---	0	---	N/A	Andran	7/9/16 16:39	5.59594241 -0.18432546 66.0 15.0	7/9/16 16:38	ayeboah	7/9/16 16:39
1257	481d0a05-18ef-4b5a-b458-cd7044a6cbf1	7	795	795	---	4/28/16	12:00:00.000Z	4/28/16	14:00:00.000Z	4/29/16	13:00:00.000Z	10	0	1	0	---	No	---	---	---	0	---	Na	Selorm	5/3/16 13:41	5.59594351 -0.18420731 56.0 12.0	5/3/16 13:39	sborbor	5/3/16 13:41
1258	47ac6ce0-3513-4def-ba0f-1655b319b445	8	136	136	---	5/5/16	12:00:00.000Z	5/5/16	15:00:00.000Z	5/6/16	14:00:00.000Z	10	60	1	8	---	No	---	---	---	0	---	N/A	Andran	5/6/16 14:37	5.59579597 -0.18431377 66.0 11.0	5/6/16 14:36	ayeboah	5/6/16 14:37
1259	798ad7b2-2184-4635-b5d6-279e019574b7	7	523	523	---	7/5/16	14:30:00.000Z	7/5/16	15:30:00.000Z	7/6/16	15:30:00.000Z	10	56	1	6	---	No	---	---	---	0	---	N/A	Andran	7/8/16 14:49	5.595802 -0.18423922 60.0 20.0	7/8/16 14:47	ayeboah	7/8/16 14:49
1260	7ae39c2b-3ee8-4633-8906-c3c27a6a8b76	7	305	305	---	6/17/16	13:30:00.000Z	6/17/16	15:00:00.000Z	6/18/16	12:30:00.000Z	10	0	1	0	---	No	---	---	---	0	---	N/A	Andran	6/18/16 13:55	5.59581199 -0.1843884 81.0 47.0	6/18/16 13:53	ayeboah	6/18/16 13:55
1261	a8689a42-03ae-4eec-b6d8-3a6281d2b866	8	201	201	---	5/11/16	13:00:00.000Z	5/11/16	15:00:00.000Z	5/12/16	15:00:00.000Z	10	998	1	8	---	No	---	---	---	0	---	N/A	Andran	5/13/16 14:38	5.59568643 -0.18429233 65.0 30.0	5/13/16 14:37	laadomako	5/13/16 14:39
1262	6878711a-5d9d-4ec6-8bb6-7f637a9fb500	7	736	736	---	4/27/16	14:00:00.000Z	4/27/16	14:00:00.000Z	4/28/16	16:00:00.000Z	10	0	1	0	---	No	---	---	---	0	---	n/a	laadomako	4/28/16 15:31	---	4/28/16 15:30	sborbor	5/3/16 12:44
1263	f063d3a8-c458-4b01-bd10-f8150029ddfc	8	180	180	---	5/11/16	13:00:00.000Z	5/11/16	15:00:00.000Z	5/12/16	15:00:00.000Z	10	0	1	0	---	No	---	---	---	0	---	n/a	lady	5/20/16 10:48	5.6766688 -0.240984 0.0 25.0	5/20/16 10:47	laadomako	5/20/16 10:49
1264	6fb7c0e0-34b5-49fd-a1e2-7b085efcd2ef	8	137	137	---	5/5/16	12:00:00.000Z	5/5/16	15:00:00.000Z	5/6/16	14:00:00.000Z	10	999	1	74	---	No	---	---	---	0	---	N/A	Andran	5/6/16 14:31	5.59578734 -0.18433521 59.0 14.0	5/6/16 14:30	ayeboah	5/6/16 14:31
1265	ae8662c4-f287-4ca6-8af9-6ba5b4f36dbc	7	853	853	---	3/29/16	12:30:00.000Z	3/29/16	15:00:00.000Z	3/30/16	14:30:00.000Z	10	55	1	4	---	No	---	---	---	0	---	NA	Selorm	5/16/16 14:39	5.59608912 -0.18419799 58.0 6.0	5/16/16 14:38	sborbor	5/16/16 14:39
1266	959583a2-5fc8-46ed-8b2e-3ab9906dd823	1	461	461	N	6/29/16	14:00:00.000Z	6/29/16	16:00:00.000Z	6/30/16	15:00:00.000Z	0.001	5	0.0001	0	---	Yes	0.00001	0	---	0	---	NA	Selorm	7/4/16 8:44	5.63291714 -0.17711653 82.0 11.0	7/4/16 8:42	sborbor	7/4/16 8:44
1267	868e75ee-86fc-48d4-80e2-5a37596c2b97	1	440	440	N	6/28/16	13:00:00.000Z	6/28/16	15:00:00.000Z	6/29/16	16:00:00.000Z	0.001	2	0.0001	0	---	Yes	0.00001	0	---	0	---	N/A	lady	6/30/16 15:36	5.5951107 -0.1848368 0.0 58.0	6/30/16 15:34	laadomako	6/30/16 15:36
1268	3adea631-48ac-464f-928e-d3ccfd52f011	7	356	356	---	6/20/16	13:30:00.000Z	6/20/16	15:00:00.000Z	6/21/16	15:00:00.000Z	10	0	1	0	---	No	---	---	---	0	---	NA	Selorm	6/23/16 12:33	5.5960044 -0.18419218 73.0 11.0	6/23/16 12:32	sborbor	6/23/16 12:34
1269	b2b39b8b-c18c-4d4b-bf4d-e7fdae32a988	7	624	624	---	7/21/16	14:30:00.000Z	7/21/16	15:30:00.000Z	7/22/16	14:00:00.000Z	10	11	1	0	---	No	---	---	---	0	---	N/A	Andran	7/22/16 15:23	---	7/22/16 15:22	ayeboah	8/2/16 7:54
1270	8634508f-1634-40d6-9798-ff482bc30f1a	1	557	557	N	7/18/16	16:00:00.000Z	7/18/16	17:00:00.000Z	7/19/16	16:00:00.000Z	0.001	999	0.0001	999	---	Yes	0.00001	148	---	0	---	N/A	Andran	7/21/16 8:16	---	7/21/16 8:15	ayeboah	8/2/16 7:52
1271	4d8ac07c-cbfd-488e-b869-5f106bfe325f	4	157	157	---	5/9/16	12:00:00.000Z	5/9/16	14:00:00.000Z	5/10/16	14:00:00.000Z	10	999	1	24	---	No	---	---	---	0	---	N/A	Andran	5/10/16 19:32	5.59568651 -0.18428214 66.0 22.0	5/10/16 19:31	ayeboah	5/10/16 19:32
1272	ff6ca34c-c924-4de2-9442-90e48c1f599f	8	494	494	---	7/5/16	14:30:00.000Z	7/5/16	15:30:00.000Z	7/6/16	15:30:00.000Z	1	999	0.1	26	---	No	---	---	---	0	---	N/A	Andran	7/8/16 14:56	5.59580243 -0.18423413 61.0 49.0	7/8/16 14:55	ayeboah	7/8/16 14:56
1273	b353156e-0619-47fa-8e54-21669d3e1e30	1	242	242	B	5/18/16	12:30:00.000Z	5/18/16	14:30:00.000Z	5/19/16	14:00:00.000Z	0.001	999	0.0001	41	---	Yes	0.00001	3	---	0	---	n/a	lady	5/20/16 15:20	5.5955359 -0.179086 0.0 2255.0	5/20/16 15:18	laadomako	5/20/16 15:20
1274	3e7272f7-19d6-4bfe-900b-f062d2aa6f11	7	578	578	---	7/21/16	14:30:00.000Z	7/21/16	15:30:00.000Z	7/22/16	14:00:00.000Z	10	6	1	0	---	No	---	---	---	0	---	N/A	Andran	7/22/16 15:11	5.59586161 -0.18414316 80.0 12.0	7/22/16 15:10	ayeboah	8/2/16 7:54
1275	07be1ff2-8963-4a8f-89df-5bd11de09acc	1	345	345	N	6/13/16	14:30:00.000Z	6/13/16	17:30:00.000Z	6/14/16	15:00:00.000Z	0.001	2	0.0001	0	---	Yes	0.00001	0	---	0	---	N/A	lady	6/15/16 17:24	5.5936622 -0.1850388 0.0 2163.0	6/15/16 17:23	laadomako	6/15/16 17:26
1276	06c9815e-1c5b-4ddf-b2ec-b04436e7fe85	7	603	603	---	7/20/16	13:00:00.000Z	7/20/16	15:00:00.000Z	7/21/16	15:00:00.000Z	10	0	1	0	---	No	---	---	---	0	---	NA	Selorm	7/22/16 14:16	5.59593543 -0.18416092 53.0 15.0	7/22/16 14:15	sborbor	8/2/16 7:59
1277	86cc273d-0393-4607-bd2a-c17b55011251	7	372	372	---	6/17/16	13:30:00.000Z	6/17/16	15:00:00.000Z	6/18/16	12:30:00.000Z	10	0	1	0	---	No	---	---	---	0	---	N/A	Andran	6/18/16 14:30	5.5959593 -0.1786477 0.0 2466.0	6/18/16 14:28	ayeboah	6/18/16 14:30
1278	da152e28-89f9-46b5-aaba-f0568e5984d7	8	170	170	---	5/9/16	12:00:00.000Z	5/9/16	14:00:00.000Z	5/10/16	14:00:00.000Z	10	999	1	61	---	No	---	---	---	0	---	N/A	Andran	5/10/16 19:11	5.59568404 -0.18429422 68.0 13.0	5/10/16 19:10	ayeboah	5/10/16 19:11
1279	e1bd8b78-fc52-403a-8633-2e66a24f9cc2	1	330	330	N	6/15/16	13:00:00.000Z	6/15/16	14:00:00.000Z	6/16/16	14:00:00.000Z	0.001	8	0.0001	1	---	Yes	0.00001	0	---	0	---	n/a	lady	6/16/16 15:36	5.59590791 -0.18428166 52.0 34.0	6/16/16 15:35	laadomako	6/16/16 15:37
1280	5e19d954-e213-47a0-b554-645f97521f91	8	495	495	---	7/5/16	14:30:00.000Z	7/5/16	15:30:00.000Z	7/6/16	15:30:00.000Z	1	38	0.1	3	---	No	---	---	---	0	---	N/A	Andran	7/8/16 15:09	5.5928981 -0.1848093 0.0 1620.0	7/8/16 15:08	ayeboah	7/8/16 15:09
1281	871bb1f1-365c-41f9-89d9-51a76cc13b6e	3	294	294	---	6/7/16	14:00:00.000Z	6/7/16	15:00:00.000Z	6/8/16	15:00:00.000Z	100	0	10	0	---	No	---	---	---	0	---	N/A	Andran	6/8/16 16:15	5.59593515 -0.18418471 80.0 11.0	6/8/16 16:13	ayeboah	6/9/16 13:52
1282	c0ec3022-5b7c-4e93-8fa7-338bcefe2357	7	375	375	---	6/17/16	13:30:00.000Z	6/17/16	15:00:00.000Z	6/18/16	12:30:00.000Z	10	0	1	0	---	No	---	---	---	0	---	N/A	Andran	6/18/16 14:12	5.6007427 -0.1788044 0.0 2284.0	6/18/16 14:11	ayeboah	6/18/16 14:12
1283	7ea68056-2f3c-4fc7-a347-aecdfd8ed0ec	1	277	277	N	6/13/16	14:30:00.000Z	6/13/16	17:30:00.000Z	6/14/16	15:00:00.000Z	0.001	60	0.0001	7	---	Yes	0.00001	0	---	0	---	n/a	lady	6/15/16 14:45	5.5937068 -0.1798546 0.0 2334.0	6/15/16 14:43	laadomako	6/15/16 14:45
1284	1db88b27-c060-4f1c-a407-a73c93ba18ef	1	808	808	N	3/30/16	12:00:00.000Z	3/30/16	15:30:00.000Z	3/31/16	15:00:00.000Z	0.00001	23	0.000001	1	---	Yes	1.00E-07	1	---	0	---	NA	Selorm	5/17/16 13:12	5.59589575 -0.18421567 70.0 15.0	5/17/16 13:11	sborbor	5/17/16 13:12
1285	3eafdd2d-02fd-4903-bf78-12ea009c5582	3	106	106	---	5/3/16	13:00:00.000Z	5/3/16	14:00:00.000Z	5/4/16	14:00:00.000Z	100	2	10	0	---	No	---	---	---	0	---	NA	Selorm	5/5/16 10:42	5.59600169 -0.18418331 63.0 15.0	5/5/16 10:41	sborbor	5/5/16 10:43
1286	dedeca4f-1b94-4377-a8f3-9842873ba47d	7	569	569	---	7/21/16	14:30:00.000Z	7/21/16	15:30:00.000Z	7/22/16	14:00:00.000Z	10	0	1	0	---	No	---	---	---	0	---	N/A	Andran	7/22/16 15:12	5.59586114 -0.18414501 74.0 13.0	7/22/16 15:12	ayeboah	8/2/16 7:54
1287	4460d7aa-40c5-4cc0-8cc1-8ab92a14c84a	7	540	540	---	7/8/16	13:30:00.000Z	7/8/16	15:00:00.000Z	7/9/16	14:00:00.000Z	10	0	1	0	---	No	---	---	---	0	---	N/A	Andran	7/9/16 16:30	5.592779 -0.1890908 0.0 2459.0	7/9/16 16:29	ayeboah	7/9/16 16:30
1288	332b8fca-80db-48eb-a501-47c0781ec05b	2	698	698	---	4/21/16	13:00:00.000Z	4/21/16	15:00:00.000Z	4/22/16	15:00:00.000Z	10	0	1	0	---	No	---	---	---	0	167.66	N/A	Andran	4/28/16 9:48	---	4/28/16 9:46	sborbor	5/3/16 12:41
1289	98cf9eb1-55a1-4daf-976d-44e3a7776f77	2	692	692	---	4/21/16	13:00:00.000Z	4/21/16	15:00:00.000Z	4/22/16	15:00:00.000Z	10	10	1	0	---	No	---	---	---	0	43.79	N/A	Andran	4/28/16 9:36	---	4/28/16 9:32	sborbor	5/3/16 12:41
1290	ccea0b3e-3259-4562-b160-61472d33de53	3	868	868	---	3/22/16	15:00:00.000Z	3/22/16	15:00:00.000Z	3/23/16	15:00:00.000Z	100	1	10	0	---	No	---	---	---	0	---	n/a	lady	3/23/16 15:54	5.59584965 -0.18426335 54.0 20.0	3/23/16 15:53	test	3/23/16 15:54
1291	620bc45b-44df-42d1-b012-61364143935b	7	363	363	---	6/17/16	13:30:00.000Z	6/17/16	15:00:00.000Z	6/18/16	12:30:00.000Z	10	68	1	5	---	No	---	---	---	0	---	N/A	Andran	6/18/16 14:21	5.59592575 -0.18429353 80.0 204.0	6/18/16 14:19	ayeboah	6/18/16 14:21
1292	19c8c221-8b70-4978-b0d2-bedad1d507b1	7	710	710	---	4/25/16	12:00:00.000Z	4/25/16	14:30:00.000Z	4/26/16	12:00:00.000Z	10	0	1	0	---	No	---	---	---	0	---	N/A	Andran	4/28/16 10:22	---	4/28/16 10:19	sborbor	5/3/16 12:42
1293	eb325cad-da5e-4f3d-873d-e96300bcdcc7	7	670	670	---	4/28/16	12:00:00.000Z	4/28/16	14:00:00.000Z	4/29/16	13:00:00.000Z	10	0	1	0	---	No	---	---	---	0	---	Na	Selorm	5/3/16 14:02	5.59592593 -0.18427801 58.0 5.0	5/3/16 14:01	sborbor	5/3/16 14:02
1294	9657a3b0-95f1-4096-8088-758f76ca715f	2	825	825	---	3/23/16	12:00:00.000Z	3/23/16	14:00:00.000Z	3/24/16	14:00:00.000Z	10	0	1	0	---	No	---	---	---	0	178.05	n/a	lady	3/24/16 16:17	5.59584989 -0.18422966 65.0 11.0	3/24/16 16:15	test	3/24/16 16:17
1295	69538086-5daf-428e-aabe-12d90c99f4b4	7	704	704	---	4/26/16	14:00:00.000Z	4/26/16	16:00:00.000Z	4/27/16	15:00:00.000Z	10	14	1	1	---	No	---	---	---	0	---	N/A	Andran	4/28/16 11:08	---	4/28/16 11:06	sborbor	5/3/16 12:43
1296	fd81b5f5-56a5-4d0f-82c0-893b1b67dcf9	8	493	493	---	7/5/16	14:30:00.000Z	7/5/16	15:30:00.000Z	7/6/16	15:30:00.000Z	1	41	0.1	4	---	No	---	---	---	0	---	N/A	Andran	7/8/16 15:10	5.59609456 -0.18421641 47.0 40.0	7/8/16 15:09	ayeboah	7/8/16 15:10
1297	e28106b4-b7e2-4892-9bd4-d0075e7d2613	1	824	824	N	3/23/16	12:00:00.000Z	3/23/16	14:00:00.000Z	3/24/16	14:00:00.000Z	0.01	999	0.0001	2	---	Yes	0.000001	0	---	0	---	NA	Selorm	5/17/16 13:43	5.59601518 -0.18422145 51.0 14.0	5/17/16 13:40	sborbor	5/17/16 13:43
1298	3a86ce29-3894-4e94-bea5-5e5593f29a7a	1	212	212	N	5/12/16	13:00:00.000Z	5/12/16	14:00:00.000Z	5/13/16	14:00:00.000Z	0.01	999	0.0001	98	---	Yes	0.000001	4	---	0	---	N/A	Andran	5/13/16 14:55	5.59568984 -0.18429071 64.0 12.0	5/13/16 14:47	laadomako	5/13/16 14:55
1299	3b254ba6-a4c8-4c2d-867b-512795037a26	1	280	280	N	5/12/16	14:00:00.000Z	5/12/16	14:00:00.000Z	5/13/16	14:00:00.000Z	0.01	999	0.0001	178	---	Yes	0.000001	6	---	0	---	N/A	Andran	5/13/16 15:12	5.59578163 -0.18430975 55.0 10.0	5/13/16 15:05	laadomako	5/13/16 15:12
1300	8e8c879a-dc6d-4f25-b0ea-e6591cc173cb	3	481	481	---	7/4/16	14:30:00.000Z	7/4/16	15:30:00.000Z	7/5/16	15:30:00.000Z	100	0	10	0	---	No	---	---	---	0	---	N/A	Andran.	7/8/16 14:41	5.5928828 -0.189014 0.0 2459.0	7/8/16 14:40	ayeboah	7/8/16 14:42
1301	39bdb2d8-f944-48b1-b0dd-f39fe679db8e	7	719	719	---	4/26/16	14:00:00.000Z	4/26/16	16:00:00.000Z	4/27/16	15:00:00.000Z	10	0	1	0	---	No	---	---	---	0	---	N/A	Andran	4/28/16 11:02	---	4/28/16 11:01	sborbor	5/3/16 12:42
1302	9c109ca7-0cc5-4ef3-98f6-28a2499b4ff5	7	385	385	---	6/20/16	13:30:00.000Z	6/20/16	15:00:00.000Z	6/21/16	15:00:00.000Z	10	0	1	0	---	No	---	---	---	0	---	NA	Selorm	6/22/16 14:25	5.59595101 -0.18430631 56.0 13.0	6/22/16 14:23	sborbor	6/22/16 14:25
1303	3f1356c8-2138-4d93-bfca-db204d6cdacd	1	507	507	N	7/19/16	13:30:00.000Z	7/19/16	15:30:00.000Z	7/20/16	16:00:00.000Z	0.001	8	0.0001	0	---	Yes	0.00001	0	---	0	---	N/A	Andran	7/21/16 9:04	---	7/21/16 9:03	ayeboah	8/2/16 7:53
1304	2b88682c-ba7a-44e0-a767-ab55ce6450e5	7	711	711	---	4/25/16	12:00:00.000Z	4/25/16	14:30:00.000Z	4/26/16	12:00:00.000Z	10	2	1	0	---	No	---	---	---	0	---	N/A	Andran	4/28/16 10:25	---	4/28/16 10:22	sborbor	5/3/16 12:42
1305	27976775-3311-45f6-a30b-217674c98fb4	7	436	436	---	6/23/16	14:00:00.000Z	6/23/16	15:30:00.000Z	6/24/16	13:00:00.000Z	10	1	1	0	---	No	---	---	---	0	---	NA	Selorm	6/28/16 8:45	5.63120166 -0.17695556 83.0 16.0	6/28/16 8:43	sborbor	6/28/16 8:45
1306	cee77fa9-0e50-42f3-b9f8-3dc8f7871e4f	7	700	700	---	4/25/16	12:00:00.000Z	4/25/16	14:30:00.000Z	4/26/16	12:00:00.000Z	10	1	1	0	---	No	---	---	---	0	---	N/A	Andran	4/28/16 10:17	---	4/28/16 10:13	sborbor	5/3/16 12:42
1307	6419c491-e6d0-4fc3-be13-148b2589d0a4	1	549	549	N	7/18/16	16:00:00.000Z	7/18/16	17:00:00.000Z	7/19/16	16:00:00.000Z	0.001	0	0.0001	0	---	Yes	0.00001	0	---	0	---	N/A	Andran	7/21/16 8:12	---	7/21/16 8:11	ayeboah	8/2/16 7:52
1308	0199156f-8b98-45a5-8de4-93261075e265	8	129	129	---	5/5/16	12:00:00.000Z	5/5/16	15:00:00.000Z	5/6/16	14:00:00.000Z	10	82	1	10	---	No	---	---	---	0	---	N/A	Andran	5/6/16 14:27	5.59596795 -0.18430629 66.0 21.0	5/6/16 14:26	ayeboah	5/6/16 14:27
1309	5360b5e7-3390-47d2-8702-f2bc1a09c0da	7	571	571	---	7/20/16	13:00:00.000Z	7/20/16	15:00:00.000Z	7/21/16	15:00:00.000Z	10	2	1	0	---	No	---	---	---	0	---	NA	Selorm	7/22/16 14:14	5.59593561 -0.18416078 53.0 16.0	7/22/16 14:13	sborbor	8/2/16 7:59
1310	b4f2dbbf-0a9d-4249-b5ab-379ddb5ecd3b	7	527	527	---	7/5/16	14:30:00.000Z	7/5/16	15:30:00.000Z	7/6/16	15:30:00.000Z	10	999	1	12	---	No	---	---	---	0	---	N/A	Andran	7/8/16 14:53	5.59580434 -0.18423256 60.0 21.0	7/8/16 14:52	ayeboah	7/8/16 14:55
1311	5643dfdf-9d27-47c5-b208-c85af4e64352	7	357	357	---	6/20/16	13:30:00.000Z	6/20/16	15:00:00.000Z	6/21/16	15:00:00.000Z	10	0	1	0	---	No	---	---	---	0	---	NA	Selorm	6/22/16 16:05	5.59597197 -0.18418155 70.0 17.0	6/22/16 16:01	sborbor	6/22/16 16:05
1312	5cfb998f-dfc2-48b2-920e-467df48ee8c7	1	243	243	B	5/18/16	12:00:00.000Z	5/18/16	14:30:00.000Z	5/19/16	14:00:00.000Z	0.001	999	0.0001	43	---	Yes	0.00001	3	---	0	---	n/a	lady	5/20/16 15:30	5.59585706 -0.18414436 56.0 34.0	5/20/16 15:25	laadomako	5/20/16 15:30
1313	bb9c05ba-d07c-4196-82cd-d8720b262d50	8	804	804	---	3/30/16	12:00:00.000Z	3/31/16	15:30:00.000Z	3/31/16	15:00:00.000Z	10	999	1	13	---	No	---	---	---	0	---	NA	Selorm	5/17/16 11:53	5.59593416 -0.18417471 54.0 30.0	5/17/16 11:51	sborbor	5/17/16 11:53
1314	3a3714f6-5dea-4cce-87c8-8e218e94c1e2	8	205	205	---	5/11/16	13:00:00.000Z	5/11/16	15:00:00.000Z	5/12/16	15:00:00.000Z	10	999	1	32	---	No	---	---	---	0	---	N/A	Andran	5/13/16 14:32	5.59567754 -0.18429419 66.0 16.0	5/13/16 14:30	laadomako	5/13/16 14:32
1315	ce45d00f-85e6-43f4-b167-266adf64b54c	1	211	211	N	5/12/16	13:00:00.000Z	5/12/16	14:00:00.000Z	5/13/16	14:00:00.000Z	0.01	999	0.0001	5	---	Yes	0.000001	0	---	0	---	N/A	Andran	5/13/16 15:21	5.59594448 -0.18435222 49.0 21.0	5/13/16 15:19	laadomako	5/13/16 15:21
1316	dfc147d9-6760-42e3-a378-5f34ba1630d5	1	802	802	N	3/30/16	12:00:00.000Z	3/30/16	15:30:00.000Z	3/31/16	15:00:00.000Z	0.00001	9	0.000001	1	---	Yes	1.00E-07	0	---	0	---	NA	Selorm	5/17/16 11:38	5.59590262 -0.18412161 63.0 45.0	5/17/16 11:36	sborbor	5/17/16 11:38
1317	2d079230-d35f-4e29-a30b-602a7d396aca	7	160	160	---	5/10/16	12:00:00.000Z	5/10/16	14:00:00.000Z	5/11/16	15:00:00.000Z	10	0	1	0	---	No	---	---	---	0	---	n/a	lady	5/11/16 16:15	5.59591085 -0.18426748 39.0 16.0	5/11/16 16:14	laadomako	5/11/16 16:15
1318	03c97b81-5cad-4478-9df2-be4a330b8c4c	8	185	185	---	5/11/16	13:00:00.000Z	5/11/16	15:00:00.000Z	5/12/16	15:00:00.000Z	10	26	1	1	---	No	---	---	---	0	---	N/A	Andran	5/13/16 14:41	5.59568445 -0.18429184 65.0 23.0	5/13/16 14:40	laadomako	5/13/16 14:41
1319	5273a3b3-b63b-4e99-8448-fe6f85aa8788	7	641	641	---	7/21/16	14:30:00.000Z	7/21/16	15:30:00.000Z	7/22/16	14:00:00.000Z	10	0	1	0	---	No	---	---	---	0	---	N/A	Andran	7/22/16 15:29	5.59574854 -0.1841503 75.0 26.0	7/22/16 15:28	ayeboah	8/2/16 7:57
1320	1136f9d8-6794-46b4-9ed3-a7c94e68929b	7	543	543	---	7/8/16	13:30:00.000Z	7/8/16	15:00:00.000Z	7/9/16	14:00:00.000Z	10	0	1	0	---	No	---	---	---	0	---	N/A	Andran	7/9/16 16:34	5.592938 -0.1885718 0.0 2277.0	7/9/16 16:34	ayeboah	7/9/16 16:35
1321	45bc7aae-5cf0-4230-b612-dd744b9e8305	7	724	724	---	4/26/16	14:00:00.000Z	4/26/16	16:00:00.000Z	4/27/16	15:00:00.000Z	10	0	1	0	---	No	---	---	---	0	---	N/A	Andran	4/28/16 11:00	---	4/28/16 10:58	sborbor	5/3/16 12:42
1322	29d41129-8dc4-4330-97bc-aec93db2efc2	1	275	275	N	6/13/16	14:30:00.000Z	6/13/16	17:30:00.000Z	6/14/16	15:00:00.000Z	0.001	32	0.0001	3	---	Yes	0.00001	0	---	0	---	N/A	lady	6/15/16 17:28	5.59586975 -0.18423713 89.0 11.0	6/15/16 17:27	laadomako	6/15/16 17:29
1323	6bc3a45b-d6ac-4ef8-8da4-15e0306209e5	7	352	352	---	6/17/16	13:30:00.000Z	6/17/16	15:00:00.000Z	6/18/16	12:30:00.000Z	10	2	1	0	---	No	---	---	---	0	---	N/A	Andran	6/18/16 14:31	5.5931736 -0.1855302 0.0 2244.0	6/18/16 14:30	ayeboah	6/18/16 14:31
1324	223d8a06-b8b6-45c3-9ea1-6042334018fc	2	694	694	---	4/21/16	13:00:00.000Z	4/21/16	15:00:00.000Z	4/22/16	15:00:00.000Z	10	0	1	0	---	No	---	---	---	0	168.78	N/A	Andran	4/28/16 9:29	---	4/28/16 9:23	sborbor	5/3/16 12:40
1325	199ab71f-da94-416e-bbb4-1ab6be34b007	2	871	871	---	3/21/16	13:40:00.000Z	3/21/16	16:00:00.000Z	3/22/16	14:00:00.000Z	10	93	1	999	---	No	---	---	---	0	113.38	NA	Selorm Borbor	3/22/16 16:05	5.591899 -0.1869895 0.0 2225.0	3/22/16 16:03	test	3/22/16 16:05
1326	10820fe5-de60-4359-ba0f-b2040562ded2	7	772	772	---	4/27/16	14:00:00.000Z	4/27/16	16:00:00.000Z	4/28/16	16:00:00.000Z	10	1	1	0	---	No	---	---	---	0	---	n/a	laadomako	4/28/16 15:42	---	4/28/16 15:40	sborbor	5/3/16 12:45
1327	c366f136-6252-4f7a-958f-7997506a7408	8	844	844	---	3/29/16	12:30:00.000Z	3/29/16	15:00:00.000Z	3/30/16	14:30:00.000Z	10	177	1	13	---	No	---	---	---	0	---	NA	Selorm Borbor	4/1/16 10:24	5.59589381 -0.18420738 90.0 20.0	4/1/16 10:23	test	4/1/16 10:25
1328	06de7a2d-aa27-47d2-8d63-6444c6ba08dc	8	183	183	---	5/11/16	13:00:00.000Z	5/11/16	15:00:00.000Z	5/12/16	15:00:00.000Z	10	999	1	21	---	No	---	---	---	0	---	n/a	lady	5/13/16 14:11	5.59591799 -0.18421841 60.0 12.0	5/13/16 14:10	laadomako	5/13/16 14:11
1329	4d8abc42-c4c6-49b7-a077-dcb009220117	1	216	216	N	5/17/16	12:00:00.000Z	5/17/16	15:00:00.000Z	5/18/16	14:00:00.000Z	0.001	180	0.0001	21	---	Yes	0.00001	1	---	0	---	n/a	lady	5/19/16 8:09	5.5984141 -0.1825658 0.0 2478.0	5/19/16 8:07	laadomako	5/19/16 8:09
1330	f2328141-001f-4e2f-bc2e-89d7744a3821	7	703	703	---	4/26/16	14:00:00.000Z	4/26/16	16:00:00.000Z	4/27/16	15:00:00.000Z	10	9	1	0	---	No	---	---	---	0	---	N/A	Andran	4/28/16 10:58	---	4/28/16 10:56	sborbor	5/3/16 12:42
1331	1512eb25-07c5-4dc0-a7c2-e45f5c74a850	6	317	317	---	6/10/16	13:00:00.000Z	6/10/16	14:00:00.000Z	6/11/16	14:00:00.000Z	10	999	1	999	---	No	---	---	---	0	---	N/A	Andran	6/14/16 7:42	5.5925541 -0.1893609 0.0 2483.0	6/14/16 7:41	ayeboah	6/14/16 7:42
1332	429526a1-35fc-45b3-a1d6-333406c53d17	1	252	252	N	5/20/16	12:00:00.000Z	5/20/16	14:00:00.000Z	5/21/16	13:00:00.000Z	0.001	999	0.001	197	---	Yes	0.00001	23	---	0	---	NA	Selorm	5/21/16 14:09	5.59593611 -0.18422166 64.0 4.0	5/21/16 14:06	sborbor	5/21/16 14:09
1333	683ea17c-d28a-48ea-83d3-81fa5fc1ca6b	6	336	336	---	6/16/16	13:00:00.000Z	6/16/16	15:00:00.000Z	6/17/16	15:00:00.000Z	10	999	1	180	---	No	---	---	---	0	---	N/A	Andran	6/18/16 11:53	5.5930742 -0.1888113 0.0 2358.0	6/18/16 11:52	ayeboah	6/18/16 11:53
1334	930ce567-bf58-4699-a897-79f8e3f93eab	8	128	128	---	5/5/16	12:00:00.000Z	5/5/16	15:00:00.000Z	5/6/16	14:00:00.000Z	10	118	1	9	---	No	---	---	---	0	---	N/A	Andran	5/6/16 14:28	5.59584971 -0.18431634 62.0 20.0	5/6/16 14:27	ayeboah	5/6/16 14:29
1335	3718bcb1-583d-48a2-8706-1b7fdcf9b0da	7	265	265	---	6/8/16	13:00:00.000Z	6/8/16	15:00:00.000Z	6/9/16	16:00:00.000Z	10	25	1	2	---	No	---	---	---	0	---	NA	Selorm	6/10/16 15:33	5.5929999 -0.1886044 0.0 2415.0	6/10/16 15:31	sborbor	6/10/16 15:34
1336	cdb91420-3e89-4ed5-8ed4-45901a7a8d84	7	338	338	---	6/16/16	13:00:00.000Z	6/16/16	15:00:00.000Z	6/17/16	15:00:00.000Z	10	999	1	88	---	No	---	---	---	0	---	N/A	Andran	6/18/16 12:07	5.593121 -0.1890228 0.0 2748.0	6/18/16 12:06	ayeboah	6/18/16 12:07
1337	a64542dc-dc97-4f64-ae50-c50a199c5e44	4	140	140	---	5/5/16	12:00:00.000Z	5/5/16	15:00:00.000Z	5/6/16	14:00:00.000Z	10	55	1	6	---	No	---	---	---	0	---	N/A	Andran	5/6/16 14:44	5.5951168 -0.1848579 0.0 43.0	5/6/16 14:43	ayeboah	5/6/16 14:44
1338	2f4cc56f-0a84-420b-ad46-637d942e6344	3	112	112	---	5/4/16	13:00:00.000Z	5/4/16	15:00:00.000Z	5/5/16	15:00:00.000Z	100	1	10	0	---	No	---	---	---	0	---	N/A	Andran	5/5/16 15:24	5.5932836 -0.1895378 0.0 2564.0	5/5/16 15:22	ayeboah	5/5/16 15:24
1339	5166a252-2f0d-42dc-83b9-8041c1e2483e	4	887	887	---	3/29/16	12:30:00.000Z	3/29/16	15:00:00.000Z	3/30/16	14:30:00.000Z	10	42	1	3	---	No	---	---	---	0	---	NA	Selorm Borbor	4/1/16 10:08	5.5921436 -0.1868519 0.0 1859.0	4/1/16 10:06	test	4/1/16 10:08
1340	9387982d-2a68-47de-afa9-60172bba650f	1	231	231	N	5/12/16	13:00:00.000Z	5/12/16	14:00:00.000Z	5/13/16	14:00:00.000Z	0.01	999	0.0001	180	---	Yes	0.000001	5	---	0	---	N/A	Andran	5/13/16 15:19	5.5933999 -0.1892967 0.0 2673.0	5/13/16 15:14	laadomako	5/13/16 15:19
1341	d7958d96-ce0a-497d-a3e6-7f1efa60e5d1	7	551	551	---	7/8/16	13:30:00.000Z	7/8/16	15:00:00.000Z	7/9/16	14:00:00.000Z	10	17	1	1	---	No	---	---	---	0	---	N/A	Andran	7/9/16 16:28	5.5929623 -0.1887546 0.0 2277.0	7/9/16 16:27	ayeboah	7/9/16 16:28
1342	157aa84d-cee0-4085-aebf-453221046b94	7	542	542	---	7/8/16	13:30:00.000Z	7/8/16	15:00:00.000Z	7/9/16	14:00:00.000Z	10	0	1	0	---	No	---	---	---	0	---	N/A	Andran	7/9/16 16:40	5.59580735 -0.18430174 62.0 19.0	7/9/16 16:39	ayeboah	7/9/16 16:40
1343	ebff20fb-ae53-4d00-8e22-d403cef3a0c6	2	463	463	---	7/4/16	14:30:00.000Z	7/5/16	15:30:00.000Z	7/5/16	15:30:00.000Z	10	186	1	25	---	No	---	---	---	0	86.52	N/A	Andran	7/8/16 14:26	5.5941066 -0.1848717 0.0 2400.0	7/8/16 14:25	ayeboah	7/8/16 14:26
1344	e8ac4d32-78c4-4d54-8769-c5e9f2155d86	7	564	564	---	7/20/16	13:00:00.000Z	7/20/16	15:00:00.000Z	7/21/16	15:00:00.000Z	10	0	1	0	---	No	---	---	---	0	---	NA	Selorm	7/22/16 14:34	5.59592307 -0.18425245 64.0 16.0	7/22/16 14:32	sborbor	8/2/16 7:59
1345	835a94df-faa7-4caf-84dc-cc3851da82f1	7	544	544	---	7/8/16	13:30:00.000Z	7/8/16	15:00:00.000Z	7/9/16	14:00:00.000Z	10	0	1	0	---	No	---	---	---	0	---	N/A	Andran	7/9/16 16:32	5.592938 -0.1885718 0.0 2277.0	7/9/16 16:31	ayeboah	7/9/16 16:32
1346	2ffd81c2-1843-4818-b64c-a4da49ae1d89	7	522	522	---	7/5/16	14:30:00.000Z	7/5/16	15:30:00.000Z	7/6/16	15:30:00.000Z	10	999	1	69	---	No	---	---	---	0	---	N/A	Andran	7/8/16 14:47	5.5958025 -0.18423946 59.0 29.0	7/8/16 14:46	ayeboah	7/8/16 14:48
1347	0e65cb08-ddfe-44e2-9922-aa22283fb063	1	388	388	N	6/28/16	13:00:00.000Z	6/28/16	15:00:00.000Z	6/29/16	16:00:00.000Z	0.001	2	0.0001	0	---	Yes	0.00001	0	---	0	---	N/A	Lady	6/30/16 15:42	5.5928574 -0.1888843 0.0 2299.0	6/30/16 15:41	laadomako	6/30/16 15:43
1348	81244562-e493-49b7-a2e2-443906dafd06	1	301	301	N	6/14/16	13:00:00.000Z	6/14/16	14:30:00.000Z	6/15/16	15:00:00.000Z	0.001	110	0.0001	13	---	Yes	0.00001	1	---	0	---	N/A	Andran	6/15/16 18:01	5.5958068 -0.1842616 65.0 13.0	6/15/16 18:00	ayeboah	6/15/16 18:01
1349	a011600b-1caa-4ffd-bc77-99f92c3acf67	7	387	387	---	6/20/16	13:30:00.000Z	6/20/16	15:00:00.000Z	6/21/16	15:00:00.000Z	10	7	1	0	---	No	---	---	---	0	---	NA	Selorm	6/23/16 12:32	5.59602592 -0.18418262 74.0 12.0	6/23/16 12:31	sborbor	6/23/16 12:32
1350	b3aefce9-3ada-4c8f-ae2f-30a7c47b69d6	8	885	885	---	3/29/16	12:30:00.000Z	3/29/16	15:00:00.000Z	3/30/16	14:30:00.000Z	10	14	1	2	---	No	---	---	---	0	---	NA	Selorm Borbor	4/1/16 10:18	5.59578931 -0.1842812 52.0 8.0	4/1/16 10:16	test	4/1/16 10:18
1351	67b7c96a-42bc-4d8b-8868-193df985d0bb	7	552	552	---	7/8/16	13:30:00.000Z	7/8/16	15:00:00.000Z	7/9/16	14:00:00.000Z	10	0	1	0	---	No	---	---	---	0	---	N/A	Andran	7/9/16 16:41	5.59572518 -0.18429659 72.0 16.0	7/9/16 16:40	ayeboah	7/9/16 16:41
1352	319a4ae4-b1ad-4fc8-8e0f-af2183eb18e9	7	760	760	---	4/26/16	14:00:00.000Z	4/26/16	16:00:00.000Z	4/27/16	15:00:00.000Z	10	2	1	0	---	No	---	---	---	0	---	N/A	Andran	4/28/16 11:23	---	4/28/16 11:22	sborbor	5/3/16 12:43
1353	812c23d3-b58f-4de1-940c-549e2611eccd	3	865	865	---	3/22/16	12:00:00.000Z	3/22/16	15:00:00.000Z	3/23/16	15:00:00.000Z	100	22	10	1	---	No	---	---	---	0	---	n/a	lady	3/23/16 15:49	5.59595644 -0.18428703 46.0 13.0	3/23/16 15:47	test	3/23/16 15:50
1354	a765ae87-8671-4146-9363-626860bc6603	7	729	729	---	4/27/16	14:00:00.000Z	4/27/16	16:30:00.000Z	4/28/16	16:00:00.000Z	10	2	1	0	---	No	---	---	---	0	---	N/A	laadomako	4/28/16 15:59	5.59571034 -0.18425257 66.0 42.0	4/28/16 15:51	sborbor	5/3/16 12:45
1355	d0b2a134-5e9a-4100-a9f3-bf4227467757	1	856	856	N	3/30/16	12:00:00.000Z	3/30/16	15:30:00.000Z	3/31/16	15:00:00.000Z	0.00001	9	0.000001	0	---	Yes	1.00E-07	0	---	0	---	NA	Selorm	5/17/16 13:11	5.6029471 -0.1809473 0.0 2216.0	5/17/16 13:09	sborbor	5/17/16 13:11
1356	d65375a2-e0af-4ad3-ba72-cf45e3066c84	7	790	790	---	4/28/16	12:00:00.000Z	4/28/16	14:00:00.000Z	4/29/16	13:00:00.000Z	10	0	1	0	---	No	---	---	---	0	---	NA	Selorm	5/3/16 13:42	5.59594342 -0.18420733 56.0 11.0	5/3/16 13:41	sborbor	5/3/16 13:42
1357	7030d2a0-17a3-4d64-afe9-f5ef83660cd9	1	506	506	B	7/19/16	13:30:00.000Z	7/19/16	15:30:00.000Z	7/20/16	16:00:00.000Z	0.001	180	0.0001	6	---	Yes	0.00001	1	---	0	---	N/A	Andran	7/21/16 8:36	---	7/21/16 8:34	ayeboah	8/2/16 7:53
1358	fd402c20-2f6f-4a2f-b8bf-da838af98486	1	226	226	N	5/19/16	12:00:00.000Z	5/19/16	14:00:00.000Z	5/20/16	14:00:00.000Z	0.1	999	0.01	999	---	Yes	0.001	189	---	0	---	NA	Selorm	5/21/16 13:58	5.59596925 -0.18425378 51.0 10.0	5/21/16 13:57	sborbor	5/21/16 13:59
1359	b66ba602-e4a2-48a9-8f96-d26d2d31a527	3	740	740	---	5/3/16	13:00:00.000Z	5/3/16	14:00:00.000Z	5/4/16	14:00:00.000Z	100	0	10	0	---	No	---	---	---	0	---	NA	Selorm	5/5/16 10:28	5.593596 -0.1858293 0.0 1863.0	5/5/16 10:27	sborbor	5/5/16 10:42
1360	fa1769b3-1cc9-423c-95ed-a3b15fe82555	7	600	600	---	7/20/16	13:00:00.000Z	7/20/16	15:00:00.000Z	7/21/16	15:00:00.000Z	10	4	1	0	---	No	---	---	---	0	---	NA	Selorm	7/22/16 14:10	5.59592596 -0.18418849 67.0 18.0	7/22/16 14:09	sborbor	8/2/16 7:59
1361	233f9052-90b6-4529-9b15-7647e2d4f5b7	3	411	411	---	6/24/16	13:00:00.000Z	6/24/16	14:00:00.000Z	6/25/16	14:00:00.000Z	100	3	10	0	---	No	---	---	---	0	---	NA	Selorm	6/28/16 12:03	5.59574796 -0.18430208 60.0 37.0	6/28/16 12:02	sborbor	6/28/16 12:03
1362	bbddf741-b1cd-45d9-bd1f-808bb6f8cd6c	8	131	131	---	5/5/16	12:00:00.000Z	5/5/16	15:00:00.000Z	5/6/16	14:00:00.000Z	10	43	1	5	---	No	---	---	---	0	---	N/A	Andran	5/6/16 14:34	5.5951168 -0.1848579 0.0 43.0	5/6/16 14:33	ayeboah	5/6/16 14:34
1363	d4ef2d75-251c-400d-b120-0a057a5a26d7	1	220	220	B	5/18/16	12:30:00.000Z	5/18/16	14:30:00.000Z	5/19/16	14:30:00.000Z	0.001	999	0.0001	180	---	Yes	0.00001	24	---	0	---	n/a	lady	5/20/16 14:25	5.6766679 -0.2409843 0.0 25.0	5/20/16 14:22	laadomako	5/20/16 14:25
1364	593f8fe6-5a78-4038-add1-56cd7078ad41	8	496	496	---	7/5/16	14:30:00.000Z	7/5/16	15:30:00.000Z	7/6/16	15:30:00.000Z	1	0	0.1	0	---	No	---	---	---	0	---	N/A	Andran	7/8/16 15:08	5.5929047 -0.1854364 0.0 1620.0	7/8/16 15:07	ayeboah	7/8/16 15:08
1365	e890aced-55c6-4d1c-96de-31f9ec66ca3c	7	504	504	---	7/8/16	13:30:00.000Z	7/8/16	15:00:00.000Z	7/9/16	14:00:00.000Z	10	999	1	999	---	No	---	---	---	0	---	N/A	Andran	7/9/16 16:33	5.5929623 -0.1887546 0.0 2277.0	7/9/16 16:32	ayeboah	7/9/16 16:33
1366	809d67d0-0d54-4a21-9919-b620796330b7	4	158	158	---	5/9/16	12:00:00.000Z	5/9/16	14:00:00.000Z	5/10/16	14:00:00.000Z	10	999	1	24	---	No	---	---	---	0	---	N/A	Andran	5/10/16 19:34	5.59567986 -0.18426218 61.0 19.0	5/10/16 19:33	ayeboah	5/10/16 19:34
1367	5b7b8840-561b-4b21-929f-de24f42a4ac2	7	168	168	---	5/10/16	12:00:00.000Z	5/10/16	14:00:00.000Z	5/11/16	15:00:00.000Z	10	998	1	16	---	No	---	---	---	0	---	n/a	lady	5/11/16 16:06	5.5935768 -0.1896795 0.0 2791.0	5/11/16 16:04	laadomako	5/11/16 16:06
1368	f5037ef9-9a1a-42c2-b9cd-ac1281e9ed6a	8	174	174	---	5/9/16	12:00:00.000Z	5/9/16	14:00:00.000Z	5/10/16	14:00:00.000Z	10	80	1	8	---	No	---	---	---	0	---	N/A	Andran	5/10/16 19:13	5.59567956 -0.18429673 68.0 20.0	5/10/16 19:12	ayeboah	5/10/16 19:13
1369	6340a418-be26-47e9-88e8-ea291e7e90c2	1	279	279	N	6/13/16	14:30:00.000Z	6/13/16	17:30:00.000Z	6/14/16	15:00:00.000Z	0.001	0	0.0001	0	---	Yes	0.00001	0	---	0	---	n/a	lady	6/15/16 14:55	5.59593532 -0.18421919 54.0 25.0	6/15/16 14:52	laadomako	6/15/16 14:56
1370	16580c15-f84b-426b-9b02-f530d5c47459	1	284	284	N	5/20/16	12:00:00.000Z	5/20/16	14:00:00.000Z	5/21/16	13:00:00.000Z	0.001	999	0.0001	36	---	Yes	0.00001	2	---	0	---	NA	Selorm	5/21/16 14:15	5.59595211 -0.1841295 54.0 5.0	5/21/16 14:14	sborbor	5/21/16 14:15
1371	ccdcb6d7-96f5-4e8c-98e2-3a10e1b723dd	7	775	775	---	4/27/16	14:00:00.000Z	4/27/16	16:30:00.000Z	4/28/16	16:00:00.000Z	10	0	1	0	---	No	---	---	---	0	---	N/A	laadomako	4/28/16 15:59	5.59571161 -0.1842519 66.0 47.0	4/28/16 15:57	sborbor	5/3/16 12:45
1372	61c4f2af-d4fc-48bc-902b-10018a338d7c	4	147	147	---	5/5/16	12:00:00.000Z	5/5/16	15:00:00.000Z	5/6/16	14:00:00.000Z	10	999	1	78	---	No	---	---	---	0	---	N/A	Andran	5/6/16 14:40	5.5957693 -0.18431291 69.0 9.0	5/6/16 14:39	ayeboah	5/6/16 14:40
1373	d4c6803d-a9de-48ec-8035-736c96bed1db	8	497	497	---	7/5/16	14:30:00.000Z	7/5/16	15:30:00.000Z	7/6/16	15:30:00.000Z	1	999	0.1	20	---	No	---	---	---	0	---	N/A	Andran	7/8/16 15:06	5.59580938 -0.18424002 60.0 13.0	7/8/16 15:00	ayeboah	7/8/16 15:07
1374	07832d0e-05ea-4b14-a600-66f787c9e087	1	446	446	N	6/28/16	13:00:00.000Z	6/28/16	15:00:00.000Z	6/29/16	16:00:00.000Z	0.001	4	0.0001	0	---	Yes	0.00001	0	---	0	---	N/A	lady	6/30/16 15:56	5.59570802 -0.18436221 80.0 5.0	6/30/16 15:51	laadomako	6/30/16 15:56
1375	40927438-199e-40d9-88fc-2edfc971dc3a	7	709	709	---	4/26/16	14:00:00.000Z	4/26/16	16:00:00.000Z	4/27/16	15:00:00.000Z	10	26	1	1	---	No	---	---	---	0	---	N/A	Andran	4/28/16 11:21	---	4/28/16 11:20	sborbor	5/3/16 12:43
1376	03d91ea7-10cd-4357-be19-e292d0ee5c8e	1	547	547	N	7/18/16	16:00:00.000Z	7/18/16	17:00:00.000Z	7/19/16	16:00:00.000Z	0.001	31	0.0001	2	---	Yes	0.00001	0	---	0	---	N/A	Andran	7/21/16 8:10	---	7/21/16 8:09	ayeboah	8/2/16 7:52
1377	061187d6-d9ae-4e80-9146-8759946cd881	7	671	671	---	4/28/16	12:00:00.000Z	4/28/16	14:00:00.000Z	4/29/16	13:00:00.000Z	10	0	1	0	---	No	---	---	---	0	---	NA	Selorm	5/3/16 13:43	5.59594328 -0.1842077 56.0 10.0	5/3/16 13:42	sborbor	5/3/16 13:44
1378	28cd4765-462c-4bc8-b9bb-6fd85f1e9b4e	7	169	169	---	5/10/16	12:00:00.000Z	5/10/16	14:00:00.000Z	5/11/16	15:00:00.000Z	10	999	1	40	---	No	---	---	---	0	---	n/a	lady	5/11/16 16:27	5.6006575 -0.1814911 0.0 1863.0	5/11/16 16:26	laadomako	5/11/16 16:27
1379	af0db7a7-bee0-4898-8336-2fa4784100ac	7	899	899	---	3/31/16	13:00:00.000Z	3/31/16	15:00:00.000Z	4/1/16	15:00:00.000Z	10	999	1	45	---	No	---	---	---	0	---	NA	Selorm	5/16/16 15:14	5.59602223 -0.18421334 65.0 10.0	5/16/16 15:12	sborbor	5/16/16 15:14
1380	dc9b1f9e-54b8-4a94-82e2-364678d36e8c	4	155	155	---	5/9/16	12:00:00.000Z	5/9/16	14:00:00.000Z	5/10/16	14:00:00.000Z	10	999	1	60	---	No	---	---	---	0	---	N/A	Andran	5/10/16 19:28	5.59568332 -0.18428104 67.0 14.0	5/10/16 19:27	ayeboah	5/10/16 19:28
1381	2c7c200e-ec9a-48cb-9fa3-03209d094167	1	323	323	N	6/14/16	13:00:00.000Z	6/14/16	14:30:00.000Z	6/15/16	15:00:00.000Z	0.001	5	0.0001	0	---	Yes	0.00001	0	---	0	---	N/A	Andran	6/15/16 17:51	5.5934353 -0.1871166 0.0 2369.0	6/15/16 17:50	ayeboah	6/15/16 17:51
1382	f2b87ee9-b819-4714-b597-ab543c9c4b1e	1	280	280	N	5/20/16	12:00:00.000Z	5/20/16	14:00:00.000Z	5/21/16	13:00:00.000Z	0.001	999	0.0001	64	---	Yes	0.00001	6	---	0	---	NA	Selorm	5/21/16 14:19	5.59595113 -0.18419694 62.0 11.0	5/21/16 14:17	sborbor	5/21/16 14:19
1383	7beeff0b-6ae2-471f-b4a7-fe37160925ad	7	384	384	---	6/20/16	13:30:00.000Z	6/20/16	15:00:00.000Z	6/21/16	15:00:00.000Z	10	0	1	0	---	No	---	---	---	0	---	NA	Selorm	6/22/16 14:13	5.5958409 -0.18434886 49.0 5.0	6/22/16 14:08	sborbor	6/22/16 14:13
1384	0fe2193c-289c-41b3-a330-6b87da33bbd2	1	444	444	N	6/28/16	13:00:00.000Z	6/28/16	15:00:00.000Z	6/29/16	16:00:00.000Z	0.001	7	0.0001	0	---	Yes	0.00001	0	---	0	---	N/A	Lady	6/30/16 15:38	5.59575305 -0.18437302 88.0 30.0	6/30/16 15:37	laadomako	6/30/16 15:38
1385	6ed42cc8-9be1-4331-b6d2-9cf4a9c49174	8	207	207	---	5/11/16	13:00:00.000Z	5/11/16	15:00:00.000Z	5/12/16	15:00:00.000Z	10	7	1	1	---	No	---	---	---	0	---	N/A	Andran	5/13/16 14:36	5.5951168 -0.1848579 0.0 43.0	5/13/16 14:35	laadomako	5/13/16 14:36
1386	adc57008-a5a0-4ca0-8975-87b2ed39fa72	8	809	809	---	3/30/16	12:00:00.000Z	3/30/16	15:30:00.000Z	3/31/16	15:00:00.000Z	10	999	1	999	---	No	---	---	---	0	---	NA	Selorm	5/17/16 13:25	5.6029471 -0.1809473 0.0 2216.0	5/17/16 13:24	sborbor	5/17/16 13:25
1387	bfb8627d-5476-44ca-b3b1-7c0aa668c0a5	1	538	538	N	7/18/16	16:00:00.000Z	7/18/16	17:00:00.000Z	7/19/16	16:00:00.000Z	0.001	999	0.0001	51	---	Yes	0.00001	13	---	0	---	N/A	Andran	7/21/16 8:04	---	7/21/16 8:03	ayeboah	8/2/16 7:52
1388	08053e59-0c46-40b6-900a-49cc85749479	4	146	146	---	5/5/16	12:00:00.000Z	5/5/16	15:00:00.000Z	5/6/16	14:00:00.000Z	10	999	1	60	---	No	---	---	---	0	---	N/A	Andran	5/6/16 14:43	5.59574783 -0.18431163 68.0 12.0	5/6/16 14:42	ayeboah	5/6/16 14:43
1389	5d8dc1e2-8f6d-459b-ad31-f0811f63dfc3	7	728	728	---	4/27/16	14:00:00.000Z	4/27/16	16:00:00.000Z	4/28/16	16:00:00.000Z	10	0	1	0	---	No	---	---	---	0	---	n/a	laadomako	4/28/16 15:38	---	4/28/16 15:36	sborbor	5/3/16 12:44
1390	ccfed1c4-59d6-449c-b8cf-c6150768be20	7	898	898	---	3/31/16	13:00:00.000Z	3/31/16	15:00:00.000Z	4/1/16	15:00:00.000Z	10	0	1	0	---	No	---	---	---	0	---	NA	Selorm	5/17/16 14:51	5.59599046 -0.18422024 63.0 11.0	5/17/16 14:50	sborbor	5/17/16 14:51
1391	16b3c4d5-acf6-4a9e-8499-b2e12d813eb7	7	893	893	---	3/31/16	13:00:00.000Z	3/31/16	15:00:00.000Z	4/1/16	15:08:00.000Z	10	999	1	26	---	No	---	---	---	0	---	NA	Selorm	5/17/16 14:48	5.59599684 -0.18421914 64.0 15.0	5/17/16 14:46	sborbor	5/17/16 14:48
1392	28ce6c2b-ee4e-4d83-bc9c-6269aa53fd87	7	377	377	---	6/17/16	13:30:00.000Z	6/17/16	15:00:00.000Z	6/17/16	12:30:00.000Z	10	0	1	0	---	No	---	---	---	0	---	N/A	Andran	6/18/16 14:32	5.5934208 -0.1798901 0.0 1762.0	6/18/16 14:31	ayeboah	6/18/16 14:32
1393	db624d43-708e-4b19-8690-692cdba4a966	8	859	859	---	3/30/16	12:00:00.000Z	3/30/16	15:30:00.000Z	3/31/16	15:00:00.000Z	10	998	1	2	---	No	---	---	---	0	---	NA	Selorm	5/17/16 13:33	5.59621704 -0.18408685 58.0 23.0	5/17/16 13:31	sborbor	5/17/16 13:33
1394	8819693c-5e2d-4626-9c9b-209b7e17c376	1	220	220	A	5/18/16	12:30:00.000Z	5/18/16	14:30:00.000Z	5/19/16	14:00:00.000Z	0.001	999	0.00001	186	---	Yes	0.00001	20	---	0	---	n/a	lady	5/20/16 11:47	5.59581708 -0.18420577 66.0 22.0	5/20/16 10:50	laadomako	5/20/16 11:48
1395	f5492bda-7295-4e15-9ffc-d7d53cea009a	7	486	486	---	7/8/16	13:30:00.000Z	7/8/16	15:00:00.000Z	7/9/16	14:00:00.000Z	10	6	1	0	---	No	---	---	---	0	---	N/A	Andran	7/9/16 16:42	5.59572811 -0.18429628 72.0 17.0	7/9/16 16:42	ayeboah	7/9/16 16:43
1396	09e69e1f-21aa-4a2b-a822-8fbde6498c65	8	815	815	---	3/30/16	12:00:00.000Z	3/30/16	15:30:00.000Z	3/31/16	15:00:00.000Z	10	34	1	3	---	No	---	---	---	0	---	NA	Selorm	5/17/16 11:43	5.5956509 -0.1791526 0.0 2216.0	5/17/16 11:42	sborbor	5/17/16 11:43
1397	4787a08d-9e4c-4f68-8ae3-bfd7fc30aabb	8	314	314	---	6/10/16	13:00:00.000Z	6/10/16	14:30:00.000Z	6/11/16	14:00:00.000Z	10	999	1	999	---	No	---	---	---	0	---	N/A	Andran	6/14/16 8:00	5.59580161 -0.18429192 60.0 42.0	6/14/16 7:55	ayeboah	6/14/16 8:01
1398	6aac969f-1dbf-4531-ba2e-a4264ee8fa67	8	311	311	---	6/10/16	13:00:00.000Z	6/10/16	14:30:00.000Z	6/11/16	14:00:00.000Z	10	999	1	999	---	No	---	---	---	0	---	N/A	Andran	6/14/16 8:08	5.59578727 -0.1842897 62.0 46.0	6/14/16 8:05	ayeboah	6/14/16 8:08
1399	2f1819bf-ca58-4175-ab77-e087cc89f924	1	303	303	N	6/14/16	13:00:00.000Z	6/14/16	14:30:00.000Z	6/15/16	15:00:00.000Z	0.001	999	0.0001	173	---	Yes	0.00001	16	---	0	---	N/A	Andran	6/15/16 17:56	5.59581881 -0.18405518 47.0 34.0	6/15/16 17:55	ayeboah	6/15/16 17:57
1400	9614444c-62b7-4c28-9fdd-9231aa9de18e	3	869	869	---	3/22/16	15:00:00.000Z	3/22/16	15:00:00.000Z	3/23/16	15:00:00.000Z	100	16	10	1	---	No	---	---	---	0	---	n/a	lady	3/23/16 15:56	5.59584964 -0.18426238 54.0 12.0	3/23/16 15:54	test	3/23/16 15:59
1401	a91408ac-0eab-4852-ab52-c30a63883c92	2	839	839	---	3/24/16	12:00:00.000Z	3/24/16	14:00:00.000Z	3/25/16	12:52:00.000Z	10	998	1	4	---	No	---	---	---	0	217.54	NA	Andran	3/30/16 10:15	5.59589225 -0.18437228 52.0 44.0	3/30/16 10:09	test	3/30/16 10:15
1402	e30a1518-168e-42c8-b4ca-132520ef0648	8	201	201	---	5/11/16	13:00:00.000Z	5/11/16	15:00:00.000Z	5/12/16	15:00:00.000Z	10	998	1	8	---	No	---	---	---	0	---	n/a	lady	5/20/16 10:47	5.6766678 -0.2409844 0.0 24.0	5/20/16 10:45	laadomako	5/20/16 10:47
1403	d8232f5b-3ceb-44d1-a988-c5dd6945a3e5	7	899	899	---	3/31/16	13:00:00.000Z	3/31/16	15:00:00.000Z	4/1/16	15:00:00.000Z	10	999	1	45	---	No	---	---	---	0	---	NA	Selorm	5/17/16 11:18	5.59593586 -0.18425868 61.0 11.0	5/17/16 11:16	sborbor	5/17/16 11:18
1404	96431b4d-a0c4-4b8d-b0ef-174272da492e	1	208	208	N	6/13/16	14:30:00.000Z	6/13/16	17:30:00.000Z	6/14/16	15:00:00.000Z	0.001	0	0.0001	0	---	Yes	0.00001	0	---	0	---	n/a	lady	6/15/16 14:43	5.5983819 -0.1766562 0.0 2149.0	6/15/16 14:41	laadomako	6/15/16 14:43
1405	e3cacced-f0ae-4826-9680-ca8af74f71e9	7	374	374	---	6/17/16	13:30:00.000Z	6/17/16	15:00:00.000Z	6/18/16	12:30:00.000Z	10	98	1	5	---	No	---	---	---	0	---	N/A	Andran	6/18/16 13:59	5.59590708 -0.18429342 82.0 50.0	6/18/16 13:57	ayeboah	6/18/16 13:59
1406	f0906818-67c8-4ba2-aa2a-9bdf51d0e450	2	872	872	---	3/21/16	13:45:00.000Z	3/21/16	16:00:00.000Z	3/22/16	14:00:00.000Z	10	999	1	84	---	No	---	---	---	0	38.2	NA	Selorm Borbor	3/22/16 15:58	5.59580735 -0.18438166 80.0 49.0	3/22/16 15:57	test	3/22/16 15:59
1407	52210d0a-f55b-4005-be87-90180f195ebd	2	695	695	---	4/21/16	13:00:00.000Z	4/21/16	15:00:00.000Z	4/22/16	15:00:00.000Z	10	0	1	0	---	No	---	---	---	0	150.72	N/A	Andran	4/28/16 9:21	---	4/28/16 9:14	sborbor	5/3/16 12:40
1408	1830025d-5a13-458b-ae12-33320470ecef	8	850	850	---	3/29/16	12:30:00.000Z	3/29/16	15:00:00.000Z	3/30/16	14:30:00.000Z	10	999	1	999	---	No	---	---	---	0	---	NA	Selorm Borbor	4/1/16 10:16	5.59579425 -0.18427752 53.0 20.0	4/1/16 10:14	test	4/1/16 10:16
1409	332f17c0-f3d5-48bd-884d-21a306867f0f	2	466	466	---	7/4/16	14:30:00.000Z	7/4/16	15:30:00.000Z	7/5/16	15:30:00.000Z	10	1	1	0	---	No	---	---	---	0	479.22	N/A	Andran	7/8/16 14:19	5.5934639 -0.1857939 0.0 2552.0	7/8/16 14:18	ayeboah	7/8/16 14:20
1410	a59dc328-9597-4c33-9030-dc5f1aa9c5e7	1	251	251	N	5/20/16	12:00:00.000Z	5/20/16	14:00:00.000Z	5/21/16	13:00:00.000Z	0.001	999	0.0001	132	---	Yes	0.00001	14	---	0	---	NA	Selorm	5/21/16 14:24	5.59595453 -0.18420728 65.0 5.0	5/21/16 14:23	sborbor	5/21/16 14:24
1411	e35e3a50-b41c-4f70-82c5-b68532f25554	8	410	410	---	6/23/16	14:00:00.000Z	6/23/16	15:30:00.000Z	6/24/16	13:00:00.000Z	1	5	0.1	0	---	No	---	---	---	0	---	Dilutions changed due to difficulties in the membrane filtration	Selorm	6/28/16 11:53	5.59587236 -0.18437998 69.0 26.0	6/28/16 11:46	sborbor	6/28/16 11:53
1412	62b64525-10ed-4988-9303-be9ffb970e68	8	177	177	---	5/9/16	12:00:00.000Z	5/9/16	14:00:00.000Z	5/10/16	14:00:00.000Z	10	90	1	6	---	No	---	---	---	0	---	N/A	Andran	5/10/16 19:18	5.59570711 -0.18429802 65.0 14.0	5/10/16 19:17	ayeboah	5/10/16 19:18
1413	69538d4e-69a3-46dc-af9f-771589e9ff0f	1	223	223	B	5/18/16	12:00:00.000Z	5/18/16	14:30:00.000Z	5/19/16	14:00:00.000Z	0.001	157	0.0001	15	---	Yes	0.00001	2	---	0	---	n/a	lady	5/20/16 14:52	5.5961728 -0.1783526 0.0 2255.0	5/20/16 14:48	laadomako	5/20/16 14:52
1414	bb6f173c-c40e-4aff-a88c-6afe299e9e1c	2	826	826	---	3/23/16	12:00:00.000Z	3/23/16	12:00:00.000Z	3/24/16	14:00:00.000Z	10	998	1	28	---	No	---	---	---	0	5.8	n/a	lady	3/24/16 16:02	5.5918972 -0.1872337 0.0 1858.0	3/24/16 15:59	test	3/24/16 16:03
1415	749ce30e-3ce7-4a1d-9372-637bc3d07a4d	1	348	348	N	6/13/16	14:30:00.000Z	6/13/16	17:30:00.000Z	6/14/16	15:00:00.000Z	0.001	4	0.0001	0	---	Yes	0.00001	0	---	0	---	n/a	lady	6/15/16 14:59	5.5950446 -0.1816908 0.0 2149.0	6/15/16 14:56	laadomako	6/15/16 14:59
1416	976b4d9d-a099-402d-8e24-e5ead479fa0e	1	449	449	N	6/29/16	14:00:00.000Z	6/29/16	16:00:00.000Z	6/30/16	15:00:00.000Z	0.001	0	0.0001	0	---	Yes	0.00001	0	---	0	---	NA	Selorm	7/4/16 8:34	5.64006746 -0.17814974 92.0 20.0	7/4/16 8:32	sborbor	7/4/16 8:34
1417	3eac7d80-f4f6-4b45-a36a-e27308b59242	8	313	313	---	6/10/16	13:00:00.000Z	6/10/16	14:30:00.000Z	6/11/16	14:00:00.000Z	10	999	1	136	---	No	---	---	---	0	---	N/A	Andran	6/14/16 8:02	5.59579425 -0.18429229 61.0 44.0	6/14/16 8:00	ayeboah	6/14/16 8:02
1418	d642eb73-1abd-4e55-9e38-cd00a974c13a	1	324	324	N	6/14/16	13:00:00.000Z	6/14/16	14:30:00.000Z	6/15/16	16:00:00.000Z	0.001	38	0.0001	2	---	Yes	0.00001	0	---	0	---	N/A	Andran	6/15/16 17:59	5.59580388 -0.18425672 65.0 18.0	6/15/16 17:58	ayeboah	6/15/16 18:00
1419	732f3883-3e84-4896-81f9-9e82922c9806	8	490	490	---	7/5/16	14:30:00.000Z	7/5/16	15:30:00.000Z	7/6/16	15:30:00.000Z	1	45	0.1	11	---	No	---	---	---	0	---	N/A	Andran	7/8/16 15:12	5.592938 -0.1885718 0.0 2277.0	7/8/16 15:12	ayeboah	7/8/16 15:13
1420	4f32758f-0015-42ce-806c-5c2c6826f44b	2	696	696	---	4/21/16	13:00:00.000Z	4/21/16	15:00:00.000Z	4/22/16	15:00:00.000Z	10	17	1	2	---	No	---	---	---	0	47.68	N/A	Andran	4/28/16 9:43	---	4/28/16 9:41	sborbor	5/3/16 12:41
1421	ed53f5c2-5095-412d-b17d-2d8af6fbb13a	1	328	328	N	6/15/16	13:00:00.000Z	6/15/16	14:00:00.000Z	6/16/16	14:00:00.000Z	0.001	2	0.0001	0	---	Yes	0.00001	0	---	0	---	n/a	lady	6/16/16 15:26	5.592835 -0.189007 0.0 2360.0	6/16/16 15:24	laadomako	6/16/16 15:26
1422	644a76f7-8476-44e8-9673-0268c7b5d4e2	1	530	530	N	7/18/16	16:00:00.000Z	7/18/16	17:00:00.000Z	7/19/16	16:00:00.000Z	0.001	65	0.0001	4	---	Yes	0.00001	1	---	0	---	N/A	Andran	7/21/16 8:32	---	7/21/16 8:31	ayeboah	8/2/16 7:53
1423	9a03daf4-0c63-41ee-a5b5-30b4e7549dfb	8	814	814	---	3/30/16	12:00:00.000Z	3/30/16	15:30:00.000Z	3/31/16	15:00:00.000Z	10	998	1	0	---	No	---	---	---	0	---	NA	Selorm	5/17/16 13:37	5.59603073 -0.18422321 47.0 13.0	5/17/16 13:36	sborbor	5/17/16 13:37
1424	5c383143-cdf4-4889-a02a-7167bf0e4064	1	452	452	N	6/29/16	14:00:00.000Z	6/29/16	16:00:00.000Z	6/30/16	15:00:00.000Z	0.001	7	0.0001	0	---	Yes	0.00001	0	---	0	---	NA	Selorm	7/4/16 8:32	5.64277234 -0.17862255 88.0 32.0	7/4/16 8:30	sborbor	7/4/16 8:32
1425	dbd85cbb-48f0-40e9-a937-f2526d4bc80c	7	762	762	---	4/26/16	14:00:00.000Z	4/26/16	16:00:00.000Z	4/27/16	15:00:00.000Z	10	0	1	0	---	No	---	---	---	0	---	N/A	Andran	4/28/16 11:11	---	4/28/16 11:09	sborbor	5/3/16 12:43
1426	e657cfa9-4ded-40fa-9f4c-5ef442d2d605	1	531	531	N	7/18/16	16:00:00.000Z	7/18/16	17:00:00.000Z	7/19/16	16:00:00.000Z	0.001	31	0.0001	2	---	Yes	0.00001	0	---	0	---	N/A	Andran	7/21/16 8:31	---	7/21/16 8:29	ayeboah	8/2/16 7:53
1427	dcb54356-0ba6-4bda-944c-d06022756ec8	7	631	631	---	7/21/16	14:30:00.000Z	7/21/16	15:30:00.000Z	7/22/16	14:00:00.000Z	10	0	1	0	---	No	---	---	---	0	---	N/A	Andran	7/22/16 15:28	---	7/22/16 15:27	ayeboah	8/2/16 7:57
1428	9481204f-2d0c-4f63-827d-39193c35db48	2	682	682	---	4/21/16	13:00:00.000Z	4/21/16	15:00:00.000Z	4/22/16	15:00:00.000Z	10	999	1	18	---	No	---	---	---	0	131.18	N/A	Andran	4/28/16 9:57	---	4/28/16 9:55	sborbor	5/3/16 12:41
1429	3defdc4a-3521-4574-a6f4-618be7cfb690	1	448	448	N	6/28/16	13:00:00.000Z	6/28/16	15:00:00.000Z	6/29/16	16:00:00.000Z	0.001	6	0.0001	0	---	Yes	0.00001	0	---	0	---	N/A	Lady	6/30/16 15:44	5.5951083 -0.1848412 0.0 48.0	6/30/16 15:43	laadomako	6/30/16 15:44
1430	f27e94b4-45f9-439d-9d84-ea874d71a6e9	7	267	267	---	6/8/16	13:00:00.000Z	6/8/16	15:00:00.000Z	6/9/16	16:00:00.000Z	10	999	1	166	---	No	---	---	---	0	---	NA	Selorm	6/10/16 15:53	5.59593759 -0.18430328 68.0 13.0	6/10/16 15:51	sborbor	6/10/16 15:53
1431	ab214300-a21b-4d90-aabe-f939752ca53d	3	261	261	---	6/7/16	14:00:00.000Z	6/7/16	15:00:00.000Z	6/8/16	15:00:00.000Z	100	0	10	0	---	No	---	---	---	0	---	N/A	Andran	6/8/16 16:17	5.59592066 -0.18419875 77.0 12.0	6/8/16 16:16	ayeboah	6/9/16 13:52
1432	83ed2ef0-20aa-4036-85c8-a599e7732c75	7	353	353	---	6/20/16	13:30:00.000Z	6/20/16	15:00:00.000Z	6/21/16	15:00:00.000Z	10	0	1	0	---	No	---	---	---	0	---	NA	Selorm	6/23/16 12:45	5.59600468 -0.18419648 73.0 22.0	6/23/16 12:44	sborbor	6/23/16 12:45
1433	bbeee47c-4d6c-445e-83d9-e65b46229cd4	2	825	825	---	3/23/16	12:00:00.000Z	3/23/16	14:00:00.000Z	3/23/16	14:00:00.000Z	10	0	1	0	---	No	---	---	---	0	178.05	n/a	lady	3/24/16 15:59	5.5966784 -0.1802786 0.0 1858.0	3/24/16 15:56	test	3/24/16 15:59
1434	c36214b9-2231-4bed-9df1-9bcfae1d7b22	8	206	206	---	5/11/16	13:00:00.000Z	5/11/16	15:00:00.000Z	5/12/16	15:00:00.000Z	10	4	1	0	---	No	---	---	---	0	---	N/A	Andran	5/13/16 14:45	5.59569739 -0.18429273 64.0 20.0	5/13/16 14:44	laadomako	5/13/16 14:45
1435	b0184055-0641-495f-8d4a-f86be1a757a0	3	101	101	---	5/3/16	13:00:00.000Z	5/3/16	14:00:00.000Z	5/4/16	14:00:00.000Z	100	16	10	0	---	No	---	---	---	0	---	NA	Selorm	5/5/16 10:32	5.5938411 -0.184955 0.0 2170.0	5/5/16 10:30	sborbor	5/5/16 10:43
1436	ca6da744-c82c-43eb-8573-95935641915d	7	525	525	---	7/5/16	14:30:00.000Z	7/5/16	15:30:00.000Z	7/6/16	15:30:00.000Z	10	13	1	0	---	No	---	---	---	0	---	N/A	Andran	7/8/16 14:51	5.59580418 -0.18423371 59.0 45.0	7/8/16 14:50	ayeboah	7/8/16 14:51
1437	8a1e9301-4e60-4e45-85e1-fc320fdccac0	3	518	518	---	7/4/16	14:30:00.000Z	7/4/16	15:30:00.000Z	7/5/16	15:30:00.000Z	100	1	10	0	---	No	---	---	---	0	---	N/A	Andran	7/8/16 14:38	5.59579396 -0.18423877 61.0 17.0	7/8/16 14:37	ayeboah	7/8/16 14:39
1438	a6a8843c-41e6-4b5a-805b-315712e5e9ad	3	468	468	---	7/4/16	14:30:00.000Z	7/4/16	15:30:00.000Z	7/5/16	15:30:00.000Z	100	0	10	0	---	No	---	---	---	0	---	N/A	Andran	7/8/16 14:34	5.5962559 -0.1856826 0.0 2347.0	7/8/16 14:33	ayeboah	7/8/16 14:34
1439	7c5d8db6-4e4b-45b1-85e6-7f5122af2ed8	1	210	210	N	5/12/16	13:00:00.000Z	5/12/16	14:00:00.000Z	5/13/16	14:00:00.000Z	0.01	999	0.0001	50	---	Yes	0.000001	1	---	0	---	N/A	Andran	5/13/16 15:02	5.59569802 -0.18429372 65.0 13.0	5/13/16 14:57	laadomako	5/13/16 15:02
1440	4411a6fd-c139-4fa9-8527-f256113bf3f5	3	290	290	---	6/7/16	14:00:00.000Z	6/7/16	15:00:00.000Z	6/8/16	15:00:00.000Z	100	0	10	0	---	No	---	---	---	0	---	N/A	Andran	6/8/16 16:07	---	6/8/16 16:04	ayeboah	6/9/16 12:33
1441	0f90e24d-80e2-4cdf-b692-e848372b9bf6	8	200	200	---	5/11/16	13:00:00.000Z	5/11/16	15:00:00.000Z	5/12/16	15:00:00.000Z	10	998	1	13	---	No	---	---	---	0	---	n/a	lady	5/13/16 14:10	5.59596419 -0.18426001 70.0 29.0	5/13/16 14:08	laadomako	5/13/16 14:10
1442	0925f31d-aa84-49b2-b72a-6412c3d0a5ca	2	687	687	---	4/21/16	13:00:00.000Z	4/21/16	15:00:00.000Z	4/22/16	15:00:00.000Z	10	105	1	14	---	No	---	---	---	0	117.06	N/A	Andran	4/28/16 10:06	---	4/28/16 10:05	sborbor	5/3/16 12:41
1443	649dee74-0e31-4609-b460-a08281cfb1a9	7	161	161	---	5/10/16	12:00:00.000Z	5/10/16	14:00:00.000Z	5/11/16	15:00:00.000Z	10	0	1	0	---	No	---	---	---	0	---	n/a	lady	5/11/16 16:16	5.5953937 -0.178979 0.0 1863.0	5/11/16 16:15	laadomako	5/11/16 16:16
1444	66cb7cb2-7b45-48bc-898c-308ed6643bb3	7	528	528	---	7/5/16	14:30:00.000Z	7/5/16	15:30:00.000Z	7/6/16	15:30:00.000Z	10	999	1	32	---	No	---	---	---	0	---	N/A	Andran	7/8/16 14:46	5.59580133 -0.18423989 59.0 16.0	7/8/16 14:45	ayeboah	7/8/16 14:47
1445	0d9cf850-b31b-4a00-b38d-fa9c541d7abe	7	720	720	---	4/26/16	14:00:00.000Z	4/26/16	16:00:00.000Z	4/27/16	15:00:00.000Z	10	0	1	0	---	No	---	---	---	0	---	N/A	Andran	4/28/16 11:16	---	4/28/16 11:15	sborbor	5/3/16 12:43
1446	c3b36fae-f6b9-45bb-b1e5-204b6f9f2c54	3	867	867	---	3/22/16	15:00:00.000Z	3/22/16	15:00:00.000Z	3/23/16	15:00:00.000Z	100	21	10	3	---	No	---	---	---	0	---	n/a	lady	3/23/16 15:53	5.59584997 -0.18426 54.0 13.0	3/23/16 15:51	test	3/23/16 15:53
1447	472128e6-1524-4280-bf71-eac0298aac0f	7	306	306	---	6/17/16	13:30:00.000Z	6/17/16	15:00:00.000Z	6/18/16	12:30:00.000Z	10	0	1	0	---	No	---	---	---	0	---	N/A	Andran	6/18/16 14:11	5.59592989 -0.18429666 81.0 140.0	6/18/16 14:10	ayeboah	6/18/16 14:11
1448	d5715ffc-c05e-4390-8097-7e5a4fd1f303	7	307	307	---	6/17/16	13:30:00.000Z	6/17/16	15:00:00.000Z	6/18/16	12:30:00.000Z	10	0	1	0	---	No	---	---	---	0	---	N/A	Andran	6/18/16 14:04	5.5935948 -0.179877 0.0 2407.0	6/18/16 14:02	ayeboah	6/18/16 14:04
1449	9e7a462c-49d7-45a4-b2cf-254fa730fd42	8	176	176	---	5/9/16	12:00:00.000Z	5/9/16	14:00:00.000Z	5/10/16	14:00:00.000Z	10	63	1	6	---	No	---	---	---	0	---	N/A	Andran	5/10/16 19:14	5.59567693 -0.18429452 68.0 37.0	5/10/16 19:13	ayeboah	5/10/16 19:14
1450	47ecb691-429c-423d-bb16-7c2fdbc42cf6	3	108	108	---	5/3/16	13:00:00.000Z	5/3/16	14:00:00.000Z	5/4/16	14:00:00.000Z	100	999	10	70	---	No	---	---	---	0	---	NA	Selorm	5/5/16 10:30	5.5936337 -0.1824044 0.0 1754.0	5/5/16 10:28	sborbor	5/5/16 10:43
1451	cb602042-8b1f-46ea-8bb9-aad7bf27a49b	7	797	797	---	3/28/16	12:00:00.000Z	3/28/16	14:00:00.000Z	3/29/16	13:00:00.000Z	10	0	1	0	---	No	---	---	---	0	---	NA	Selorm	5/3/16 13:31	5.59594299 -0.18420787 55.0 14.0	5/3/16 13:26	sborbor	5/3/16 13:31
1452	1322f210-fd71-455a-9d04-321f42cf9d2c	1	506	506	A	7/19/16	13:30:00.000Z	7/19/16	15:30:00.000Z	7/20/16	16:00:00.000Z	0.001	186	0.0001	9	---	Yes	0.00001	2	---	0	---	N/A	Andran	7/21/16 8:34	---	7/21/16 8:33	ayeboah	8/2/16 7:53
1453	c6b5a495-c502-495e-84fd-7486edb456c7	1	304	304	N	6/14/16	13:00:00.000Z	6/14/16	14:30:00.000Z	6/15/16	15:00:00.000Z	0.001	45	0.0001	5	---	Yes	0.00001	1	---	0	---	N/A	Andran	6/15/16 17:55	5.59587851 -0.18425467 60.0 5.0	6/15/16 17:54	ayeboah	6/15/16 17:57
1454	1e1db0f0-27e7-4cdc-a215-5903fd7033f7	3	413	413	---	6/24/16	13:00:00.000Z	6/24/16	14:00:00.000Z	6/25/16	14:00:00.000Z	100	0	10	0	---	No	---	---	---	0	---	NA	Selorm	6/28/16 12:11	5.59293 -0.1889922 0.0 2631.0	6/28/16 12:10	sborbor	6/28/16 12:11
1455	486f2c28-9235-4b08-883a-061e010af88d	3	418	418	---	6/24/16	13:00:00.000Z	6/24/16	14:00:00.000Z	6/25/16	14:00:00.000Z	100	0	10	0	---	No	---	---	---	0	---	NA	Selorm	6/28/16 12:18	---	6/28/16 12:17	sborbor	6/28/16 12:19
1456	b169f412-b0ec-4d72-bf43-a6849f963655	8	172	172	---	5/9/16	12:00:00.000Z	5/9/16	14:00:00.000Z	5/10/16	14:00:00.000Z	10	999	1	192	---	No	---	---	---	0	---	N/A	Andran	5/10/16 19:16	5.59571556 -0.18430137 64.0 17.0	5/10/16 19:15	ayeboah	5/10/16 19:17
1457	5f5e324c-aa4c-44c4-8089-641a6bdac765	1	836	836	N	3/24/16	12:00:00.000Z	3/24/16	14:00:00.000Z	3/25/16	12:52:00.000Z	0.01	110	0.0001	1	---	Yes	0.000001	0	---	0	---	NA	Selorm	5/17/16 14:37	5.59601942 -0.18421859 68.0 19.0	5/17/16 14:36	sborbor	5/17/16 14:37
1458	b1f45a7b-dd97-40ee-ad92-ff5732648c60	1	539	539	N	7/18/16	16:00:00.000Z	7/18/16	17:00:00.000Z	7/19/16	16:00:00.000Z	0.001	999	0.0001	188	---	Yes	0.00001	19	---	0	---	N/A	Andran	7/21/16 8:06	---	7/21/16 8:04	ayeboah	8/2/16 7:52
1459	da8a6b3a-dc8c-4f84-be1a-a205ae3ba0f8	1	326	326	N	6/15/16	13:00:00.000Z	6/15/16	14:00:00.000Z	6/16/16	14:00:00.000Z	0.001	71	0.0001	8	---	Yes	0.00001	0	---	0	---	n/a	lady	6/16/16 15:31	5.5973335 -0.1793412 0.0 2218.0	6/16/16 15:30	laadomako	6/16/16 15:32
1460	4ec9e5a1-584c-4c49-9462-bc085601d715	7	608	608	---	7/21/16	14:30:00.000Z	7/21/16	15:30:00.000Z	7/22/16	14:00:00.000Z	10	0	1	0	---	No	---	---	---	0	---	N/A	Andran	7/22/16 15:32	5.59574692 -0.18415129 75.0 14.0	7/22/16 15:31	ayeboah	8/2/16 7:57
1461	8f19dd9a-c68f-4f30-a4e3-5bf7b9b39d0c	4	851	851	---	3/29/16	12:30:00.000Z	3/29/16	15:30:00.000Z	3/30/16	14:30:00.000Z	10	999	1	36	---	No	---	---	---	0	---	NA	Selorm Borbor	4/1/16 9:48	5.5943161 -0.1810946 0.0 1539.0	4/1/16 9:45	test	4/1/16 9:48
1462	646276ca-27cd-42f8-9fa0-229354c4df09	7	784	784	---	3/31/16	13:00:00.000Z	3/31/16	15:00:00.000Z	4/1/16	15:00:00.000Z	10	998	1	998	---	No	---	---	---	0	---	NA	Selorm	5/16/16 14:15	---	5/16/16 14:13	sborbor	5/16/16 14:34
1463	98e9c354-c84e-450d-8bef-a07997f2a867	7	434	434	---	6/23/16	14:00:00.000Z	6/23/16	15:30:00.000Z	6/24/16	13:00:00.000Z	10	0	1	0	---	No	---	---	---	0	---	NA	Selorm	6/28/16 8:37	5.64870673 -0.17998525 130.0 14.0	6/28/16 8:35	sborbor	6/28/16 8:38
1464	65324482-3788-49fb-80dd-2e2de72b7999	7	890	890	---	3/31/16	13:00:00.000Z	3/31/16	15:00:00.000Z	4/1/16	15:00:00.000Z	10	999	1	18	---	No	---	---	---	0	---	NA	Selorm	5/17/16 11:24	5.59594218 -0.18425242 63.0 24.0	5/17/16 11:22	sborbor	5/17/16 11:24
1465	51cbc2eb-fcb5-4e7f-999d-3c728798b8bd	7	721	721	---	4/26/16	14:00:00.000Z	4/26/16	16:00:00.000Z	4/27/16	15:00:00.000Z	10	0	1	0	---	No	---	---	---	0	---	N/A	Andran	4/28/16 11:15	---	4/28/16 11:14	sborbor	5/3/16 12:43
1466	1cb8d9b2-290d-4d7d-8e71-9f7203c86768	1	215	215	N	5/17/16	12:00:00.000Z	5/17/16	15:00:00.000Z	5/18/16	14:30:00.000Z	0.001	999	0.0001	999	---	Yes	0.000001	38	---	0	---	n/a	lady	5/19/16 8:05	5.5955892 -0.1787136 0.0 2625.0	5/19/16 8:00	laadomako	5/19/16 8:05
1467	84872f5f-2867-4fe8-b14b-d3371c3293f1	1	221	221	B	5/18/16	12:30:00.000Z	5/18/16	14:30:00.000Z	5/19/16	14:00:00.000Z	0.001	999	0.0001	185	---	Yes	0.00001	28	---	0	---	n/a	lady	5/20/16 14:33	5.59581248 -0.18424346 58.0 11.0	5/20/16 14:26	laadomako	5/20/16 14:34
1468	5a53e6cb-53a7-41c3-8c22-172dec232558	1	450	450	N	6/29/16	14:00:00.000Z	6/29/16	16:00:00.000Z	6/30/16	15:00:00.000Z	0.001	2	0.0001	0	---	Yes	0.00001	0	---	0	---	NA	Selorm	7/4/16 8:29	5.64277398 -0.17861983 90.0 11.0	7/4/16 8:28	sborbor	7/4/16 8:30
1469	f94f25da-25e4-4402-b7dc-76cd326b938e	7	167	167	---	5/10/16	12:00:00.000Z	5/10/16	14:00:00.000Z	5/11/16	15:00:00.000Z	10	998	1	0	---	No	---	---	---	0	---	n/a	lady	5/11/16 16:10	5.5948917 -0.1805666 0.0 2497.0	5/11/16 16:06	laadomako	5/11/16 16:10
1470	82457334-cd64-4a87-805a-75c232e2326e	8	391	391	---	6/23/16	14:00:00.000Z	6/23/16	15:30:00.000Z	6/24/16	13:00:00.000Z	1	5	0.1	1	---	No	---	---	---	0	---	Dilutions changed due to difficulty in membrane filtration	Selorm	6/28/16 11:38	5.59579093 -0.18431934 71.0 45.0	6/28/16 11:36	sborbor	6/28/16 11:38
1471	e35d470d-801b-43a1-b5dd-6c2843b6c67d	8	138	138	---	5/9/16	12:00:00.000Z	5/9/16	14:00:00.000Z	5/10/16	14:00:00.000Z	10	999	1	999	---	No	---	---	---	0	---	N/A	Andran	5/10/16 19:17	5.59570628 -0.18429883 66.0 34.0	5/10/16 19:16	ayeboah	5/10/16 19:17
1472	51ccb777-ec46-4d03-ba7d-a105027b5705	3	115	115	---	5/4/16	13:00:00.000Z	5/4/16	15:00:00.000Z	5/5/16	15:00:00.000Z	100	14	10	1	---	No	---	---	---	0	---	N/A	Andran	5/5/16 15:32	5.59565215 -0.18425733 67.0 23.0	5/5/16 15:30	ayeboah	5/5/16 15:32
1473	b614a558-bf39-4626-bae9-aecaa8b4b349	7	437	437	---	6/23/16	14:00:00.000Z	6/23/16	15:30:00.000Z	6/24/16	13:00:00.000Z	10	0	1	0	---	No	---	---	---	0	---	NA	Selorm	6/28/16 8:28	5.68187372 -0.17169034 93.0 5.0	6/28/16 8:26	sborbor	6/28/16 8:29
1474	2f30c945-d20d-4c43-a80e-6348a3a5e505	7	563	563	---	7/20/16	13:00:00.000Z	7/20/16	15:00:00.000Z	7/21/16	15:00:00.000Z	10	0	1	0	---	No	---	---	---	0	---	NA	Selorm	7/22/16 14:01	5.59575108 -0.1842101 68.0 16.0	7/22/16 13:59	sborbor	8/2/16 7:59
1475	b4938c58-02fa-43a2-b4ba-b612da6ee55d	1	560	560	N	7/19/16	13:30:00.000Z	7/19/16	15:30:00.000Z	7/20/16	16:00:00.000Z	0.001	0	0.0001	0	---	Yes	0.00001	0	---	0	---	N/A	Andran	7/21/16 8:54	---	7/21/16 8:51	ayeboah	8/2/16 7:53
1476	d0d0c96b-42b0-48c4-9770-4a1f576f469b	2	829	829	---	3/23/16	12:00:00.000Z	3/23/16	14:00:00.000Z	3/24/16	14:00:00.000Z	10	24	1	2	---	No	---	---	---	0	292.04	n/a	lady	3/24/16 16:25	5.59586202 -0.18423907 66.0 20.0	3/24/16 16:21	test	3/24/16 16:25
1477	e77ad613-7715-4095-a8cf-7f0513fbf545	2	699	699	---	4/21/16	13:00:00.000Z	4/21/16	15:00:00.000Z	4/22/16	15:00:00.000Z	10	11	1	2	---	No	---	---	---	0	38.9	N/A	Andran	4/28/16 9:50	---	4/28/16 9:48	sborbor	5/3/16 12:41
1478	f4fff23b-ce86-47a7-9891-47f09d5cdafc	7	574	574	---	7/20/16	13:00:00.000Z	7/20/16	15:00:00.000Z	7/21/16	15:00:00.000Z	10	5	1	0	---	No	---	---	---	0	---	NA	Selorm	7/22/16 14:56	5.59590207 -0.18413125 46.0 11.0	7/22/16 14:55	sborbor	8/2/16 8:00
1479	bd02d346-7753-4d04-b7cc-dd63355258af	2	831	831	---	3/24/16	12:00:00.000Z	3/24/16	14:00:00.000Z	3/25/16	12:52:00.000Z	10	999	1	41	---	No	---	---	---	0	470.05	N/A	Andran	3/30/16 15:10	5.59579333 -0.18424722 76.0 5.0	3/30/16 15:01	test	3/30/16 15:10
1480	3cbc055d-28bc-4e18-9c36-27fe00f1a231	2	685	685	---	4/21/16	13:00:00.000Z	4/21/16	15:00:00.000Z	4/22/16	15:00:00.000Z	10	18	1	3	---	No	---	---	---	0	135.41	N/A	Andran	4/28/16 10:03	---	4/28/16 10:01	sborbor	5/3/16 12:41
1481	15a26955-0646-4a65-861d-6b13f5008b0b	3	120	120	---	5/4/16	13:00:00.000Z	5/4/16	15:00:00.000Z	5/5/16	15:00:00.000Z	100	56	10	6	---	No	---	---	---	0	---	N/A	Andran	5/5/16 15:11	5.59553328 -0.18415167 83.0 24.0	5/5/16 15:10	ayeboah	5/5/16 15:13
1482	5e04e9cd-2e38-47de-8220-d714fadd2af2	7	714	714	---	4/26/16	14:00:00.000Z	4/26/16	16:00:00.000Z	4/27/16	15:00:00.000Z	10	0	1	0	---	No	---	---	---	0	---	N/A	Andran	4/28/16 11:05	---	4/28/16 11:04	sborbor	5/3/16 12:43
1483	643d2bc5-619d-4e00-bbbb-d1fcd8889638	7	765	765	---	4/26/16	14:00:00.000Z	4/26/16	16:00:00.000Z	4/27/16	15:00:00.000Z	10	19	1	1	---	No	---	---	---	0	---	N/A	Andran	4/28/16 11:17	---	4/28/16 11:16	sborbor	5/3/16 12:43
1484	01cae323-46c7-43cc-9c8a-c1385805cc48	2	691	691	---	4/21/16	13:00:00.000Z	4/21/16	15:00:00.000Z	4/22/16	15:00:00.000Z	10	999	1	24	---	No	---	---	---	0	118.3	N/A	Andran	4/28/16 9:38	---	4/28/16 9:36	sborbor	5/3/16 12:41
1485	406bf656-eb1e-46b0-a253-81364f57ac95	7	376	376	---	6/17/16	13:30:00.000Z	6/17/16	15:00:00.000Z	6/18/16	12:30:00.000Z	10	2	1	0	---	No	---	---	---	0	---	N/A	Andran	6/18/16 14:15	5.59592875 -0.18429601 81.0 19.0	6/18/16 14:14	ayeboah	6/18/16 14:15
1486	1fba0629-5b87-431e-b16f-fd5963a90d09	8	810	810	---	3/30/16	12:00:00.000Z	3/30/16	15:30:00.000Z	3/31/16	15:00:00.000Z	10	2	1	0	---	No	---	---	---	0	---	NA	Selorm	5/17/16 13:35	5.59603804 -0.18422258 47.0 37.0	5/17/16 13:34	sborbor	5/17/16 13:35
1487	a32bc222-fef4-4d1f-a5aa-f85f92472086	8	853	853	---	3/29/16	12:30:00.000Z	3/29/16	15:00:00.000Z	3/30/16	14:30:00.000Z	10	55	1	4	---	No	---	---	---	0	---	NA	Selorm	5/16/16 14:42	5.59604175 -0.18420294 61.0 5.0	5/16/16 14:40	sborbor	5/16/16 14:42
1488	231ca9e4-3c40-49fd-8d84-82f6116c924f	7	816	816	---	3/31/16	13:00:00.000Z	3/31/16	15:00:00.000Z	4/1/16	15:00:00.000Z	10	0	1	0	---	No	---	---	---	0	---	NA	Selorm	5/16/16 15:10	5.59601433 -0.18421115 78.0 10.0	5/16/16 15:05	sborbor	5/16/16 15:10
1489	0bc926b7-3d9c-454d-ad10-44ff1c1dfddc	1	320	320	N	6/13/16	14:30:00.000Z	6/13/16	17:30:00.000Z	6/14/16	15:00:00.000Z	0.001	165	0.0001	16	---	Yes	0.00001	1	---	0	---	N/A	lady	6/15/16 17:16	5.5936622 -0.1850388 0.0 2163.0	6/15/16 17:14	laadomako	6/15/16 17:17
1490	6d4243bb-9ed4-4327-8f38-e4f5dd40f90f	8	171	171	---	5/9/16	12:00:00.000Z	5/9/16	14:00:00.000Z	5/10/16	14:00:00.000Z	10	999	1	999	---	No	---	---	---	0	---	N/A	Andran	5/10/16 19:15	5.59571689 -0.18430283 64.0 12.0	5/10/16 19:14	ayeboah	5/10/16 19:15
1491	a77428e3-9327-4dbf-9709-408ffd4b612f	2	421	421	---	6/22/16	11:30:00.000Z	6/22/16	13:00:00.000Z	6/23/16	14:00:00.000Z	10	33	1	4	---	No	---	---	---	0	21.39	n/a	lady	6/23/16 15:34	5.59587061 -0.18434717 42.0 29.0	6/23/16 15:30	laadomako	6/23/16 15:34
1492	41fa84f5-1607-43ee-ac14-6e183178d56b	3	123	123	---	5/4/16	13:00:00.000Z	5/4/16	15:00:00.000Z	5/5/16	15:00:00.000Z	100	102	10	10	---	No	---	---	---	0	---	N/A	Andran	5/5/16 15:40	5.59565868 -0.18425096 68.0 29.0	5/5/16 15:36	ayeboah	5/5/16 15:40
1493	4acf3d08-9d6d-4c72-852f-cc2e7698f3ca	7	360	360	---	6/17/16	13:30:00.000Z	6/17/16	15:00:00.000Z	6/18/16	12:30:00.000Z	10	0	1	0	---	No	---	---	---	0	---	N/A	Andran	6/18/16 14:05	5.5934208 -0.1798901 0.0 1762.0	6/18/16 14:04	ayeboah	6/18/16 14:06
1494	3a372f92-d41d-4307-a199-2842a95d63e3	7	735	735	---	4/27/16	14:00:00.000Z	4/27/16	14:00:00.000Z	4/28/16	16:00:00.000Z	10	0	1	0	---	No	---	---	---	0	---	n/a	laadaomako	4/28/16 15:30	---	4/28/16 15:28	sborbor	5/3/16 12:44
1495	77e9ee4c-c30d-4799-9889-bbee2c490fb1	7	196	196	---	5/10/16	12:00:00.000Z	5/10/16	14:00:00.000Z	5/11/16	15:00:00.000Z	10	4	1	0	---	No	---	---	---	0	---	n/a	lady	5/11/16 16:19	5.59591082 -0.18427178 39.0 116.0	5/11/16 16:18	laadomako	5/11/16 16:19
1496	fa44673f-a18d-4687-806e-f041b19ca73b	1	283	283	N	5/20/16	12:00:00.000Z	5/20/16	14:00:00.000Z	5/21/16	13:00:00.000Z	0.001	8	0.0001	1	---	Yes	0.00001	0	---	0	---	NA	Selorm	5/21/16 14:17	5.59595565 -0.18415356 61.0 5.0	5/21/16 14:15	sborbor	5/21/16 14:17
1497	cadb0c02-629a-40d2-a711-3ea1a8952d1c	2	287	287	---	6/6/16	12:00:00.000Z	6/6/16	14:00:00.000Z	6/7/16	14:00:00.000Z	10	2	1	0	---	No	---	---	---	0	37.43	NA	Selorm	6/7/16 14:38	5.5966697 -0.1792193 0.0 2125.0	6/7/16 14:37	sborbor	6/7/16 14:38
1498	60054d4f-bf3c-45dd-8feb-17579f9c7df8	1	234	234	N	5/12/16	13:00:00.000Z	5/12/16	14:00:00.000Z	5/13/16	14:00:00.000Z	0.01	999	0.0001	999	---	Yes	0.000001	6	---	0	---	N/A	Andran	5/13/16 15:14	5.59579638 -0.18440447 71.0 35.0	5/13/16 15:12	laadomako	5/13/16 15:14
1499	86cbaab9-0408-4d68-b74c-a39dea106e35	7	501	501	---	7/8/16	13:30:00.000Z	7/8/16	15:00:00.000Z	7/9/16	14:00:00.000Z	10	1	1	0	---	No	---	---	---	0	---	N/A	Andran	7/9/16 16:45	5.5929623 -0.1887546 0.0 2277.0	7/9/16 16:45	ayeboah	7/9/16 16:46
1500	7c753c85-ea13-4042-9466-eda9b7f4a462	4	145	145	---	5/5/16	12:00:00.000Z	5/5/16	15:00:00.000Z	5/6/16	14:08:00.000Z	10	999	1	999	---	No	---	---	---	0	---	N/A	Andran	5/6/16 14:42	5.59574679 -0.18431066 68.0 14.0	5/6/16 14:41	ayeboah	5/6/16 14:42
1501	92fdd328-0daf-469d-84d9-4cb44a6dfedd	1	331	331	N	6/15/16	13:00:00.000Z	6/15/16	14:00:00.000Z	6/16/16	14:00:00.000Z	0.001	6	0.0001	0	---	Yes	0.00001	0	---	0	---	n/a	lady	6/16/16 15:23	5.592973 -0.1889854 0.0 2360.0	6/16/16 15:22	laadomako	6/16/16 15:24
1502	69b8e242-d785-477c-b0dd-030c6cfc5007	7	759	759	---	4/28/16	12:00:00.000Z	4/28/16	14:00:00.000Z	4/29/16	13:00:00.000Z	10	24	1	2	---	No	---	---	---	0	---	Na	Selorm	5/3/16 14:05	5.6012471 -0.1816424 0.0 2256.0	5/3/16 14:04	sborbor	5/3/16 14:05
1503	9a17478c-e860-4859-b4dd-e7475bc7078f	7	561	561	---	7/20/16	13:00:00.000Z	7/20/16	15:00:00.000Z	7/21/16	15:00:00.000Z	10	6	1	0	---	No	---	---	---	0	---	NA	Selorm	7/22/16 13:58	---	7/22/16 13:56	sborbor	8/2/16 7:59
1504	6564a860-d7c1-41bb-8ab8-486748723100	1	243	243	A	5/18/16	12:00:00.000Z	5/18/16	14:30:00.000Z	5/19/16	14:00:00.000Z	0.001	999	0.0001	53	---	Yes	0.00001	4	---	0	---	n/a	lady	5/20/16 15:24	5.59589479 -0.18426787 39.0 11.0	5/20/16 15:22	laadomako	5/20/16 15:26
1505	257fc9f4-f7f8-4090-bf78-f0cec4716217	7	365	365	---	6/17/16	13:30:00.000Z	6/17/16	15:00:00.000Z	6/18/16	12:30:00.000Z	10	17	1	0	---	No	---	---	---	0	---	N/A	Andran	6/18/16 14:33	5.59508 -0.1820353 0.0 1883.0	6/18/16 14:32	ayeboah	6/18/16 14:33
1506	b7ba7409-eb0d-479c-9516-e69f8642e61d	7	596	596	---	7/20/16	13:00:00.000Z	7/20/16	15:00:00.000Z	7/21/16	15:00:00.000Z	10	0	1	0	---	No	---	---	---	0	---	NA	Selorm	7/22/16 14:04	5.59597039 -0.18418227 73.0 15.0	7/22/16 14:02	sborbor	8/2/16 7:59
1507	3d55bdda-3fb3-4cb3-a242-bced62fedf6d	2	870	870	---	3/21/16	13:45:00.000Z	3/21/16	16:00:00.000Z	3/22/16	14:00:00.000Z	10	998	1	44	---	No	---	---	---	0	275.57	NA	Selor Borbor	3/22/16 16:01	5.5921447 -0.186838 0.0 1858.0	3/22/16 15:59	test	3/22/16 16:01
1508	5f0ebf86-3509-4c1b-8c49-259b052ec302	6	315	315	---	6/10/16	13:00:00.000Z	6/10/16	14:00:00.000Z	6/11/16	14:00:00.000Z	10	999	1	131	---	No	---	---	---	0	---	N/A	Andran	6/14/16 7:40	5.59565423 -0.18434166 67.0 20.0	6/14/16 7:38	ayeboah	6/14/16 7:40
1509	a861a86d-ec87-4acc-b573-400bd8e1cd73	4	848	848	---	3/29/16	12:30:00.000Z	3/29/16	15:00:00.000Z	3/30/16	14:30:00.000Z	10	29	1	2	---	No	---	---	---	0	---	NA	Selorm Borbor	4/1/16 10:03	5.5958077 -0.18426918 48.0 45.0	4/1/16 10:01	test	4/1/16 10:05
1510	83273463-c1c1-48bb-b462-0657941de26a	7	407	407	---	6/20/16	13:30:00.000Z	6/20/16	15:00:00.000Z	6/21/16	15:00:00.000Z	10	999	1	133	---	No	---	---	---	0	---	NA	Selorm	6/23/16 12:43	5.59600478 -0.18419612 73.0 32.0	6/23/16 12:43	sborbor	6/23/16 12:44
1511	aa88a3b4-15b8-4b83-b4ea-041693fe751f	7	579	579	---	7/21/16	14:30:00.000Z	7/21/16	15:30:00.000Z	7/22/16	14:00:00.000Z	10	0	1	0	---	No	---	---	---	0	---	N/A	Andran	7/22/16 15:26	5.59575267 -0.18414351 75.0 15.0	7/22/16 15:25	ayeboah	8/2/16 7:55
1512	1354a97a-1d5f-43cf-9e8b-e12003f34d45	1	225	225	N	5/19/16	12:00:00.000Z	5/19/16	14:00:00.000Z	5/20/16	14:00:00.000Z	0.1	999	0.01	999	---	Yes	0.001	190	---	0	---	NA	Selorm	5/21/16 13:57	5.5959621 -0.1842692 51.0 15.0	5/21/16 13:56	sborbor	5/21/16 13:57
1513	2de87b37-551d-4ace-89ae-67d5ef0d2c78	7	679	679	---	4/28/16	12:00:00.000Z	4/28/16	14:00:00.000Z	4/29/16	13:00:00.000Z	10	0	1	0	---	No	---	---	---	0	---	NA	Selorm	5/3/16 13:48	5.59594268 -0.18420823 56.0 11.0	5/3/16 13:47	sborbor	5/3/16 13:49
1514	a2827b34-5798-4e03-ba5f-d1e3429a5a65	1	239	239	N	5/17/16	12:00:00.000Z	5/17/16	15:00:00.000Z	5/18/16	14:00:00.000Z	0.001	999	0.0001	23	---	Yes	0.00001	1	---	0	---	n/a	lady	5/19/16 8:19	5.6007305 -0.1827676 0.0 2216.0	5/19/16 8:17	laadomako	5/19/16 8:19
1515	1f80c3b6-0e79-49b5-9674-bfcc619e8810	7	607	607	---	7/21/16	14:30:00.000Z	7/21/16	15:24:00.000Z	7/22/16	14:00:00.000Z	10	0	1	0	---	No	---	---	---	0	---	N/A	Andran	7/22/16 15:25	5.59575094 -0.18413224 76.0 20.0	7/22/16 15:24	ayeboah	8/2/16 7:54
1516	a21643d7-5fc6-4b11-ab4a-0f009a5e382d	8	130	130	---	5/5/16	12:00:00.000Z	5/5/16	15:00:00.000Z	5/6/16	14:00:00.000Z	10	72	1	9	---	No	---	---	---	0	---	N/A	Andran	5/6/16 14:35	5.59581952 -0.18431096 65.0 10.0	5/6/16 14:34	ayeboah	5/6/16 14:35
1517	386ecdbb-5e88-416e-92c8-be068af88157	7	734	734	---	4/27/16	14:00:00.000Z	4/27/16	16:00:00.000Z	4/28/16	16:00:00.000Z	10	7	1	0	---	No	---	---	---	0	---	n/a	laadomako	4/28/16 15:24	---	4/28/16 15:23	sborbor	5/3/16 12:44
1518	3080381b-2d5e-4ace-942d-91f01c72985c	7	162	162	---	5/10/16	12:00:00.000Z	5/10/16	14:00:00.000Z	5/11/16	15:00:00.000Z	10	998	1	10	---	No	---	---	---	0	---	n/a	lady	5/11/16 16:20	5.59591015 -0.18426927 39.0 15.0	5/11/16 16:19	laadomako	5/11/16 16:21
1519	fc84f975-8aa5-4f05-bffa-a98cba55b70f	1	240	240	A	5/18/16	12:30:00.000Z	5/18/16	14:30:00.000Z	5/19/16	14:00:00.000Z	0.001	3	0.0001	0	---	Yes	0.00001	0	---	0	---	n/a	lady	5/20/16 14:54	5.5961223 -0.183142 0.0 2255.0	5/20/16 14:52	laadomako	5/20/16 14:54
1520	6f970ccd-c194-4e7a-8466-abe31a958c9c	7	570	570	---	7/20/16	13:00:00.000Z	7/20/16	15:00:00.000Z	7/21/16	15:00:00.000Z	10	0	1	0	---	No	---	---	---	0	---	NA	Selorm	7/22/16 14:05	5.59597754 -0.18418248 73.0 11.0	7/22/16 14:04	sborbor	8/2/16 7:59
1521	0d6a2d51-cae0-4838-aef4-f9ab6b0e239c	7	712	712	---	4/26/16	14:00:00.000Z	4/26/16	16:00:00.000Z	4/27/16	15:00:00.000Z	10	0	1	0	---	No	---	---	---	0	---	N/A	Andran	4/28/16 11:09	---	4/28/16 11:08	sborbor	5/3/16 12:43
1522	5b33629f-6844-41ba-a57c-08f12450fb6d	1	532	532	N	7/18/16	16:00:00.000Z	7/18/16	17:00:00.000Z	7/19/16	16:00:00.000Z	0.001	0	0.0001	0	---	Yes	0.00001	0	---	0	---	N/A	Andran	7/21/16 8:29	---	7/21/16 8:27	ayeboah	8/2/16 7:53
1523	b4fcc516-8978-449c-85ce-bd79f1d99c24	1	582	582	N	7/19/16	13:30:00.000Z	7/19/16	15:30:00.000Z	7/20/16	16:00:00.000Z	0.001	0	0.0001	0	---	Yes	0.00001	0	---	0	---	N/A	Andran	7/21/16 9:03	---	7/21/16 9:02	ayeboah	8/2/16 7:53
1524	fee7a48e-3f4e-42f2-8294-7b696e52e878	4	846	846	---	3/29/16	12:30:00.000Z	3/29/16	15:00:00.000Z	3/30/16	14:30:00.000Z	10	17	1	4	---	No	---	---	---	0	---	NA	Selorm Borbor	4/1/16 10:13	5.59578907 -0.18427675 53.0 48.0	4/1/16 10:09	test	4/1/16 10:13
1525	3d66a212-d318-4c91-b7a6-e7216a825ec6	1	236	236	N	5/17/16	12:00:00.000Z	5/17/16	15:00:00.000Z	5/18/16	14:00:00.000Z	0.001	999	0.0001	999	---	Yes	0.00001	30	---	0	---	n/a	lady	5/19/16 8:28	5.59587502 -0.18415492 63.0 12.0	5/19/16 8:27	laadomako	5/19/16 8:28
1526	c63b8c56-cf77-4d24-8f40-a9f8f37ee3a3	1	438	438	N	6/29/16	14:00:00.000Z	6/29/16	16:00:00.000Z	6/30/16	15:00:00.000Z	0.001	0	0.0001	0	---	Yes	0.00001	0	---	0	---	NA	Selorm	7/4/16 8:17	5.68167656 -0.17179305 94.0 5.0	7/4/16 8:13	sborbor	7/4/16 8:17
1527	d12ce356-9762-47c3-82b1-5b1b34b620d4	2	514	514	---	7/4/16	14:30:00.000Z	7/4/16	15:30:00.000Z	7/5/16	15:30:00.000Z	10	142	1	15	---	No	---	---	---	0	86.86	N/A	Andran	7/8/16 14:22	5.5983824 -0.1809698 0.0 1620.0	7/8/16 14:21	ayeboah	7/8/16 14:22
1528	a4b6646f-aa92-4624-b9c1-726eff1302c0	3	116	116	---	5/4/16	13:00:00.000Z	5/4/16	15:00:00.000Z	5/5/16	15:00:00.000Z	100	27	10	13	---	No	---	---	---	0	---	N/A	Andran	5/5/16 15:18	5.59562906 -0.18422651 72.0 14.0	5/5/16 15:14	ayeboah	5/5/16 15:18
1529	877d8f85-debd-45e6-81b1-3390798a544b	1	456	456	N	6/29/16	14:00:00.000Z	6/29/16	16:00:00.000Z	6/30/16	15:00:00.000Z	0.001	999	0.0001	28	---	Yes	0.00001	3	---	0	---	NA	Selorm	7/4/16 8:42	5.63540335 -0.17730726 80.0 14.0	7/4/16 8:39	sborbor	7/4/16 8:42
1530	c9f65b4b-ac6b-4f71-8536-e798ac6dabf8	8	183	183	---	5/11/16	13:00:00.000Z	5/11/16	15:00:00.000Z	5/12/16	15:00:00.000Z	10	999	1	31	---	No	---	---	---	0	---	n/a	lady	5/13/16 14:13	5.5958972 -0.18426194 67.0 22.0	5/13/16 14:11	laadomako	5/13/16 14:31
1531	17ad9700-547e-46b9-9155-05b897a8c492	3	469	469	---	7/4/16	14:30:00.000Z	7/4/16	15:30:00.000Z	7/5/16	15:30:00.000Z	100	0	10	0	---	No	---	---	---	0	---	N/A	Andran	7/8/16 14:33	5.5951872 -0.1864093 0.0 1931.0	7/8/16 14:32	ayeboah	7/8/16 14:33
1532	ef7c70a0-c123-4406-8a39-aed64b68d5b8	1	487	487	A	7/19/16	13:30:00.000Z	7/19/16	15:30:00.000Z	7/20/16	16:00:00.000Z	0.001	37	0.0001	5	---	Yes	0.00001	1	---	0	---	N/A	Andran	7/21/16 8:49	---	7/21/16 8:46	ayeboah	8/2/16 7:53
1533	faff12d5-b4e2-4a3d-860e-4ab8c118efdc	2	425	425	---	6/22/16	11:30:00.000Z	6/22/16	13:00:00.000Z	6/23/16	14:00:00.000Z	10	8	1	0	---	No	---	---	---	0	99.76	n/a	lady	6/23/16 15:05	5.5937924 -0.1797326 0.0 2334.0	6/23/16 15:02	laadomako	6/23/16 15:05
1534	145e7f53-41a7-4d74-94c4-99e9a61a1d79	3	260	260	---	6/7/16	14:00:00.000Z	6/7/16	15:00:00.000Z	6/8/16	15:00:00.000Z	100	0	10	0	---	No	---	---	---	0	---	N/A	Andran	6/8/16 16:16	5.59591851 -0.18419819 78.0 16.0	6/8/16 16:15	ayeboah	6/9/16 13:52
1535	cf57a810-1e1e-48c7-8e93-a6ad1f4a61fd	7	428	428	---	6/23/16	14:00:00.000Z	6/23/16	15:30:00.000Z	6/24/16	13:00:00.000Z	10	0	1	0	---	No	---	---	---	0	---	NA	Selorm	6/28/16 8:26	5.68803574 -0.17170384 97.0 5.0	6/28/16 8:24	sborbor	6/28/16 8:26
1536	af9a1fc3-efdb-4194-8bf7-44639391cfab	7	732	732	---	4/27/16	14:00:00.000Z	4/27/16	16:00:00.000Z	4/28/16	16:00:00.000Z	10	0	1	0	---	No	---	---	---	0	---	n/a	laadomako	4/28/16 15:23	---	4/28/16 15:22	sborbor	5/3/16 12:44
1537	a1248520-2158-40e2-868a-18983a5a3af5	8	319	319	---	6/10/16	13:00:00.000Z	6/10/16	14:30:00.000Z	6/11/16	14:00:00.000Z	10	999	1	999	---	No	---	---	---	0	---	N/A	Andran	6/14/16 8:18	5.59578536 -0.18428926 62.0 46.0	6/14/16 8:17	ayeboah	6/14/16 8:18
1538	9acdf12e-f287-4f97-8041-f013dfda204d	7	178	178	---	5/10/16	12:00:00.000Z	5/10/16	14:00:00.000Z	5/11/16	15:00:00.000Z	10	8	1	0	---	No	---	---	---	0	---	n/a	lady	5/11/16 16:18	5.59591062 -0.18427022 39.0 39.0	5/11/16 16:16	laadomako	5/11/16 16:18
1539	f72e8847-3009-472d-81d5-722775c9f4dc	1	471	471	B	6/27/16	12:30:00.000Z	6/27/16	15:00:00.000Z	6/28/16	14:00:00.000Z	0.001	14	0.0001	1	---	Yes	0.00001	0	---	0	---	N/A	Lady	6/30/16 15:24	5.5929819 -0.1886178 0.0 2299.0	6/30/16 15:23	laadomako	6/30/16 15:25
1540	6b0fead5-7e08-4dc1-9062-9c3dfc47a2e1	7	575	575	---	7/20/16	13:00:00.000Z	7/20/16	15:00:00.000Z	7/21/16	15:00:00.000Z	10	1	1	0	---	No	---	---	---	0	---	NA	Selorm	7/22/16 14:55	5.59589934 -0.18412798 45.0 14.0	7/22/16 14:54	sborbor	8/2/16 8:00
1541	7cd54828-3003-4c58-9b74-0372c86847a5	2	693	693	---	4/21/16	13:00:00.000Z	4/21/16	15:00:00.000Z	4/22/16	15:00:00.000Z	10	0	1	0	---	No	---	---	---	0	157.99	N/A	Andran	4/28/16 9:32	---	4/28/16 9:29	sborbor	5/3/16 12:41
1542	b8722a7c-96f7-4420-a7e8-76ae7cdbaf6c	7	672	672	---	4/28/16	12:00:00.000Z	4/28/16	14:00:00.000Z	4/29/16	13:00:00.000Z	10	1	1	0	---	No	---	---	---	0	---	NA	Selorm	5/3/16 13:26	5.59593931 -0.18420742 55.0 13.0	5/3/16 13:25	sborbor	5/3/16 13:26
1543	486a6e0a-2fe9-4bc8-875b-615cefc71dae	7	723	723	---	4/26/16	14:00:00.000Z	4/26/16	16:00:00.000Z	4/27/16	15:00:00.000Z	10	0	1	0	---	No	---	---	---	0	---	N/A	Andran	4/28/16 11:20	---	4/28/16 11:19	sborbor	5/3/16 12:43
1544	6b847b9e-9b8e-48fd-ac38-479c20899aae	7	430	430	---	6/23/16	14:00:00.000Z	6/23/16	15:30:00.000Z	6/24/16	13:00:00.000Z	10	0	1	0	---	No	---	---	---	0	---	NA	Selorm	6/28/16 8:47	5.63115812 -0.17697509 87.0 43.0	6/28/16 8:45	sborbor	6/28/16 8:47
1545	c06a98ca-5f9f-4941-bb5b-d91b7069d782	1	487	487	B	7/19/16	13:30:00.000Z	7/19/16	15:30:00.000Z	7/20/16	16:00:00.000Z	0.001	27	0.0001	2	---	Yes	0.00001	0	---	0	---	N/A	Andran	7/21/16 8:51	---	7/21/16 8:49	ayeboah	8/2/16 7:53
1546	ddbd96a8-212a-433a-8caa-1bf90dbe9143	4	854	854	---	3/29/16	12:30:00.000Z	3/29/16	15:00:00.000Z	3/30/16	14:30:00.000Z	10	18	1	1	---	No	---	---	---	0	---	NA	Selorm Borbor	4/1/16 9:53	5.6047755 -0.1777858 0.0 2868.0	4/1/16 9:51	test	4/1/16 9:53
1547	32f77b64-6edd-4b7c-8d71-955e87602194	7	599	599	---	7/21/16	14:30:00.000Z	7/21/16	15:30:00.000Z	7/22/16	14:00:00.000Z	10	0	1	0	---	No	---	---	---	0	---	N/A	Andran	7/22/16 15:35	5.59575418 -0.18416408 74.0 35.0	7/22/16 15:33	ayeboah	8/2/16 7:57
1548	683ee271-9e10-431a-ab50-6175cef39fd0	1	545	545	N	7/18/16	16:00:00.000Z	7/18/16	17:00:00.000Z	7/19/16	16:00:00.000Z	0.001	999	0.0001	94	---	Yes	0.00001	9	---	0	---	N/A	Andran	7/21/16 8:08	---	7/21/16 8:06	ayeboah	8/2/16 7:52
1549	4c240a89-5d08-4cd7-a2d2-21f9520ba509	8	189	189	---	5/11/16	13:00:00.000Z	5/11/16	15:00:00.000Z	5/12/16	15:00:00.000Z	10	166	10	7	---	No	---	---	---	0	---	N/A	Andran	5/13/16 14:40	5.59568447 -0.18429206 65.0 15.0	5/13/16 14:39	laadomako	5/13/16 14:40
1550	5d8721e1-ccc3-476e-9e71-ab78fda9d68f	7	433	433	---	6/23/16	14:00:00.000Z	6/23/16	15:30:00.000Z	6/24/16	13:00:00.000Z	10	0	1	0	---	No	---	---	---	0	---	NA	Selorm	6/28/16 8:34	5.66924943 -0.17652548 107.0 5.0	6/28/16 8:32	sborbor	6/28/16 8:34
1551	94784228-98d4-495f-a34a-33867c13635f	7	737	737	---	4/27/16	14:00:00.000Z	4/27/16	16:00:00.000Z	4/28/16	16:00:00.000Z	10	3	1	0	---	No	---	---	---	0	---	n/a	laadomako	4/28/16 15:43	---	4/28/16 15:42	sborbor	5/3/16 12:45
1552	ecfeeaa1-0df0-400e-9263-b65dc783bc9e	7	896	896	---	3/31/16	13:00:00.000Z	3/31/16	15:00:00.000Z	4/1/16	15:00:00.000Z	10	999	1	36	---	No	---	---	---	0	---	NA	Selorm	5/16/16 14:23	5.59595615 -0.1842058 61.0 11.0	5/16/16 14:21	sborbor	5/16/16 14:34
1553	e747b46f-61ba-4e3a-abf5-d3d8ec17c458	7	431	431	---	6/23/16	14:00:00.000Z	6/23/16	15:30:00.000Z	6/24/16	13:00:00.000Z	10	0	1	0	---	No	---	---	---	0	---	NA	Selorm	6/28/16 8:49	5.62864395 -0.17673548 77.0 5.0	6/28/16 8:47	sborbor	6/28/16 8:49
1554	8c2fc83b-c9ce-4d4b-a23a-716c852a9a63	8	135	135	---	5/5/16	12:00:00.000Z	5/5/16	15:00:00.000Z	5/6/16	14:00:00.000Z	10	999	1	25	---	No	---	---	---	0	---	N/A	Andran	5/6/16 14:36	5.59579689 -0.18431316 66.0 12.0	5/6/16 14:35	ayeboah	5/6/16 14:36
1555	655a860c-8c53-461f-a5de-a2e8557beef3	7	400	400	---	6/20/16	13:30:00.000Z	6/20/16	15:00:00.000Z	6/21/16	15:00:00.000Z	10	999	1	158	---	No	---	---	---	0	---	NA	Selorm	6/23/16 12:30	5.6028985 -0.1789869 0.0 2302.0	6/23/16 12:29	sborbor	6/23/16 12:30
1556	e4a53357-46cd-41d5-b9d0-2d32acdeaa56	8	396	396	---	6/23/16	14:00:00.000Z	6/23/16	15:30:00.000Z	6/24/16	13:00:00.000Z	1	0	0.1	0	---	No	---	---	---	0	---	Dulution changed due to membrane filtration difficulties	selorm	6/28/16 8:57	5.61615146 -0.17607828 64.0 5.0	6/28/16 8:54	sborbor	6/28/16 8:57
1557	9814351c-9307-4ba5-9d42-5788edc14b71	3	117	117	---	5/4/16	13:00:00.000Z	5/4/16	15:00:00.000Z	5/5/16	15:00:00.000Z	100	10	10	3	---	No	---	---	---	0	---	N/A	Andran	5/5/16 15:26	5.5956603 -0.18426193 66.0 42.0	5/5/16 15:25	ayeboah	5/5/16 15:26
1558	709a76f2-44b0-445b-9208-efcbd4bf4697	3	262	262	---	6/7/16	14:00:00.000Z	6/7/16	15:00:00.000Z	6/8/16	15:00:00.000Z	100	0	10	0	---	No	---	---	---	0	---	N/A	Andran	6/8/16 16:19	5.59592273 -0.18420307 77.0 14.0	6/8/16 16:17	ayeboah	6/9/16 13:52
1559	0ee51e10-7670-4108-93e9-0db111f1ddd8	2	827	827	---	3/23/16	12:00:00.000Z	3/23/16	12:00:00.000Z	3/23/16	14:00:00.000Z	10	999	1	4	---	No	---	---	---	0	12.46	n/a	lady	3/24/16 16:06	5.5921429 -0.1870822 0.0 1858.0	3/24/16 16:02	test	3/24/16 16:08
1560	67dc3f85-1465-4efe-84e5-c6356b619016	7	778	778	---	4/28/16	12:00:00.000Z	4/28/16	14:00:00.000Z	4/29/16	13:00:00.000Z	10	0	1	0	---	No	---	---	---	0	---	NA	Selorm	5/3/16 14:07	5.59592167 -0.18426904 61.0 11.0	5/3/16 14:05	sborbor	5/3/16 14:07
1561	d8e8192e-1aef-4a7a-8173-783122b61656	7	730	730	---	4/27/16	14:00:00.000Z	4/27/16	14:00:00.000Z	4/28/16	16:00:00.000Z	10	3	1	0	---	No	---	---	---	0	---	n/a	laadomako	4/28/16 15:18	---	4/28/16 15:17	sborbor	5/3/16 12:44
1562	bdc4283c-349f-416d-a076-f940d655f5e0	1	237	237	N	5/17/16	12:00:00.000Z	5/17/16	15:00:00.000Z	5/18/16	14:00:00.000Z	0.001	999	0.0001	121	---	Yes	0.00001	17	---	0	---	n/a	lady	5/19/16 8:17	5.595302 -0.1793539 0.0 2625.0	5/19/16 8:15	laadomako	5/19/16 8:17
1563	a3586151-7692-41f9-b846-063757e72b37	8	132	132	---	5/5/16	12:00:00.000Z	5/5/16	15:00:00.000Z	5/6/16	14:00:00.000Z	10	73	1	7	---	No	---	---	---	0	---	N/A	Andran	5/6/16 14:33	5.59584648 -0.18431362 63.0 12.0	5/6/16 14:31	ayeboah	5/6/16 14:33
1564	df3478eb-8196-4336-95ff-3712f7407dc6	2	423	423	---	6/22/16	11:30:00.000Z	6/22/16	13:00:00.000Z	6/23/16	14:00:00.000Z	10	37	1	4	---	No	---	---	---	0	222.24	n/a	lady	6/23/16 15:09	5.59591269 -0.18415809 53.0 43.0	6/23/16 15:06	laadomako	6/23/16 15:09
1565	6c3d11f5-6ac8-4fc0-9d82-9996069e28d4	7	609	609	---	7/21/16	14:30:00.000Z	7/21/16	15:30:00.000Z	7/22/16	14:00:00.000Z	10	2	1	0	---	No	---	---	---	0	---	N/A	Andran	7/22/16 15:30	5.59574713 -0.18414955 75.0 27.0	7/22/16 15:29	ayeboah	8/2/16 7:57
1566	4793fb75-920d-46aa-a5d5-924c6cfc7f15	1	246	246	N	5/19/16	12:00:00.000Z	5/19/16	14:00:00.000Z	5/20/16	14:00:00.000Z	0.001	999	0.0001	999	---	Yes	0.00001	76	---	0	---	n/a	lady	5/20/16 16:17	5.59584912 -0.18426212 69.0 10.0	5/20/16 15:34	laadomako	5/20/16 16:17
1567	4900ae1a-914d-4f73-acb6-c4e11c0098e9	1	454	454	N	6/29/16	14:00:00.000Z	6/29/16	16:00:00.000Z	6/30/16	15:00:00.000Z	0.001	10	0.0001	0	---	Yes	0.00001	0	---	0	---	NA	Selorm	7/4/16 8:46	5.6304878 -0.1743396 0.0 2056.0	7/4/16 8:44	sborbor	7/4/16 8:46
1568	e6f990e9-6e45-49ff-9eb6-957e20672d21	1	548	548	N	7/18/16	16:00:00.000Z	7/18/16	17:00:00.000Z	7/19/16	16:00:00.000Z	0.001	27	0.0001	5	---	Yes	0.00001	0	---	0	---	N/A	Andran	7/21/16 8:11	---	7/21/16 8:10	ayeboah	8/2/16 7:52
1569	133a2ff8-cf42-4038-aa4b-46e823f6c00c	3	114	114	---	5/4/16	13:00:00.000Z	5/4/16	15:00:00.000Z	5/5/16	15:00:00.000Z	100	9	10	1	---	No	---	---	---	0	---	N/A	Andran	5/5/16 15:42	5.59566041 -0.18424565 68.0 33.0	5/5/16 15:41	ayeboah	5/5/16 15:42
1570	c89f9db8-a2e0-4f5d-8b53-5213449ff879	1	559	559	N	7/18/16	16:00:00.000Z	7/18/16	17:00:00.000Z	7/19/16	16:00:00.000Z	0.001	33	0.0001	3	---	Yes	0.00001	2	---	0	---	Andran	Andran	7/21/16 8:20	---	7/21/16 8:17	ayeboah	8/2/16 7:52
1571	7ca16fea-3d1c-4ec2-8865-30ff5a32e621	7	163	163	---	5/10/16	12:00:00.000Z	5/10/16	14:00:00.000Z	5/11/16	15:00:00.000Z	10	998	1	4	---	No	---	---	---	0	---	n/a	lady	5/11/16 16:13	5.5934265 -0.1798538 0.0 1754.0	5/11/16 16:12	laadomako	5/11/16 16:14
1572	21edbd09-ad13-4eca-925e-dce5abd79658	2	462	462	---	7/4/16	14:30:00.000Z	7/4/16	15:30:00.000Z	7/5/16	15:30:00.000Z	10	0	1	0	---	No	---	---	---	0	210.49	N/A	Andran	7/8/16 14:30	5.596983 -0.1848972 0.0 2277.0	7/8/16 14:29	ayeboah	7/8/16 14:30
1573	d4ad5051-d25a-4b26-8b66-e01ec9ca6657	8	392	392	---	6/23/16	14:00:00.000Z	6/23/16	15:30:00.000Z	6/24/16	13:00:00.000Z	1	26	0.1	3	---	No	---	---	---	0	---	Dilutions changed due to difficulty in membrane filtration	Selorm	6/28/16 11:35	5.59293 -0.1889922 0.0 2631.0	6/28/16 11:32	sborbor	6/28/16 11:35
1574	3ed90bec-831d-439e-b1e1-960417037c0e	8	395	395	---	6/23/16	14:00:00.000Z	6/23/16	15:30:00.000Z	6/24/16	13:00:00.000Z	1	74	0.1	7	---	No	---	---	---	0	---	Dilutions changed due to difficulties in the membrane filtration	Selorm	6/28/16 11:59	5.59293 -0.1889922 0.0 2631.0	6/28/16 11:57	sborbor	6/28/16 11:59
1575	ce2adae3-feda-46e4-b677-89dd207a9b03	7	390	390	---	6/20/16	13:00:00.000Z	6/20/16	15:00:00.000Z	6/21/16	15:00:00.000Z	10	186	1	9	---	No	---	---	---	0	---	NA	Selorm	6/22/16 14:22	5.59594652 -0.18434667 48.0 13.0	6/22/16 14:21	sborbor	6/22/16 14:22
1576	66f81add-27c3-41c3-af1a-143f9c29bdca	7	783	783	---	3/31/16	13:00:00.000Z	3/31/16	15:00:00.000Z	4/1/16	15:00:00.000Z	10	999	1	29	---	No	---	---	---	0	---	NA	Selorm	5/17/16 11:22	5.59594029 -0.18425566 62.0 11.0	5/17/16 11:19	sborbor	5/17/16 11:22
1577	8db9a613-402b-49e6-8f3d-aae87890d19d	1	537	537	N	7/18/16	16:00:00.000Z	7/18/16	17:00:00.000Z	7/19/16	16:00:00.000Z	0.001	999	0.0001	999	---	Yes	0.00001	999	---	0	---	N/A	Andran	7/21/16 8:02	---	7/21/16 8:01	ayeboah	8/2/16 7:52
1578	5b62ea44-6897-4fe8-bbfb-ee3ccbed49c3	7	406	406	---	6/20/16	13:30:00.000Z	6/20/16	15:00:00.000Z	6/21/16	15:00:00.000Z	10	0	1	0	---	No	---	---	---	0	---	NA	Selorm	6/22/16 16:08	5.59595037 -0.1841738 70.0 17.0	6/22/16 16:06	sborbor	6/22/16 16:08
1579	a35989e2-cf5c-45fa-b8b2-53f548c81d04	8	393	393	---	6/23/16	14:00:00.000Z	6/23/16	15:30:00.000Z	6/24/16	13:00:00.000Z	10	4	1	0	---	No	---	---	---	0	---	dilution changed due to membrane filtration difficulties	Selorm	6/28/16 8:54	5.62256326 -0.17646357 73.0 5.0	6/28/16 8:50	sborbor	6/28/16 8:54
1580	8d022552-b9f9-4d40-b92c-a980cf1ca773	3	118	118	---	5/4/16	13:00:00.000Z	5/4/16	15:00:00.000Z	5/5/16	15:00:00.000Z	100	999	10	999	---	No	---	---	---	0	---	N/A	Andran	5/5/16 15:35	5.59565426 -0.18425617 67.0 19.0	5/5/16 15:34	ayeboah	5/5/16 15:35
1581	563d4d80-2c99-4d3f-9511-82ce5b2924fe	7	524	524	---	7/5/16	14:30:00.000Z	7/5/16	15:30:00.000Z	7/6/16	15:30:00.000Z	10	999	1	999	---	No	---	---	---	0	---	N/A	Andran	7/8/16 14:50	5.5953189 -0.182897 0.0 1620.0	7/8/16 14:49	ayeboah	7/8/16 14:50
1582	e1167170-2d20-42d1-84e5-c61af566dad1	7	598	598	---	7/21/16	14:30:00.000Z	7/21/16	15:30:00.000Z	7/22/16	14:00:00.000Z	10	999	1	999	---	No	---	---	---	0	---	N/A	Andran	7/22/16 15:36	5.59575418 -0.18416573 74.0 22.0	7/22/16 15:35	ayeboah	8/2/16 7:57
1583	64aea7cc-50db-4442-99ea-e27025defd48	7	675	675	---	4/28/16	12:00:00.000Z	4/28/16	14:00:00.000Z	4/29/16	13:00:00.000Z	10	0	1	0	---	No	---	---	---	0	---	NA	Selorm	5/3/16 13:36	5.5959431 -0.18420722 55.0 12.0	5/3/16 13:35	sborbor	5/3/16 13:37
1584	ad7c9de5-3758-45ce-a6e8-7add15368b3f	8	188	188	---	5/11/16	13:00:00.000Z	5/11/16	15:00:00.000Z	5/12/16	15:00:00.000Z	10	998	1	0	---	No	---	---	---	0	---	N/A	Andran	5/13/16 15:31	5.59579051 -0.18421385 66.0 19.0	5/13/16 15:28	laadomako	5/13/16 15:31
1585	0a1ec9b4-d66e-440e-a3d8-b1a346edc07f	1	802	802	N	3/30/16	12:00:00.000Z	3/30/16	15:00:00.000Z	3/31/16	15:00:00.000Z	0.01	9	0.000001	1	---	Yes	1.00E-07	1	---	0	---	NA	Selorm	5/17/16 11:32	5.59594154 -0.1842443 65.0 11.0	5/17/16 11:25	sborbor	5/17/16 11:32
1586	dd67196a-1c43-46e3-b945-81d5142bf5f1	1	505	505	A	7/19/16	13:30:00.000Z	7/19/16	15:30:00.000Z	7/20/16	16:00:00.000Z	0.001	7	0.0001	1	---	Yes	0.00001	0	---	0	---	N/A	Andran	7/21/16 8:41	---	7/21/16 8:39	ayeboah	8/2/16 7:53
1587	53d1d3c7-7ba5-4c6d-b04d-cdfc8cc906d4	8	204	204	---	5/11/16	13:00:00.000Z	5/11/16	15:00:00.000Z	5/12/16	15:00:00.000Z	10	998	1	3	---	No	---	---	---	0	---	N/A	Andran	5/13/16 14:42	5.5941354 -0.1850109 0.0 2148.0	5/13/16 14:41	laadomako	5/13/16 14:42
1588	6756ee33-2898-4be8-8778-9dac21aa44a3	2	510	510	---	7/4/16	14:30:00.000Z	7/4/16	15:30:00.000Z	7/5/16	15:30:00.000Z	10	96	1	11	---	No	---	---	---	0	55.58	N/A	Andran	7/8/16 14:25	5.5973814 -0.1839602 0.0 2015.0	7/8/16 14:24	ayeboah	7/8/16 14:25
1589	c6c5066e-a890-4295-b561-5340b9e5b2f9	8	786	786	---	7/5/16	14:30:00.000Z	7/5/16	15:30:00.000Z	7/6/16	15:30:00.000Z	1	39	0.1	4	---	No	---	---	---	0	---	N/A	Andran	7/8/16 14:57	5.592779 -0.1890908 0.0 2459.0	7/8/16 14:56	ayeboah	7/8/16 14:57
1590	14af81a0-1f09-49aa-bbc7-4df18bafc81f	7	179	179	---	5/10/16	12:00:00.000Z	5/10/16	14:00:00.000Z	5/11/16	15:00:00.000Z	10	1	1	0	---	No	---	---	---	0	---	n/a	lady	5/11/16 16:29	5.59590173 -0.1842727 41.0 17.0	5/11/16 16:27	laadomako	5/11/16 16:29
1591	c5db78a6-c442-4786-9954-fdf31d463219	1	209	209	N	6/13/16	14:30:00.000Z	6/13/16	17:30:00.000Z	6/14/16	15:00:00.000Z	0.001	28	0.0001	2	---	Yes	0.00001	0	---	0	---	N/A	lady	6/15/16 17:20	5.59588753 -0.18426262 90.0 16.0	6/15/16 17:19	laadomako	6/15/16 17:20
1592	e2143e8e-bba5-461c-b3cf-c539e02a7ce3	1	274	274	N	6/13/16	14:30:00.000Z	6/13/16	17:30:00.000Z	6/14/16	15:00:00.000Z	0.001	10	0.0001	1	---	Yes	0.00001	0	---	0	---	n/a	lady	6/15/16 14:52	5.5983819 -0.1766562 0.0 2149.0	6/15/16 14:49	laadomako	6/15/16 14:52
1593	7fa49b7d-db6c-4b5a-9c8d-1638399b36b1	1	327	327	B	6/15/16	13:00:00.000Z	6/15/16	14:00:00.000Z	6/16/16	14:00:00.000Z	0.001	45	0.0001	4	---	Yes	0.00001	1	---	0	---	n/a	lady	6/16/16 15:54	5.59598124 -0.18417839 52.0 30.0	6/16/16 15:52	laadomako	6/16/16 15:54
1594	74f7dd1c-7168-4fce-b88d-4d69ed5c576c	7	776	776	---	4/28/16	12:00:00.000Z	4/28/16	14:00:00.000Z	4/29/16	13:00:00.000Z	10	0	1	0	---	No	---	---	---	0	---	NA	Selorm	5/3/16 14:13	5.59591379 -0.18427075 59.0 15.0	5/3/16 14:12	sborbor	5/3/16 14:13
1595	a28b45a4-daa7-4956-b932-7dd4d77273fa	1	240	240	B	5/18/16	12:30:00.000Z	5/18/16	14:30:00.000Z	5/19/16	14:00:00.000Z	0.001	5	0.0001	1	---	Yes	0.00001	0	---	0	---	n/a	lady	5/20/16 15:01	5.59585257 -0.18430102 40.0 5.0	5/20/16 14:54	laadomako	5/20/16 15:01
1596	b7a18f0e-7233-4131-be7f-c073ac66de38	7	296	296	---	6/8/16	13:00:00.000Z	6/8/16	15:00:00.000Z	6/9/16	16:00:00.000Z	10	0	1	0	---	No	---	---	---	0	---	NA	Selorm	6/10/16 15:50	5.59592432 -0.18431591 68.0 21.0	6/10/16 15:46	sborbor	6/10/16 15:51
1597	a1fdc405-7ca3-4258-b0a6-8fbf79f8f901	7	355	355	---	6/20/16	13:30:00.000Z	6/20/16	15:00:00.000Z	6/21/16	15:00:00.000Z	10	0	1	0	---	No	---	---	---	0	---	NA	Selorm	6/23/16 12:38	5.59600525 -0.18419277 73.0 28.0	6/23/16 12:37	sborbor	6/23/16 12:38
1598	6678c313-ec2c-495d-9a7d-4581553272da	7	768	768	---	4/27/16	14:00:00.000Z	4/27/16	16:30:00.000Z	4/28/16	16:00:00.000Z	10	0	1	0	---	No	---	---	---	0	---	N/A	laadomako	4/28/16 15:59	5.59570965 -0.18425104 66.0 28.0	4/28/16 15:55	sborbor	5/3/16 12:45
1599	e345bb11-7311-43a4-a1a4-2f33ff09145d	1	820	820	N	3/23/16	12:00:00.000Z	3/23/16	14:00:00.000Z	3/24/16	14:00:00.000Z	0.01	999	0.001	67	---	Yes	0.000001	5	---	0	---	NA	Selorm	5/17/16 14:29	5.59602349 -0.1842184 69.0 15.0	5/17/16 14:28	sborbor	5/17/16 14:29
1600	276166e1-5137-4fba-8bcd-ac1d9c873196	4	143	143	---	5/5/16	12:00:00.000Z	5/5/16	15:00:00.000Z	5/6/16	14:00:00.000Z	10	24	1	1	---	No	---	---	---	8	---	N/A	Andran	5/6/16 14:47	5.59574736 -0.18432092 69.0 12.0	5/6/16 14:46	ayeboah	5/6/16 14:48
1601	2fb2b3c1-bb91-4df0-9d5e-29486734b722	1	488	488	B	7/19/16	13:30:00.000Z	7/19/16	15:30:00.000Z	7/20/16	16:00:00.000Z	0.001	6	0.0001	0	---	Yes	0.00001	0	---	0	---	N/A	Andran	7/21/16 8:39	---	7/21/16 8:38	ayeboah	8/2/16 7:53
1602	0ed706f9-1c00-4186-a956-264e17925505	6	299	299	---	6/10/16	13:00:00.000Z	6/10/16	14:00:00.000Z	6/11/16	14:00:00.000Z	10	999	1	999	---	No	---	---	---	0	---	N/A	Andran	6/14/16 7:37	5.5925541 -0.1893609 0.0 2483.0	6/14/16 7:36	ayeboah	6/14/16 7:37
1603	70f1390c-6cb2-4218-a638-454a1d8ded17	2	422	422	---	6/22/16	11:30:00.000Z	6/22/16	13:00:00.000Z	6/23/16	14:00:00.000Z	10	1	1	0	---	No	---	---	---	0	134	n/a	lady	6/23/16 14:57	5.59596654 -0.18462427 102.0 27.0	6/23/16 14:55	laadomako	6/23/16 14:57
1604	19615295-8344-4483-9ea6-93b85addc393	1	546	546	N	7/18/16	16:00:00.000Z	7/18/16	17:00:00.000Z	7/19/16	16:00:00.000Z	0.001	1	0.0001	0	---	Yes	0.00001	0	---	0	---	N/A	Andran	7/21/16 8:09	---	7/21/16 8:08	ayeboah	8/2/16 7:52
1605	db298478-3150-4e22-b729-b21719788d6f	1	832	832	N	3/24/16	12:00:00.000Z	3/24/16	14:00:00.000Z	3/25/16	12:52:00.000Z	0.01	63	0.0001	0	---	Yes	0.000001	0	---	0	---	NA	Selorm	5/17/16 14:33	5.59602007 -0.1842175 68.0 15.0	5/17/16 14:32	sborbor	5/17/16 14:33
1606	fd684ea4-55b7-4dc8-abd8-91327af12c1c	7	773	773	---	4/27/16	14:00:00.000Z	4/27/16	16:00:00.000Z	4/28/16	16:00:00.000Z	10	0	1	0	---	No	---	---	---	0	---	n/a	laadomako	4/28/16 15:11	---	4/28/16 15:10	sborbor	5/3/16 12:44
1607	f52f7348-b143-451e-8fa9-4c80278274c4	7	769	769	---	4/27/16	14:00:00.000Z	4/27/16	16:00:00.000Z	4/28/16	16:00:00.000Z	10	0	1	0	---	No	---	---	---	0	---	n/a	laadomako	4/28/16 15:49	5.5959436 -0.18410755 58.0 114.0	4/28/16 15:45	sborbor	5/3/16 12:45
1608	d047c7d2-b1d9-472b-913d-6982c630f6c5	7	764	764	---	4/26/16	14:00:00.000Z	4/26/16	16:00:00.000Z	4/27/16	15:33:00.000Z	10	0	1	0	---	No	---	---	---	0	---	N/A	Andran	4/28/16 10:34	---	4/28/16 10:32	sborbor	5/3/16 12:42
1609	2537ba52-558a-44d0-b20f-f95c9fd5be05	1	343	343	N	6/13/16	14:30:00.000Z	6/13/16	17:30:00.000Z	6/14/16	15:00:00.000Z	0.001	0	0.0001	0	---	Yes	0.00001	0	---	0	---	n/a	lady	6/15/16 14:31	5.59596856 -0.18417947 75.0 14.0	6/15/16 14:28	laadomako	6/15/16 14:32
1610	bfa5e005-1a2f-4ce5-a7e3-6e41ca46643f	3	415	415	---	6/24/16	13:00:00.000Z	6/24/16	14:00:00.000Z	6/25/16	14:00:00.000Z	100	0	10	0	---	No	---	---	---	0	---	NA	Selorm	6/28/16 12:14	5.59593635 -0.18429597 50.0 30.0	6/28/16 12:13	sborbor	6/28/16 12:14
1611	abebb0a4-b513-4a0b-950e-6d0b1b3449dc	2	833	833	---	3/24/16	12:00:00.000Z	3/24/16	14:00:00.000Z	3/25/16	12:52:00.000Z	10	999	1	122	---	No	---	---	---	0	127.89	N/A	Andran	3/30/16 15:25	5.59582163 -0.18440914 93.0 5.0	3/30/16 15:20	test	3/30/16 15:25
1612	eaf4dab0-e9b8-45b4-a9a4-16521fd5c4bf	8	394	394	---	6/23/16	14:00:00.000Z	6/23/16	15:30:00.000Z	6/24/16	13:00:00.000Z	1	41	0.1	4	---	No	---	---	---	0	---	Dilutions changed due to difficulties in membrane filtration	Selorm	6/28/16 12:01	5.592943 -0.1885659 0.0 2289.0	6/28/16 12:00	sborbor	6/28/16 12:01
1613	f69a976f-cf60-4dde-8c4b-d17508eb4fd3	4	156	156	---	5/9/16	12:00:00.000Z	5/9/16	14:00:00.000Z	5/10/16	14:00:00.000Z	10	164	1	40	---	No	---	---	---	0	---	N/A	Andran	5/10/16 19:25	5.59568579 -0.1842889 66.0 15.0	5/10/16 19:24	ayeboah	5/10/16 19:25
1614	be580378-b808-4748-a3a6-1e8d1bb58a8b	8	182	182	---	5/11/16	13:00:00.000Z	5/11/16	15:00:00.000Z	5/12/16	15:00:00.000Z	10	998	1	13	---	No	---	---	---	0	---	N/A	Andran	5/13/16 14:33	5.59567736 -0.18429465 66.0 13.0	5/13/16 14:32	laadomako	5/13/16 14:33
1615	88e72916-4b10-419c-9089-293b9e46a66f	1	222	222	B	5/18/16	12:30:00.000Z	5/18/16	14:30:00.000Z	5/19/16	14:00:00.000Z	0.001	162	0.0001	17	---	Yes	0.00001	2	---	0	---	n/a	lady	5/20/16 14:46	5.59583113 -0.1843015 38.0 11.0	5/20/16 14:42	laadomako	5/20/16 14:46
1616	3f875dc9-1fd6-4bbc-8880-eaea5c4f94d9	1	474	474	N	6/27/16	12:30:00.000Z	6/27/16	15:00:00.000Z	6/28/16	14:00:00.000Z	0.001	5	0.0001	1	---	Yes	0.00001	0	---	0	---	N/A	Lady	6/30/16 15:29	5.5926707 -0.1891005 0.0 2468.0	6/30/16 15:27	laadomako	6/30/16 15:29
1617	aa5ace8d-20a4-4f22-a9c5-798604d8a8b3	7	733	733	---	4/27/16	14:00:00.000Z	4/27/16	16:00:00.000Z	4/28/16	16:00:00.000Z	10	1	1	0	---	No	---	---	---	0	---	n/a	laadomako	4/28/16 15:33	---	4/28/16 15:31	sborbor	5/3/16 12:44
1618	cba214fd-934f-4691-8e47-cef72b339883	2	256	256	---	6/6/16	12:00:00.000Z	6/6/16	14:00:00.000Z	6/7/16	14:00:00.000Z	10	999	1	999	---	No	---	---	---	0	25.51	NA	Selorm	6/7/16 14:45	5.59596565 -0.18408125 38.0 47.0	6/7/16 14:43	sborbor	6/7/16 14:45
1619	28351603-c4af-46c7-8ea5-1aa2de471bd8	8	498	498	---	7/5/16	14:30:00.000Z	7/5/16	15:30:00.000Z	7/6/16	15:30:00.000Z	1	0	0.1	0	---	No	---	---	---	0	---	N/A	Andran	7/8/16 14:59	5.5928981 -0.1848093 0.0 1620.0	7/8/16 14:59	ayeboah	7/8/16 15:00
1620	83d499c5-fbb9-4aaa-8dc0-e8f6df41b31a	1	213	213	N	5/12/16	13:00:00.000Z	5/12/16	14:00:00.000Z	5/13/16	14:00:00.000Z	0.01	999	0.0001	10	---	Yes	0.000001	0	---	0	---	N/A	Andran	5/13/16 15:05	5.5956919 -0.18428774 64.0 5.0	5/13/16 15:02	laadomako	5/13/16 15:05
1621	330d38f2-99b8-47cb-a74d-7c5b4a951b64	3	109	109	---	5/4/16	13:00:00.000Z	5/4/16	15:00:00.000Z	5/5/16	15:00:00.000Z	100	9	10	1	---	No	---	---	---	0	---	N/A	Andran	5/5/16 15:36	5.59565399 -0.18425576 67.0 14.0	5/5/16 15:35	ayeboah	5/5/16 15:36
1622	6627ae5b-35d5-4e86-9f36-5ea1be76e2f1	1	535	535	N	7/18/16	16:00:00.000Z	7/18/16	17:00:00.000Z	7/19/16	16:00:00.000Z	0.001	999	0.0001	77	---	Yes	0.00001	11	---	0	---	N/A	Andran	7/21/16 8:22	---	7/21/16 8:21	ayeboah	8/2/16 7:52
1623	c086bb28-6fcd-4a6d-949f-e82bc7e50e6a	8	202	202	---	5/11/16	13:00:00.000Z	5/11/16	15:00:00.000Z	5/12/16	15:00:00.000Z	10	10	1	0	---	No	---	---	---	0	---	N/A	Andran	5/13/16 14:35	5.59567845 -0.1842944 66.0 15.0	5/13/16 14:33	laadomako	5/13/16 14:35
1624	7f34938b-49b7-4d43-81d3-c418eef9f26d	7	796	796	---	4/28/16	12:00:00.000Z	4/28/16	14:00:00.000Z	4/29/16	13:00:00.000Z	10	26	1	2	---	No	---	---	---	0	---	NA	Selorm	5/3/16 14:04	5.59592662 -0.18427633 64.0 5.0	5/3/16 14:02	sborbor	5/3/16 14:04
1625	48d20842-75d3-40e3-b007-fc7704185e02	1	253	253	N	5/20/16	12:00:00.000Z	5/20/16	14:00:00.000Z	5/21/16	13:00:00.000Z	0.001	999	0.0001	193	---	Yes	0.00001	39	---	0	---	NA	Selorm	5/21/16 14:23	5.59595106 -0.18420849 65.0 12.0	5/21/16 14:22	sborbor	5/21/16 14:23
1626	b1f5ee21-b2aa-4cc8-ae0f-ab12431ada46	7	715	715	---	4/26/16	14:00:00.000Z	4/26/16	16:00:00.000Z	4/27/16	15:00:00.000Z	10	0	1	0	---	No	---	---	---	0	---	N/A	Andran	4/28/16 11:01	---	4/28/16 11:00	sborbor	5/3/16 12:42
1627	24ff9c00-be8d-4986-9f45-5a163c89fb2a	7	677	677	---	4/28/16	12:00:00.000Z	4/28/16	14:00:00.000Z	4/29/16	13:00:00.000Z	10	0	1	0	---	No	---	---	---	0	---	NA	Selorm	5/3/16 13:33	5.59594326 -0.18420656 55.0 12.0	5/3/16 13:31	sborbor	5/3/16 13:33
