# Supplementary material for: The SaniPath Exposure Assessment Tool: A quantitative approach for assessing exposure to fecal contamination through multiple pathways in low resource urban settlements
Source: PLoS One. 2020 Jun 12;15(6):e0234364. doi: 10.1371/journal.pone.0234364 (PMC7292388; doi:10.1371/journal.pone.0234364)
Supplement: S1 Dataset — (ZIP) [file pone.0234364.s005.zip › S1 Dataset/Chorkor Sample Collection Data.csv]

row.number	info.formid	sampleid	barcode	sampleid_no_match	sample_type	study_type	p_location	t_location	s_location	ec_dd	ec_th	ev_lat_lon	ev_way	ev_way_deviceID	neighbor	source_ty_ocean	other_source_ocean	produce_type	produce_quantity	water_level	water_flow	drain_size	drain_lining	currently_raining	rain_last_day	feces_near	animals_near	housolds_present	num_households_present	schools_present	pub_latrines_present	hh_latrines_present	orn_ag_present	businesses_present	source_ty	other_source	containr	covered	free_cl	total_cl	surface_source_ty	surface_source_ty_other	source_dist	particle_sample_type	particle_sample_type_other	swab_surface	swab_surface_other	source_type	source_type_other
3103	bb84ff4a-bc72-4fd6-9999-be1c3cc3287e	731	731	---	7	---	---	---	---	4/27/16	11:42:00.000Z	5.52952666 -0.24178829 29.0 4.0	8116	SP 3	Chorkor	---	---	---	---	---	---	---	---	---	---	---	---	---	---	---	---	---	---	---	---	---	---	---	---	---	---	---	---	---	---	1	---	5	---
3104	6338331a-7830-4b6e-9def-ee65b40a7ff9	281	281	---	1	S	---	---	3	5/20/16	09:54:00.000Z	5.52534267 -0.25250498 27.0 11.0	281	WRI 15	Chorkor	---	---	---	---	1	1	1	4	0	0	0	0	1	3	0	0	0	0	0	---	---	---	---	---	---	---	---	---	---	---	---	---	---	---
3106	5dde68a4-71dc-4452-8f3c-926e8a35a0b7	712	712	---	7	---	---	---	---	4/26/16	11:07:00.000Z	5.52722952 -0.24362302 37.0 3.0	818	WRI 3	Chorkor	---	---	---	---	---	---	---	---	---	---	---	---	---	---	---	---	---	---	---	---	---	---	---	---	---	---	---	---	---	---	2	---	5	---
3114	33158de6-b233-4490-b76c-6e673dca43ac	213	213	---	1	S	---	---	9	5/12/16	10:23:00.000Z	5.52624163 -0.24849819 39.0 5.0	213	WRI 5	Chorkor	---	---	---	---	0	---	1	3	0	0	0	0	1	2	0	0	0	0	1	---	---	---	---	---	---	---	---	---	---	---	---	---	---	---
3120	395b91f7-31e9-4dbd-a1e2-243943ff0eb2	671	671	---	7	---	---	---	---	4/28/16	09:48:00.000Z	5.53093904 -0.24371529 41.0 5.0	8120	WRI 15	Chorkor	---	---	---	---	---	---	---	---	---	---	---	---	---	---	---	---	---	---	---	---	---	---	---	---	---	---	---	---	---	---	1	---	5	---
3125	0e626981-deee-4899-a2c0-dbc60dd401c5	725	725	---	7	---	---	---	---	4/27/16	11:00:00.000Z	5.52924779 -0.24358829 43.0 5.0	8114	WRI 3	Chorkor	---	---	---	---	---	---	---	---	---	---	---	---	---	---	---	---	---	---	---	---	---	---	---	---	---	---	---	---	---	---	2	---	5	---
3139	a74c6524-a5e1-42e5-81e4-4c4911c4f315	195	195	---	7	---	---	---	---	5/10/16	10:11:00.000Z	5.53125711 -0.24402327 54.0 5.0	195	WRI 2	Chorkor	---	---	---	---	---	---	---	---	---	---	---	---	---	---	---	---	---	---	---	---	---	---	---	---	---	---	---	---	---	---	88	public latrine floor	2	---
3140	0b09d74d-1514-4814-8d6a-409bb1df81e3	240	240	---	1	P	3	---	---	5/18/16	10:15:00.000Z	5.53064501 -0.24467214 37.0 4.0	240	WRI 2	Chorkor	---	---	---	---	3	2	1	1	0	0	0	0	1	3	1	0	0	0	1	---	---	---	---	---	---	---	---	---	---	---	---	---	---	---
3142	802e5972-dc7e-4e24-914d-4195574db114	221	221	---	1	P	1	---	---	5/18/16	09:53:00.000Z	5.52921783 -0.24666958 51.0 5.0	15	WRI 15	Chorkor	---	---	---	---	1	2	1	1	0	0	0	0	1	4	0	0	0	0	1	---	---	---	---	---	---	---	---	---	---	---	---	---	---	---
3143	02fa0cff-0eaa-4697-a7ad-7e7cd398e183	191	191	---	7	---	---	---	---	5/10/16	09:42:00.000Z	5.52901864 -0.24086492 75.0 5.0	191	WRI 2	Chorkor	---	---	---	---	---	---	---	---	---	---	---	---	---	---	---	---	---	---	---	---	---	---	---	---	---	---	---	---	---	---	88	public latrine flushing container	5	---
3145	3a93aac2-f070-44cf-ae3b-3e0e7a439e93	224	224	---	1	P	1	---	---	5/19/16	11:29:00.000Z	5.5294234 -0.24467974 48.0 4.0	224	WRI 15	Chorkor	---	---	---	---	1	1	1	1	0	0	0	0	1	4	0	0	0	0	1	---	---	---	---	---	---	---	---	---	---	---	---	---	---	---
3148	6882c416-11dc-4ac0-bc4e-a87605e9c39a	772	772	---	7	---	---	---	---	4/28/16	12:15:00.000Z	5.52813045 -0.2494183 32.0 4.0	2217	WRI 2	Chorkor	---	---	---	---	---	---	---	---	---	---	---	---	---	---	---	---	---	---	---	---	---	---	---	---	---	---	---	---	---	---	3	---	5	---
3149	202ba18f-053a-4f2c-8e94-a7c2c14ea234	215	215	---	1	S	---	---	10	5/17/16	09:47:00.000Z	5.52716142 -0.23942648 45.0 6.0	10	WRI 15	Chorkor	---	---	---	---	1	1	1	1	0	0	0	0	1	6	0	0	0	0	1	---	---	---	---	---	---	---	---	---	---	---	---	---	---	---
3150	6c7c8f69-06a1-40fd-b7fb-574ad55ddcdc	157	157	---	4	---	---	---	---	5/9/16	10:39:00.000Z	5.52395836 -0.24793692 27.0 3.0	157	WRI 15	Chorkor	1	---	---	---	---	---	---	---	---	---	---	---	---	---	---	---	---	---	---	---	---	---	---	---	---	---	---	---	---	---	---	---	---	---
3153	49b0bd49-b1c6-4568-876a-1ec686020b3e	131	131	---	8	---	---	---	---	5/5/16	09:46:00.000Z	5.52563206 -0.23947162 -1.0 4.0	130	WRI 2	Chorkor	---	---	---	---	---	---	---	---	---	---	---	---	---	---	---	---	---	---	---	---	---	---	---	---	---	---	---	1	2	---	---	---	---	---
3160	6a65175d-c8a5-4e74-8d3f-8c604a921f54	117	117	---	3	---	---	---	---	5/4/16	11:52:00.000Z	5.52833552 -0.25016728 26.0 5.0	117	WRI 2	Chorkor	---	---	---	---	---	---	---	---	---	---	---	---	---	---	---	---	---	---	---	3	---	0	---	0.01	0.09	---	---	---	---	---	---	---	---	---
3161	5cddfade-1a5a-4c08-aec9-74f05000287a	178	178	---	7	---	---	---	---	5/10/16	09:23:00.000Z	5.52833096 -0.23923717 36.0 4.0	178	WRI 2	Chorkor	---	---	---	---	---	---	---	---	---	---	---	---	---	---	---	---	---	---	---	---	---	---	---	---	---	---	---	---	---	---	88	public latrine	2	---
3165	60c05e88-7556-4dfc-86ca-e8cfbd4cec31	168	168	---	7	---	---	---	---	5/10/16	10:39:00.000Z	5.52495688 -0.24646971 24.0 5.0	168	WRI 5	Chorkor	---	---	---	---	---	---	---	---	---	---	---	---	---	---	---	---	---	---	---	---	---	---	---	---	---	---	---	---	---	---	88	public latrine, wall and door handle	5	---
3167	6457b02c-2371-4987-873c-e9bf848522fc	681	681	---	2	---	---	---	---	4/21/16	09:23:00.000Z	5.5323595 -0.24004919 46.0 6.0	681	WRI 3	Chorkor	---	---	Green pepper	19	---	---	---	---	---	---	---	---	---	---	---	---	---	---	---	---	---	---	---	---	---	---	---	---	---	---	---	---	---	---
3169	7a34f11d-86f9-45ab-bcfd-8b78aac16307	762	762	---	7	---	---	---	---	4/27/16	12:16:00.000Z	5.52732464 -0.25094699 43.0 5.0	2212	WRI 2	Chorkor	---	---	---	---	---	---	---	---	---	---	---	---	---	---	---	---	---	---	---	---	---	---	---	---	---	---	---	---	---	---	3	---	4	---
3174	2f74c10c-71f0-4fd7-aab7-a7f49b5ccb10	100	100	---	3	---	---	---	---	5/3/16	10:31:00.000Z	5.52843945 -0.23660706 59.0 5.0	100	WRI 2	Chorkor	---	---	---	---	---	---	---	---	---	---	---	---	---	---	---	---	---	---	---	3	---	1	1	0.09	3	---	---	---	---	---	---	---	---	---
3175	dd2e79f5-7d7d-4149-9769-7d4097b9d537	202	202	---	8	---	---	---	---	5/11/16	10:14:00.000Z	5.52846533 -0.24066265 50.0 5.0	202	WRI 2	Chorkor	---	---	---	---	---	---	---	---	---	---	---	---	---	---	---	---	---	---	---	---	---	---	---	---	---	---	---	0	1	---	---	---	---	---
3176	969e6d6e-2a71-40c0-b441-0994ef8fbca9	724	724	---	7	---	---	---	---	4/26/16	13:58:00.000Z	5.52794055 -0.23700133 76.0 7.0	724	WRI 3	Chorkor	---	---	---	---	---	---	---	---	---	---	---	---	---	---	---	---	---	---	---	---	---	---	---	---	---	---	---	---	---	---	2	---	5	---
3180	6eb9a886-74bd-4404-ad30-74437a9bc56d	155	155	---	4	---	---	---	---	5/9/16	10:21:00.000Z	5.52426877 -0.246893 18.0 3.0	155	WRI 15	Chorkor	1	---	---	---	---	---	---	---	---	---	---	---	---	---	---	---	---	---	---	---	---	---	---	---	---	---	---	---	---	---	---	---	---	---
3183	574f61df-afdb-40ff-a9fb-d73ff778af98	205	205	---	8	---	---	---	---	5/11/16	10:42:00.000Z	5.5297027 -0.24404844 41.0 4.0	205	WRI 2	Chorkor	---	---	---	---	---	---	---	---	---	---	---	---	---	---	---	---	---	---	---	---	---	---	---	---	---	---	---	0	1	---	---	---	---	---
3184	51f39669-6b3f-412f-beb0-32ae5d5d49c4	138	138	---	8	---	---	---	---	5/9/16	09:45:00.000Z	5.52326223 -0.25245832 33.0 3.0	138	WRI 2	Chorkor	---	---	---	---	---	---	---	---	---	---	---	---	---	---	---	---	---	---	---	---	---	---	---	---	---	---	---	1	2	---	---	---	---	---
3186	9951ffba-0454-4eaf-8ef6-fdc5912ccc65	680	680	---	2	---	---	---	---	4/21/16	09:12:00.000Z	5.52825258 -0.23635973 39.0 3.0	680	WRI 3	Chorkor	---	---	Tomatoes	3	---	---	---	---	---	---	---	---	---	---	---	---	---	---	---	---	---	---	---	---	---	---	---	---	---	---	---	---	---	---
3188	81a23a49-033c-49fd-a086-8e4af86c1241	798	798	---	3	---	---	---	---	5/4/16	12:48:00.000Z	5.53122452 -0.24673881 15.0 5.0	798	WRI 2	Chorkor	---	---	---	---	---	---	---	---	---	---	---	---	---	---	---	---	---	---	---	3	---	0	---	0.01	0.11	---	---	---	---	---	---	---	---	---
3193	0fbc9f8b-68dd-44ad-9283-e97963db8d56	718	718	---	7	---	---	---	---	4/26/16	12:38:00.000Z	5.52729356 -0.24028733 39.0 5.0	71102	WRI 3	Chorkor	---	---	---	---	---	---	---	---	---	---	---	---	---	---	---	---	---	---	---	---	---	---	---	---	---	---	---	---	---	---	88	Latrine wall	5	---
3194	1587c9b0-6d85-47f7-b239-121c7fec3f28	735	735	---	7	---	---	---	---	4/27/16	12:14:00.000Z	5.52920775 -0.24128019 44.0 7.0	7116	SP 10	Chorkor	---	---	---	---	---	---	---	---	---	---	---	---	---	---	---	---	---	---	---	---	---	---	---	---	---	---	---	---	---	---	2	---	5	---
3196	9590d7f1-7d76-494e-86ac-d4c9d260bf9c	114	114	---	3	---	---	---	---	5/4/16	11:06:00.000Z	5.52732501 -0.24923359 37.0 4.0	115	WRI 2	Chorkor	---	---	---	---	---	---	---	---	---	---	---	---	---	---	---	---	---	---	---	3	---	0	---	0.02	0.1	---	---	---	---	---	---	---	---	---
3197	83ff3b1c-a761-46e5-8fd0-3fdedc0a295e	115	115	---	3	---	---	---	---	5/4/16	11:17:00.000Z	5.52711669 -0.24680994 25.0 4.0	115	WRI 2	Chorkor	---	---	---	---	---	---	---	---	---	---	---	---	---	---	---	---	---	---	---	3	---	1	1	0.01	0.06	---	---	---	---	---	---	---	---	---
3201	ef1a6384-eaaa-4c58-93c5-cfdc7428fafe	106	106	---	3	---	---	---	---	5/3/16	12:24:00.000Z	5.5261067 -0.24161526 42.0 5.0	106	WRI 15	Chorkor	---	---	---	---	---	---	---	---	---	---	---	---	---	---	---	---	---	---	---	3	---	1	1	0.02	0.15	---	---	---	---	---	---	---	---	---
3202	ecee5b48-37ce-48f0-aa25-88301723a659	180	180	---	8	---	---	---	---	5/11/16	09:43:00.000Z	5.52604066 -0.25265995 42.0 5.0	180	WRI 15	Chorkor	---	---	---	---	---	---	---	---	---	---	---	---	---	---	---	---	---	---	---	---	---	---	---	---	---	---	---	0	1	---	---	---	---	---
3207	f369d268-ba20-4264-9e3e-e4b5a9c7c7f8	150	150	---	4	---	---	---	---	5/9/16	09:45:00.000Z	5.52321814 -0.25242331 23.0 3.0	150	WRI 15	Chorkor	1	---	---	---	---	---	---	---	---	---	---	---	---	---	---	---	---	---	---	---	---	---	---	---	---	---	---	---	---	---	---	---	---	---
3208	37ef4bf9-6db3-4d56-a1f0-f1c084b33b75	765	765	---	7	---	---	---	---	4/26/16	12:37:00.000Z	5.52750825 -0.2519767 43.0 5.0	2213	WRI 2	Chorkor	---	---	---	---	---	---	---	---	---	---	---	---	---	---	---	---	---	---	---	---	---	---	---	---	---	---	---	---	---	---	88	compound floor	5	---
3209	5a04bf1c-f485-4df1-b93a-d24dafc989c1	187	187	---	8	---	---	---	---	5/11/16	11:14:00.000Z	5.52624785 -0.24688895 20.0 5.0	187	WRI 15	Chorkor	---	---	---	---	---	---	---	---	---	---	---	---	---	---	---	---	---	---	---	---	---	---	---	---	---	---	---	2	1	---	---	---	---	---
3210	10f27586-ab1f-4909-af09-f5ab1b397003	123	123	---	3	---	---	---	---	5/4/16	11:59:00.000Z	5.52943992 -0.24433696 44.0 5.0	123	WRI 15	Chorkor	---	---	---	---	---	---	---	---	---	---	---	---	---	---	---	---	---	---	---	3	---	0	---	0.1	0.2	---	---	---	---	---	---	---	---	---
3214	7d934573-1571-456a-9ad6-9548bf83abbc	775	775	---	7	---	---	---	---	4/27/16	12:34:00.000Z	5.52849371 -0.25094152 32.0 5.0	2218	WRI 2	Chorkor	---	---	---	---	---	---	---	---	---	---	---	---	---	---	---	---	---	---	---	---	---	---	---	---	---	---	---	---	---	---	88	compound floor	5	---
3216	01fd64b0-f896-42b3-9a4e-847f8fa4ad33	693	693	---	2	---	---	---	---	4/21/16	09:49:00.000Z	5.52635572 -0.2463606 47.0 4.0	693	WRI 2	Chorkor	---	---	tomatoes	4	---	---	---	---	---	---	---	---	---	---	---	---	---	---	---	---	---	---	---	---	---	---	---	---	---	---	---	---	---	---
3222	10969ccc-0a81-4064-8080-5ecd6e9c5d5e	214	214	---	1	S	---	---	10	5/12/16	10:35:00.000Z	5.52652043 -0.24706076 44.0 5.0	214	WRI 5	Chorkor	---	---	---	---	1	2	2	1	0	0	0	0	0	---	1	0	0	0	1	---	---	---	---	---	---	---	---	---	---	---	---	---	---	---
3223	4f541e58-3de7-43c0-9b66-e7ce8bfe3a4c	737	737	---	7	---	---	---	---	4/27/16	12:27:00.000Z	5.52930312 -0.24034706 55.0 3.0	7117	SP 10	Chorkor	---	---	---	---	---	---	---	---	---	---	---	---	---	---	---	---	---	---	---	---	---	---	---	---	---	---	---	---	---	---	3	---	5	---
3225	bb6e56f9-709d-4302-982d-6e76ff83097b	253	253	---	1	S	---	---	9	5/20/16	11:08:00.000Z	5.52705232 -0.23786053 36.0 5.0	253	WRI 2	Chorkor	---	---	---	---	1	1	1	3	0	0	0	1	1	2	0	0	0	0	1	---	---	---	---	---	---	---	---	---	---	---	---	---	---	---
3229	735f2fc6-9f91-4307-8ac2-3fa8c247eeeb	130	130	---	8	---	---	---	---	5/5/16	09:37:00.000Z	5.52576677 -0.23838426 5.0 4.0	130	WRI 2	Chorkor	---	---	---	---	---	---	---	---	---	---	---	---	---	---	---	---	---	---	---	---	---	---	---	---	---	---	---	1	2	---	---	---	---	---
3230	f7efde64-90b8-4629-842a-1b3fde102e69	133	133	---	8	---	---	---	---	5/5/16	10:04:00.000Z	5.52517148 -0.2416139 28.0 4.0	133	WRI 2	Chorkor	---	---	---	---	---	---	---	---	---	---	---	---	---	---	---	---	---	---	---	---	---	---	---	---	---	---	---	1	2	---	---	---	---	---
3234	efce15d7-984c-49e6-945f-d71dc6613998	147	147	---	4	---	---	---	---	5/5/16	10:23:00.000Z	5.52472022 -0.24441714 19.0 4.0	147	WRI 15	Chorkor	1	---	---	---	---	---	---	---	---	---	---	---	---	---	---	---	---	---	---	---	---	---	---	---	---	---	---	---	---	---	---	---	---	---
3236	58d65869-29fc-43f0-a687-026ca88b1bbc	121	121	---	3	---	---	---	---	5/4/16	11:29:00.000Z	5.53135603 -0.24117411 50.0 5.0	121	WRI 15	Chorkor	---	---	---	---	---	---	---	---	---	---	---	---	---	---	---	---	---	---	---	3	---	1	1	0.01	0.2	---	---	---	---	---	---	---	---	---
3243	48282ddd-571f-42f9-b95a-b680d648b06f	732	732	---	7	---	---	---	---	4/27/16	11:53:00.000Z	5.52982059 -0.24058287 48.0 5.0	8117	SP 3	Chorkor	---	---	---	---	---	---	---	---	---	---	---	---	---	---	---	---	---	---	---	---	---	---	---	---	---	---	---	---	---	---	2	---	5	---
3249	c4feb017-8cf9-42cf-b833-0b69f04769c5	163	163	---	7	---	---	---	---	5/10/16	10:08:00.000Z	5.5275421 -0.24988047 18.0 3.0	163	WRI 5	Chorkor	---	---	---	---	---	---	---	---	---	---	---	---	---	---	---	---	---	---	---	---	---	---	---	---	---	---	---	---	---	---	88	Public latrine, wall and floor	4	---
3251	439d05e2-51cf-4365-b589-bf881b543420	103	103	---	3	---	---	---	---	5/3/16	11:09:00.000Z	5.52851251 -0.23986204 45.0 3.0	101	WRI 15	Chorkor	---	---	---	---	---	---	---	---	---	---	---	---	---	---	---	---	---	---	---	3	---	0	---	0.01	0.05	---	---	---	---	---	---	---	---	---
3257	f3f49da2-3b14-4638-b79e-6f61651a3444	128	128	---	8	---	---	---	---	5/5/16	09:16:00.000Z	5.5260707 -0.23647449 30.0 5.0	128	WRI 2	Chorkor	---	---	---	---	---	---	---	---	---	---	---	---	---	---	---	---	---	---	---	---	---	---	---	---	---	---	---	1	2	---	---	---	---	---
3260	268e7374-681e-4f1c-8810-964527c1f33c	691	691	---	2	---	---	---	---	4/21/16	09:34:00.000Z	5.52705977 -0.23950058 42.0 5.0	691	WRI 2	Chorkor	---	---	tomatoes	2	---	---	---	---	---	---	---	---	---	---	---	---	---	---	---	---	---	---	---	---	---	---	---	---	---	---	---	---	---	---
3261	46c50404-5cc2-4222-99ca-664dcfd42f79	204	204	---	8	---	---	---	---	5/11/16	10:35:00.000Z	5.53020219 -0.24352573 38.0 5.0	204	WRI 2	Chorkor	---	---	---	---	---	---	---	---	---	---	---	---	---	---	---	---	---	---	---	---	---	---	---	---	---	---	---	0	1	---	---	---	---	---
3262	ce86b637-5b37-41f7-ac80-a826d22d79c2	135	135	---	8	---	---	---	---	5/5/16	10:22:00.000Z	5.52473044 -0.24438344 32.0 5.0	135	WRI 2	Chorkor	---	---	---	---	---	---	---	---	---	---	---	---	---	---	---	---	---	---	---	---	---	---	---	---	---	---	---	1	2	---	---	---	---	---
3266	f490b4fe-0c23-4ee9-894f-f14d5663eed6	200	200	---	8	---	---	---	---	5/11/16	09:54:00.000Z	5.52771944 -0.23793303 67.0 5.0	200	WRI 2	Chorkor	---	---	---	---	---	---	---	---	---	---	---	---	---	---	---	---	---	---	---	---	---	---	---	---	---	---	---	0	1	---	---	---	---	---
3267	c816c64d-b039-4565-b2a8-09f70e6478d6	127	127	---	3	---	---	---	---	5/4/16	13:21:00.000Z	5.52608066 -0.24368686 44.0 5.0	127	WRI 15	Chorkor	---	---	---	---	---	---	---	---	---	---	---	---	---	---	---	---	---	---	---	3	---	0	---	0.1	0.2	---	---	---	---	---	---	---	---	---
3268	cb260d6d-3219-4768-93cb-b93f1a74dad7	132	132	---	8	---	---	---	---	5/5/16	09:54:00.000Z	5.52531747 -0.24033604 32.0 5.0	132	WRI 2	Chorkor	---	---	---	---	---	---	---	---	---	---	---	---	---	---	---	---	---	---	---	---	---	---	---	---	---	---	---	1	2	---	---	---	---	---
3269	e069c3d3-d378-4227-8c95-ad3ff2c2f6b2	283	283	---	1	S	---	---	2	5/20/16	10:27:00.000Z	5.52472379 -0.25056301 23.0 5.0	283	WRI 15	Chorkor	---	---	---	---	1	2	1	1	0	0	0	0	1	4	0	0	0	0	1	---	---	---	---	---	---	---	---	---	---	---	---	---	---	---
3270	302bfc55-82e7-43df-92e3-3d3228e717e4	225	225	---	1	P	2	---	---	5/19/16	11:42:00.000Z	5.5299532 -0.24526543 43.0 5.0	225	WRI 15	Chorkor	---	---	---	---	1	2	1	1	0	0	0	0	1	3	1	0	0	0	1	---	---	---	---	---	---	---	---	---	---	---	---	---	---	---
3273	54ed52f1-25c0-45a2-b122-f0b28e0e47da	674	674	---	7	---	---	---	---	4/28/16	10:14:00.000Z	5.5312375 -0.24067581 50.0 3.0	8122	WRI 15	Chorkor	---	---	---	---	---	---	---	---	---	---	---	---	---	---	---	---	---	---	---	---	---	---	---	---	---	---	---	---	---	---	3	---	5	---
3276	80f6f0b9-d8cc-4ca8-9d8c-2376426c6b63	678	678	---	7	---	---	---	---	4/28/16	10:54:00.000Z	5.53119094 -0.23794715 39.0 7.0	8114	WRI 15	Chorkor	---	---	---	---	---	---	---	---	---	---	---	---	---	---	---	---	---	---	---	---	---	---	---	---	---	---	---	---	---	---	3	---	2	---
3278	b8e52b68-c075-481f-b5b9-4b2f0d069b6e	679	679	---	7	---	---	---	---	4/28/16	11:06:00.000Z	5.53114716 -0.23795594 48.0 5.0	8124	WRI 15	Chorkor	---	---	---	---	---	---	---	---	---	---	---	---	---	---	---	---	---	---	---	---	---	---	---	---	---	---	---	---	---	---	3	---	2	---
3279	104ac36c-2f4d-41e0-bfc7-ee33cbc586dc	723	723	---	7	---	---	---	---	4/26/16	13:55:00.000Z	5.52795057 -0.23703156 31.0 5.0	723	WRI 3	Chorkor	---	---	---	---	---	---	---	---	---	---	---	---	---	---	---	---	---	---	---	---	---	---	---	---	---	---	---	---	---	---	2	---	5	---
3281	d1991cf3-8b7b-4c87-81ff-23cd4b386325	183	183	---	8	---	---	---	---	5/11/16	10:13:00.000Z	5.52523519 -0.25009672 39.0 5.0	183	WRI 15	Chorkor	---	---	---	---	---	---	---	---	---	---	---	---	---	---	---	---	---	---	---	---	---	---	---	---	---	---	---	0	1	---	---	---	---	---
3283	f8ee2309-4799-495a-bd3c-6fc3c187b555	169	169	---	7	---	---	---	---	5/10/16	10:43:00.000Z	5.52502151 -0.24650113 27.0 3.0	169	WRI 5	Chorkor	---	---	---	---	---	---	---	---	---	---	---	---	---	---	---	---	---	---	---	---	---	---	---	---	---	---	---	---	---	---	88	Public latrine, floor	4	---
3287	e9be9ce8-67a1-41e8-9c12-185229ed7c57	729	729	---	7	---	---	---	---	4/27/16	11:20:00.000Z	5.52899042 -0.24382658 27.0 5.0	7114	N/A	Chorkor	---	---	---	---	---	---	---	---	---	---	---	---	---	---	---	---	---	---	---	---	---	---	---	---	---	---	---	---	---	---	1	---	4	---
3293	3babde7a-3362-46a3-90bd-523e6b08758c	236	236	---	1	S	---	---	16	5/17/16	10:15:00.000Z	5.52928013 -0.23835454 42.0 4.0	236	WRI 2	Chorkor	---	---	---	---	1	2	1	1	0	0	0	0	1	3	1	0	0	0	0	---	---	---	---	---	---	---	---	---	---	---	---	---	---	---
3301	bf9e3a6e-a4e2-4997-91a7-33ee82b88d37	124	124	---	3	---	---	---	---	5/4/16	12:16:00.000Z	5.52968288 -0.24227944 30.0 4.0	124	WRI 15	Chorkor	---	---	---	---	---	---	---	---	---	---	---	---	---	---	---	---	---	---	---	3	---	0	---	0.05	0.2	---	---	---	---	---	---	---	---	---
3307	b2db6936-61b8-4a98-ab82-27a387a63a99	790	790	---	7	---	---	---	---	4/28/16	10:23:00.000Z	5.52965925 -0.24783991 57.0 5.0	2222	WRI 2	Chorkor	---	---	---	---	---	---	---	---	---	---	---	---	---	---	---	---	---	---	---	---	---	---	---	---	---	---	---	---	---	---	2	---	5	---
3308	0c3efda6-ead9-4759-95d9-dd02b2c1e99f	766	766	---	7	---	---	---	---	4/27/16	11:23:00.000Z	5.5285037 -0.24438179 53.0 5.0	2214	WRI 2	Chorkor	---	---	---	---	---	---	---	---	---	---	---	---	---	---	---	---	---	---	---	---	---	---	---	---	---	---	---	---	---	---	2	---	5	---
3309	cac52d03-d2ff-4a65-a708-2c40687c18b4	139	139	---	8	---	---	---	---	5/9/16	09:52:00.000Z	5.52343738 -0.25166596 16.0 5.0	139	WRI 2	Chorkor	---	---	---	---	---	---	---	---	---	---	---	---	---	---	---	---	---	---	---	---	---	---	---	---	---	---	---	1	2	---	---	---	---	---
3310	39fc1dac-9611-4b9c-8ecf-935b4840a26f	136	136	---	8	---	---	---	---	5/5/16	10:34:00.000Z	5.52460661 -0.24524133 33.0 5.0	136	WRI 2	Chorkor	---	---	---	---	---	---	---	---	---	---	---	---	---	---	---	---	---	---	---	---	---	---	---	---	---	---	---	1	2	---	---	---	---	---
3314	326a2527-6f6f-423f-8818-c5c72b7af1eb	165	165	---	7	---	---	---	---	5/10/16	09:53:00.000Z	5.5269955 -0.24987564 29.0 5.0	165	WRI 5	Chorkor	---	---	---	---	---	---	---	---	---	---	---	---	---	---	---	---	---	---	---	---	---	---	---	---	---	---	---	---	---	---	88	public latrine, door handle	4	---
3321	6dbf859a-a12d-46f7-83f1-5a02f32cc81f	160	160	---	7	---	---	---	---	5/10/16	09:27:00.000Z	5.52465119 -0.25202796 28.0 5.0	160	WRI 5	Chorkor	---	---	---	---	---	---	---	---	---	---	---	---	---	---	---	---	---	---	---	---	---	---	---	---	---	---	---	---	---	---	88	Public Latrine	4	---
3325	7c65b186-b226-417e-babb-24c512a41131	197	197	---	7	---	---	---	---	5/10/16	10:29:00.000Z	5.52814817 -0.24547049 35.0 4.0	197	WRI 2	Chorkor	---	---	---	---	---	---	---	---	---	---	---	---	---	---	---	---	---	---	---	---	---	---	---	---	---	---	---	---	---	---	88	public latrine floor	1	---
3326	ce731765-3609-48c4-95fe-e93e80bef4ab	684	684	---	2	---	---	---	---	4/21/16	10:02:00.000Z		684	WRI 3	Chorkor	---	---	Tomatoes	2	---	---	---	---	---	---	---	---	---	---	---	---	---	---	---	---	---	---	---	---	---	---	---	---	---	---	---	---	---	---
3327	321bdcb2-c0ac-44fa-9f0a-ea9356fd318a	791	791	---	7	---	---	---	---	4/28/16	10:26:00.000Z	5.52961747 -0.24787412 49.0 5.0	2222	WRI 2	Chorkor	---	---	---	---	---	---	---	---	---	---	---	---	---	---	---	---	---	---	---	---	---	---	---	---	---	---	---	---	---	---	1	---	5	---
3333	7b8f557b-8e82-4a9b-9062-3cfbb22c5fc6	192	192	---	7	---	---	---	---	5/10/16	09:51:00.000Z	5.53089343 -0.24107601 46.0 4.0	192	WRI 2	Chorkor	---	---	---	---	---	---	---	---	---	---	---	---	---	---	---	---	---	---	---	---	---	---	---	---	---	---	---	---	---	---	88	public latrine stall wall	6	---
3334	93787cf5-ea6e-4799-a52f-2a156525af17	719	719	---	7	---	---	---	---	4/26/16	13:08:00.000Z	5.52767426 -0.23912866 39.0 5.0	7112	WRI 3	Chorkor	---	---	---	---	---	---	---	---	---	---	---	---	---	---	---	---	---	---	---	---	---	---	---	---	---	---	---	---	---	---	2	---	5	---
3336	017a1c6c-4756-4a1a-adf5-6bede7190cc3	241	241	---	1	P	3	---	---	5/18/16	10:18:00.000Z	5.53065398 -0.24467706 40.0 5.0	241	WRI 2	Chorkor	---	---	---	---	3	2	1	1	0	0	0	0	1	3	1	0	0	0	1	---	---	---	---	---	---	---	---	---	---	---	---	---	---	---
3342	d780079d-eefb-4af7-9751-88b89c29e271	193	193	---	7	---	---	---	---	5/10/16	09:55:00.000Z	5.53096494 -0.24108523 62.0 5.0	193	WRI 2	Chorkor	---	---	---	---	---	---	---	---	---	---	---	---	---	---	---	---	---	---	---	---	---	---	---	---	---	---	---	---	---	---	88	public latrine stall floor	6	---
3344	369f42db-1e6c-480e-813d-d35604eec8c1	220	220	---	1	P	1	---	---	5/18/16	09:56:00.000Z	5.52920531 -0.24669524 49.0 5.0	15	WRI 15	Chorkor	---	---	---	---	1	2	1	1	0	0	0	0	1	4	0	0	0	0	1	---	---	---	---	---	---	---	---	---	---	---	---	---	---	---
3351	8825fd15-f9be-4f7d-9bbc-e778b0a9b098	764	764	---	7	---	---	---	---	4/27/16	12:32:00.000Z	5.52751318 -0.25198572 41.0 3.0	2213	WRI 2	Chorkor	---	---	---	---	---	---	---	---	---	---	---	---	---	---	---	---	---	---	---	---	---	---	---	---	---	---	---	---	---	---	3	---	5	---
3355	e5a032e1-c998-4920-82c7-5c49fdb6b0c5	699	699	---	2	---	---	---	---	4/21/16	10:30:00.000Z	5.52812554 -0.24064998 41.0 5.0	699	WRI 2	Chorkor	---	---	pepper	19	---	---	---	---	---	---	---	---	---	---	---	---	---	---	---	---	---	---	---	---	---	---	---	---	---	---	---	---	---	---
3356	3c40c120-f402-4502-8e23-9b9d2d53d12e	244	244	---	1	T	---	1	---	5/19/16	07:40:00.000Z	5.52941514 -0.2446452 49.0 5.0	244	WRI 2	Chorkor	---	---	---	---	1	1	1	1	0	0	0	1	1	3	0	0	0	0	1	---	---	---	---	---	---	---	---	---	---	---	---	---	---	---
3359	504d6f2c-6a5f-4fba-b05b-1bb2a4ea0152	188	188	---	8	---	---	---	---	5/11/16	11:35:00.000Z	5.52924817 -0.24882331 35.0 3.0	185	WRI 15	Chorkor	---	---	---	---	---	---	---	---	---	---	---	---	---	---	---	---	---	---	---	---	---	---	---	---	---	---	---	2	1	---	---	---	---	---
3361	65903bd7-3b6f-437f-8a35-7c7387b22e0f	713	713	---	7	---	---	---	---	4/26/16	11:19:00.000Z	5.52722831 -0.24362155 37.0 5.0	818	WRI 3	Chorkor	---	---	---	---	---	---	---	---	---	---	---	---	---	---	---	---	---	---	---	---	---	---	---	---	---	---	---	---	---	---	1	---	5	---
3364	18ab858c-62a3-4904-95a2-ecdc2ea2b8d5	711	711	---	7	---	---	---	---	4/25/16	13:12:00.000Z	5.52668255 -0.2418866 40.0 5.0	815	WRI 3	Chorkor	---	---	---	---	---	---	---	---	---	---	---	---	---	---	---	---	---	---	---	---	---	---	---	---	---	---	---	---	---	---	3	---	4	---
3367	e10ad16b-340e-4320-805a-a7d324d7e41b	203	203	---	8	---	---	---	---	5/11/16	10:25:00.000Z	5.52941903 -0.24225024 46.0 4.0	203	WRI 2	Chorkor	---	---	---	---	---	---	---	---	---	---	---	---	---	---	---	---	---	---	---	---	---	---	---	---	---	---	---	0	1	---	---	---	---	---
3371	5a34a819-4eec-43ed-8e5f-48cdbfa1589d	246	246	---	1	T	---	3	---	5/19/16	08:25:00.000Z	5.53091924 -0.24207888 47.0 5.0	246	WRI 2	Chorkor	---	---	---	---	1	1	1	1	0	0	0	0	1	2	0	0	0	0	1	---	---	---	---	---	---	---	---	---	---	---	---	---	---	---
3372	fd2a48e2-95e5-4455-a1ee-bb341c101ff5	282	282	---	1	S	---	---	6	5/20/16	10:00:00.000Z	5.52536981 -0.25216291 27.0 4.0	6	WRI 15	Chorkor	---	---	---	---	1	1	1	4	0	0	0	1	1	3	0	0	1	0	1	---	---	---	---	---	---	---	---	---	---	---	---	---	---	---
3374	d9819c80-f4a9-4bb4-a0c5-457f0e332ac8	249	249	---	1	S	---	---	12	5/20/16	09:31:00.000Z	5.52842069 -0.24834384 64.0 4.0	249	WRI 2	Chorkor	---	---	---	---	1	2	2	1	0	0	0	1	1	3	0	0	0	0	1	---	---	---	---	---	---	---	---	---	---	---	---	---	---	---
3376	9e87ca6a-d811-44bc-a68c-24da294bb1be	156	156	---	4	---	---	---	---	5/9/16	10:31:00.000Z	5.52427084 -0.24670149 27.0 5.0	156	WRI 15	Chorkor	1	---	---	---	---	---	---	---	---	---	---	---	---	---	---	---	---	---	---	---	---	---	---	---	---	---	---	---	---	---	---	---	---	---
3377	8e164e7a-a54d-486f-8815-045af7242bba	243	243	---	1	P	4	---	---	5/18/16	10:29:00.000Z	5.52975128 -0.2441208 40.0 5.0	243	WRI 2	Chorkor	---	---	---	---	3	1	1	1	0	0	0	0	1	2	0	0	0	1	1	---	---	---	---	---	---	---	---	---	---	---	---	---	---	---
3382	627d1320-22b5-437d-9980-8db6834e861a	252	252	---	1	S	---	---	7	5/20/16	10:59:00.000Z	5.52655194 -0.24044236 71.0 5.0	252	WRI 2	Chorkor	---	---	---	---	1	1	3	4	0	0	1	0	1	3	0	0	0	0	1	---	---	---	---	---	---	---	---	---	---	---	---	---	---	---
3385	a8fb8e6f-5642-4631-9f2a-4210487e5daa	181	181	---	8	---	---	---	---	5/11/16	09:53:00.000Z	5.52583157 -0.25178511 20.0 4.0	181	WRI 15	Chorkor	---	---	---	---	---	---	---	---	---	---	---	---	---	---	---	---	---	---	---	---	---	---	---	---	---	---	---	0	1	---	---	---	---	---
3389	107478fa-2079-4d47-b15c-6af085f18e40	763	763	---	7	---	---	---	---	4/27/16	12:21:00.000Z	5.52729352 -0.25092624 26.0 4.0	2212	WRI 2	Chorkor	---	---	---	---	---	---	---	---	---	---	---	---	---	---	---	---	---	---	---	---	---	---	---	---	---	---	---	---	---	---	88	compound floor	4	---
3391	bb6dd721-6ca6-4262-856e-e7a347d23766	198	198	---	8	---	---	---	---	5/11/16	09:35:00.000Z	5.52820472 -0.23685745 48.0 4.0	198	WRI 2	Chorkor	---	---	---	---	---	---	---	---	---	---	---	---	---	---	---	---	---	---	---	---	---	---	---	---	---	---	---	2	1	---	---	---	---	---
3396	b01f406c-b905-4012-9de1-245d628269c4	232	232	---	1	S	---	---	3	5/12/16	10:07:00.000Z	5.52662455 -0.24045267 48.0 5.0	232	WRI 2	Chorkor	---	---	---	---	1	1	3	2	0	0	1	0	1	3	0	0	0	0	1	---	---	---	---	---	---	---	---	---	---	---	---	---	---	---
3401	e06000ea-6551-4711-9e64-f68699dfccfc	109	109	---	3	---	---	---	---	5/4/16	10:02:00.000Z	5.52587233 -0.25256996 32.0 4.0	109	WRI 15	Chorkor	---	---	---	---	---	---	---	---	---	---	---	---	---	---	---	---	---	---	---	3	---	0	---	0	0.05	---	---	---	---	---	---	---	---	---
3402	db3702db-0d82-43f9-834a-380a7dd4b603	706	706	---	7	---	---	---	---	4/26/16	11:10:00.000Z	5.52778078 -0.24706617 45.0 9.0	229	WRI 2	Chorkor	---	---	---	---	---	---	---	---	---	---	---	---	---	---	---	---	---	---	---	---	---	---	---	---	---	---	---	---	---	---	2	---	5	---
3403	b8eddda7-71ae-474f-9f71-aabb81a596ae	728	728	---	7	---	---	---	---	4/27/16	11:07:00.000Z	5.52913909 -0.24352301 42.0 5.0	8112	WRI 3	Chorkor	---	---	---	---	---	---	---	---	---	---	---	---	---	---	---	---	---	---	---	---	---	---	---	---	---	---	---	---	---	---	1	---	5	---
3405	d1ff7bf6-870d-49b3-a65e-6cbf42ac8445	212	212	---	1	S	---	---	8	5/12/16	10:01:00.000Z	5.5260359 -0.25103513 31.0 5.0	212	WRI 5	Chorkor	---	---	---	---	0	---	2	1	0	0	0	0	1	3	0	0	0	0	1	---	---	---	---	---	---	---	---	---	---	---	---	---	---	---
3406	29a6d109-01a2-459c-b5cb-7abae327b288	727	727	---	7	---	---	---	---	4/27/16	13:14:00.000Z	5.52942186 -0.2437198 46.0 8.0	8114	SP 3	Chorkor	---	---	---	---	---	---	---	---	---	---	---	---	---	---	---	---	---	---	---	---	---	---	---	---	---	---	---	---	---	---	1	---	5	---
3407	4412fe5c-e43c-412f-9ea9-a1e337fd0172	250	250	---	1	S	---	---	14	5/20/16	09:51:00.000Z	5.52904442 -0.2500357 62.0 4.0	250	WRI 2	Chorkor	---	---	---	---	1	1	1	3	0	0	0	1	1	2	0	0	1	0	1	---	---	---	---	---	---	---	---	---	---	---	---	---	---	---
3408	7f3ed5d0-6636-4638-9ac6-19441584d70a	196	196	---	7	---	---	---	---	5/10/16	10:26:00.000Z	5.52815887 -0.24542219 46.0 3.0	196	WRI 2	Chorkor	---	---	---	---	---	---	---	---	---	---	---	---	---	---	---	---	---	---	---	---	---	---	---	---	---	---	---	---	---	---	88	public latrine wall	1	---
3409	6d75381e-739c-4ed5-bd87-8cdd86163dd9	110	110	---	3	---	---	---	---	5/4/16	10:13:00.000Z	5.52600622 -0.25215451 36.0 5.0	110	WRI 15	Chorkor	---	---	---	---	---	---	---	---	---	---	---	---	---	---	---	---	---	---	---	3	---	0	---	0.01	0.1	---	---	---	---	---	---	---	---	---
3410	2410b5af-5d61-4f72-a608-58aa4c522a2a	171	171	---	8	---	---	---	---	5/9/16	10:06:00.000Z	5.52396024 -0.24889914 3.0 4.0	171	WRI 2	Chorkor	---	---	---	---	---	---	---	---	---	---	---	---	---	---	---	---	---	---	---	---	---	---	---	---	---	---	---	1	2	---	---	---	---	---
3411	c0f5cc78-9c2f-4ecc-9af9-54d9b4bc3ba4	194	194	---	7	---	---	---	---	5/10/16	10:08:00.000Z	5.53126181 -0.24402466 57.0 5.0	194	WRI 2	Chorkor	---	---	---	---	---	---	---	---	---	---	---	---	---	---	---	---	---	---	---	---	---	---	---	---	---	---	---	---	---	---	88	public latrine wall	2	---
3412	7a0eec62-b696-4379-b240-a3c8347bcc8e	178	178	---	7	---	---	---	---	5/10/16	09:27:00.000Z	5.52829048 -0.23919751 40.0 5.0	178	WRI 2	Chorkor	---	---	---	---	---	---	---	---	---	---	---	---	---	---	---	---	---	---	---	---	---	---	---	---	---	---	---	---	---	---	88	public latrine wall	2	---
3413	ab47fec7-d8f3-46e3-8567-f528b7c9dda8	167	167	---	7	---	---	---	---	5/10/16	10:27:00.000Z	5.52657823 -0.24789569 22.0 8.0	167	WRI 5	Chorkor	---	---	---	---	---	---	---	---	---	---	---	---	---	---	---	---	---	---	---	---	---	---	---	---	---	---	---	---	---	---	88	Public latrine, floor	5	---
3417	c0a35d0c-0d73-479a-a3b0-26d5b8f82e78	143	143	---	4	---	---	---	---	5/5/16	09:47:00.000Z	5.52555789 -0.23938981 27.0 3.0	143	WRI 15	Chorkor	1	---	---	---	---	---	---	---	---	---	---	---	---	---	---	---	---	---	---	---	---	---	---	---	---	---	---	---	---	---	---	---	---	---
3418	77d52aab-b6e1-4afe-92b7-47344c1eb289	695	695	---	2	---	---	---	---	4/21/16	09:59:00.000Z	5.52611312 -0.25153029 41.0 4.0	695	WRI 2	Chorkor	---	---	tomatoes	3	---	---	---	---	---	---	---	---	---	---	---	---	---	---	---	---	---	---	---	---	---	---	---	---	---	---	---	---	---	---
3421	11f340fd-67cf-4a3e-bc87-7f54dfea9c68	118	118	---	3	---	---	---	---	5/4/16	12:16:00.000Z	5.52964009 -0.24817891 51.0 5.0	118	WRI 2	Chorkor	---	---	---	---	---	---	---	---	---	---	---	---	---	---	---	---	---	---	---	3	---	0	---	0.02	0.09	---	---	---	---	---	---	---	---	---
3422	ed6161d7-71b7-439b-9b0a-867394c1d1c7	733	733	---	7	---	---	---	---	4/27/16	12:00:00.000Z	5.5299234 -0.24050256 37.0 7.0	8117	SP 3	Chorkor	---	---	---	---	---	---	---	---	---	---	---	---	---	---	---	---	---	---	---	---	---	---	---	---	---	---	---	---	---	---	1	---	5	---
3424	adb1bc05-50c1-44bf-943a-e79477b52960	725	725	---	7	---	---	---	---	4/27/16	13:10:00.000Z	5.52943162 -0.24373237 50.0 4.0	8114	SP 3	Chorkor	---	---	---	---	---	---	---	---	---	---	---	---	---	---	---	---	---	---	---	---	---	---	---	---	---	---	---	---	---	---	2	---	5	---
3427	e389c1a1-93b8-4dfc-83a9-aed6f10ca8ac	234	234	---	1	S	---	---	5	5/12/16	10:49:00.000Z	5.52668614 -0.24368097 38.0 3.0	234	WRI 2	Chorkor	---	---	---	---	1	1	3	3	0	0	0	0	1	2	0	0	0	0	0	---	---	---	---	---	---	---	---	---	---	---	---	---	---	---
3428	53448f84-acec-4fb5-a27d-334c2b988aea	226	226	---	1	P	3	---	---	5/19/16	11:58:00.000Z	5.53085778 -0.24215915 44.0 5.0	226	WRI 15	Chorkor	---	---	---	---	1	1	1	1	0	0	0	0	1	4	0	0	0	0	1	---	---	---	---	---	---	---	---	---	---	---	---	---	---	---
3429	1547cddd-c6a1-44e1-a6c4-108b4e6eab9a	151	151	---	4	---	---	---	---	5/9/16	09:54:00.000Z	5.52342755 -0.2515871 21.0 3.0	151	WRI 15	Chorkor	1	---	---	---	---	---	---	---	---	---	---	---	---	---	---	---	---	---	---	---	---	---	---	---	---	---	---	---	---	---	---	---	---	---
3430	92b8ca81-1e55-45aa-9c3a-3d63fe519093	145	145	---	4	---	---	---	---	5/5/16	10:05:00.000Z	5.5251772 -0.24164157 15.0 5.0	145	WRI 15	Chorkor	1	---	---	---	---	---	---	---	---	---	---	---	---	---	---	---	---	---	---	---	---	---	---	---	---	---	---	---	---	---	---	---	---	---
3431	96d777bd-eabb-47c3-93ec-09c097e63c0f	102	102	---	3	---	---	---	---	5/3/16	10:54:00.000Z	5.52804037 -0.24051668 41.0 5.0	101	WRI 15	Chorkor	---	---	---	---	---	---	---	---	---	---	---	---	---	---	---	---	---	---	---	3	---	1	1	0.04	0.17	---	---	---	---	---	---	---	---	---
3435	8c8863d8-77b9-4591-8408-9f19a0536c4a	700	700	---	7	---	---	---	---	4/25/16	11:53:00.000Z	5.52455551 -0.2497458 38.0 5.0	223	WRI 2	Chorkor	---	---	---	---	---	---	---	---	---	---	---	---	---	---	---	---	---	---	---	---	---	---	---	---	---	---	---	---	---	---	3	---	5	---
3437	929afecb-f9da-48a9-ab1f-d6fd7afb2347	119	119	---	3	---	---	---	---	5/4/16	12:35:00.000Z	5.53059054 -0.24877386 26.0 5.0	119	WRI 2	Chorkor	---	---	---	---	---	---	---	---	---	---	---	---	---	---	---	---	---	---	---	3	---	0	---	0.01	0.15	---	---	---	---	---	---	---	---	---
3441	2cd75b4f-9fe6-4729-be54-75ef20004dde	689	689	---	2	---	---	---	---	4/21/16	11:04:00.000Z	5.53247537 -0.24086072 47.0 4.0	689	WRI 3	Chorkor	---	---	Green pepper	19	---	---	---	---	---	---	---	---	---	---	---	---	---	---	---	---	---	---	---	---	---	---	---	---	---	---	---	---	---	---
3445	3dd3a15b-f70b-41d8-bd93-cae0937e209a	179	179	---	7	---	---	---	---	5/10/16	09:29:00.000Z	5.52830505 -0.2393673 48.0 5.0	179	WRI 2	Chorkor	---	---	---	---	---	---	---	---	---	---	---	---	---	---	---	---	---	---	---	---	---	---	---	---	---	---	---	---	---	---	88	public latrine door	2	---
3449	5384e9c8-563c-4dc0-a8b0-779fd529b8d1	722	722	---	7	---	---	---	---	4/26/16	13:45:00.000Z	5.52748638 -0.23700337 42.0 8.0	7113	WRI 3	Chorkor	---	---	---	---	---	---	---	---	---	---	---	---	---	---	---	---	---	---	---	---	---	---	---	---	---	---	---	---	---	---	3	---	5	---
3455	5c706673-f6c9-426d-a602-a56ad81b07ef	692	692	---	2	---	---	---	---	4/21/16	09:42:00.000Z	5.52661831 -0.24467248 47.0 6.0	692	WRI 2	Chorkor	---	---	pepper	6	---	---	---	---	---	---	---	---	---	---	---	---	---	---	---	---	---	---	---	---	---	---	---	---	---	---	---	---	---	---
3458	43045dcf-4c45-46bd-886c-3dc582847055	720	720	---	7	---	---	---	---	4/26/16	13:11:00.000Z	5.52758769 -0.23921053 62.0 4.0	7112	WRI 3	Chorkor	---	---	---	---	---	---	---	---	---	---	---	---	---	---	---	---	---	---	---	---	---	---	---	---	---	---	---	---	---	---	88	Household latrine, laterine walls	5	---
3469	47774f8e-e47d-48de-85fa-e9b3a1a997b9	677	677	---	7	---	---	---	---	4/28/16	10:35:00.000Z	5.53136081 -0.23987055 54.0 6.0	8123	WRI 15	Chorkor	---	---	---	---	---	---	---	---	---	---	---	---	---	---	---	---	---	---	---	---	---	---	---	---	---	---	---	---	---	---	88	Compound household floor	5	---
3473	364da97f-858a-42bd-9afa-0f2ec9ad7a6e	770	770	---	7	---	---	---	---	4/27/16	11:56:00.000Z	5.52870153 -0.24744728 46.0 5.0	2216	WRI 2	Chorkor	---	---	---	---	---	---	---	---	---	---	---	---	---	---	---	---	---	---	---	---	---	---	---	---	---	---	---	---	---	---	3	---	5	---
3478	98a5118f-6cf8-4947-a998-cd935845a590	174	174	---	8	---	---	---	---	5/9/16	10:30:00.000Z	5.52428192 -0.24674508 26.0 5.0	174	WRI 2	Chorkor	---	---	---	---	---	---	---	---	---	---	---	---	---	---	---	---	---	---	---	---	---	---	---	---	---	---	---	1	2	---	---	---	---	---
3482	6e2433fa-fb6f-41df-a72d-8e1682f608a1	768	768	---	7	---	---	---	---	4/27/16	11:37:00.000Z	5.52890271 -0.24595761 52.0 4.0	2215	WRI 2	Chorkor	---	---	---	---	---	---	---	---	---	---	---	---	---	---	---	---	---	---	---	---	---	---	---	---	---	---	---	---	---	---	2	---	5	---
3491	d053ac44-e72b-43fb-9446-a1cef962302c	736	736	---	7	---	---	---	---	4/27/16	12:22:00.000Z	5.52922296 -0.24038259 51.0 4.0	7117	SP 10	Chorkor	---	---	---	---	---	---	---	---	---	---	---	---	---	---	---	---	---	---	---	---	---	---	---	---	---	---	---	---	---	---	3	---	5	---
3492	7046c3d7-361f-4cd9-8f0e-f73688833feb	238	238	---	1	S	---	---	28	5/17/16	10:47:00.000Z	5.53153793 -0.24010368 41.0 4.0	238	WRI 2	Chorkor	---	---	---	---	1	1	1	1	0	0	0	0	1	3	1	0	0	0	0	---	---	---	---	---	---	---	---	---	---	---	---	---	---	---
3494	21fe3c0f-01eb-4ced-be05-85841d3c4916	227	227	---	1	P	4	---	---	5/19/16	12:07:00.000Z	5.53262104 -0.24214081 49.0 5.0	227	WRI 15	Chorkor	---	---	---	---	1	2	1	1	0	0	0	0	1	2	0	0	0	0	0	---	---	---	---	---	---	---	---	---	---	---	---	---	---	---
3499	fa0f188b-abe6-4ce9-bac7-8c2ae4ed6829	152	152	---	4	---	---	---	---	5/9/16	09:59:00.000Z	5.52373669 -0.25007679 18.0 4.0	152	WRI 15	Chorkor	1	---	---	---	---	---	---	---	---	---	---	---	---	---	---	---	---	---	---	---	---	---	---	---	---	---	---	---	---	---	---	---	---	---
3504	18b9ff9f-4088-4e0c-8a9e-01ba93965e7f	686	686	---	2	---	---	---	---	4/21/16	10:40:00.000Z	5.52835696 -0.24192405 47.0 7.0	686	WRI 3	Chorkor	---	---	Green pepper	19	---	---	---	---	---	---	---	---	---	---	---	---	---	---	---	---	---	---	---	---	---	---	---	---	---	---	---	---	---	---
3505	310aab30-39d0-4bd3-9efa-e496f986efd2	218	218	---	1	S	---	---	13	5/17/16	10:43:00.000Z	5.52895109 -0.24164341 42.0 4.0	13	WRI 15	Chorkor	---	---	---	---	1	1	1	1	0	0	0	0	1	4	0	0	1	0	1	---	---	---	---	---	---	---	---	---	---	---	---	---	---	---
3508	c8e0d38f-12d7-4459-8372-830b065a3243	716	716	---	7	---	---	---	---	4/26/16	12:13:00.000Z	5.52743951 -0.24168458 33.0 5.0	8110	WRI 3	Chorkor	---	---	---	---	---	---	---	---	---	---	---	---	---	---	---	---	---	---	---	---	---	---	---	---	---	---	---	---	---	---	1	---	5	---
3509	cd1b1c7a-c07a-431b-8b17-0cf509cb5b8e	201	201	---	8	---	---	---	---	5/11/16	10:04:00.000Z	5.52793232 -0.23930318 46.0 5.0	201	WRI 2	Chorkor	---	---	---	---	---	---	---	---	---	---	---	---	---	---	---	---	---	---	---	---	---	---	---	---	---	---	---	2	1	---	---	---	---	---
3512	80d48572-75b5-43a9-aeab-f90106bd1d11	120	120	---	3	---	---	---	---	5/4/16	11:00:00.000Z	5.53080699 -0.24516915 9.0 5.0	120	WRI 15	Chorkor	---	---	---	---	---	---	---	---	---	---	---	---	---	---	---	---	---	---	---	3	---	0	---	0.1	0.18	---	---	---	---	---	---	---	---	---
3515	4e6fb6e8-ece7-42cc-b9fe-eb4007e32608	113	113	---	3	---	---	---	---	5/4/16	10:54:00.000Z	5.52723777 -0.24758659 33.0 3.0	113	WRI2	Chorkor	---	---	---	---	---	---	---	---	---	---	---	---	---	---	---	---	---	---	---	3	---	0	---	0.02	0.18	---	---	---	---	---	---	---	---	---
3517	779d4d2a-6bec-4c29-85a3-17eb614510bf	704	704	---	7	---	---	---	---	4/26/16	10:54:00.000Z	5.52805461 -0.24587966 42.0 6.0	228	WRI 2	Chorkor	---	---	---	---	---	---	---	---	---	---	---	---	---	---	---	---	---	---	---	---	---	---	---	---	---	---	---	---	---	---	2	---	5	---
3519	ee93db15-314b-4225-8128-42d60c96d9b7	107	107	---	3	---	---	---	---	5/3/16	12:33:00.000Z	5.52655797 -0.24198697 37.0 5.0	107	WRI 15	Chorkor	---	---	---	---	---	---	---	---	---	---	---	---	---	---	---	---	---	---	---	3	---	0	---	0.02	0.07	---	---	---	---	---	---	---	---	---
3523	0f900963-3d36-4712-8960-40f104a7d9cd	233	233	---	1	S	---	---	4	5/12/16	10:22:00.000Z	5.52659747 -0.24198491 28.0 5.0	233	WRI 2	Chorkor	---	---	---	---	1	1	1	1	0	0	1	0	1	2	0	1	0	0	0	---	---	---	---	---	---	---	---	---	---	---	---	---	---	---
3525	14fa0921-34e6-40ae-901e-da45eab5fa0e	146	146	---	4	---	---	---	---	5/5/16	10:13:00.000Z	5.52488462 -0.24305802 12.0 8.0	146	WRI 15	Chorkor	1	---	---	---	---	---	---	---	---	---	---	---	---	---	---	---	---	---	---	---	---	---	---	---	---	---	---	---	---	---	---	---	---	---
3527	27954bf8-affd-4112-8451-178c536619f5	709	709	---	7	---	---	---	---	4/26/16	11:34:00.000Z	5.52762436 -0.24826447 45.0 5.0	2210	WRI 2	Chorkor	---	---	---	---	---	---	---	---	---	---	---	---	---	---	---	---	---	---	---	---	---	---	---	---	---	---	---	---	---	---	3	---	1	---
3529	90015995-1772-4ca7-a0db-1a0086666c47	134	134	---	8	---	---	---	---	5/5/16	10:13:00.000Z	5.52496398 -0.24306326 37.0 5.0	134	WRI 2	Chorkor	---	---	---	---	---	---	---	---	---	---	---	---	---	---	---	---	---	---	---	---	---	---	---	---	---	---	---	1	2	---	---	---	---	---
3531	04ff6cb7-85bf-434d-ae52-3bf657695d96	687	687	---	2	---	---	---	---	4/21/16	10:56:00.000Z	5.53043658 -0.24098494 55.0 7.0	687	WRI 3	Chorkor	---	---	Tomatoes	3	---	---	---	---	---	---	---	---	---	---	---	---	---	---	---	---	---	---	---	---	---	---	---	---	---	---	---	---	---	---
3532	a7899e5a-6a65-4149-907d-81ce5d3d8611	223	223	---	1	P	2	---	---	5/18/16	10:06:00.000Z	5.52985074 -0.24693315 47.0 5.0	17	WRI 15	Chorkor	---	---	---	---	1	1	1	1	0	0	0	0	1	4	0	0	1	0	1	---	---	---	---	---	---	---	---	---	---	---	---	---	---	---
3533	1fc9fab2-aa60-48cc-9eee-4a1d0d0ab707	245	245	---	1	T	---	2	---	5/19/16	07:56:00.000Z	5.52995962 -0.24519142 45.0 4.0	245	WRI 2	Chorkor	---	---	---	---	2	1	1	1	0	0	0	1	1	1	1	0	0	0	1	---	---	---	---	---	---	---	---	---	---	---	---	---	---	---
3534	4b5e1881-f6eb-4fcb-a4f8-817ee9e761cd	164	164	---	7	---	---	---	---	5/10/16	09:49:00.000Z	5.52699001 -0.24988822 30.0 5.0	164	WRI 5	Chorkor	---	---	---	---	---	---	---	---	---	---	---	---	---	---	---	---	---	---	---	---	---	---	---	---	---	---	---	---	---	---	88	Public latrine, wall and floor	4	---
3535	2b17c74c-3af1-466f-a6b8-17afccc1b1bc	185	185	---	8	---	---	---	---	5/11/16	10:48:00.000Z	5.52563701 -0.24854489 20.0 5.0	185	WRI 15	Chorkor	---	---	---	---	---	---	---	---	---	---	---	---	---	---	---	---	---	---	---	---	---	---	---	---	---	---	---	0	1	---	---	---	---	---
3536	8a2065a6-9b2b-46e7-97fd-876c0e25923c	715	715	---	7	---	---	---	---	4/26/16	12:06:00.000Z		8110	WRI 3	Chorkor	---	---	---	---	---	---	---	---	---	---	---	---	---	---	---	---	---	---	---	---	---	---	---	---	---	---	---	---	---	---	2	---	5	---
3537	4d44ef10-de3e-4b59-9742-077d6f4fbf7a	175	175	---	8	---	---	---	---	5/9/16	10:38:00.000Z	5.52407543 -0.24793106 19.0 5.0	175	WRI 2	Chorkor	---	---	---	---	---	---	---	---	---	---	---	---	---	---	---	---	---	---	---	---	---	---	---	---	---	---	---	1	2	---	---	---	---	---
3538	dd426716-638a-437c-8630-99b4fd222091	794	794	---	7	---	---	---	---	4/28/16	10:50:00.000Z	5.52961782 -0.24967972 28.0 5.0	2224	WRI 2	Chorkor	---	---	---	---	---	---	---	---	---	---	---	---	---	---	---	---	---	---	---	---	---	---	---	---	---	---	---	---	---	---	3	---	5	---
3540	6f1b49e8-1fe1-456b-aed6-12ff43e16c02	125	125	---	3	---	---	---	---	5/4/16	12:48:00.000Z	5.52694408 -0.24238708 61.0 5.0	125	WRI 15	Chorkor	---	---	---	---	---	---	---	---	---	---	---	---	---	---	---	---	---	---	---	3	---	0	---	0.1	0.2	---	---	---	---	---	---	---	---	---
3542	6a347bb7-acbe-4be9-9880-05811fcff570	237	237	---	1	S	---	---	21	5/17/16	10:33:00.000Z	5.52925211 -0.23877715 31.0 5.0	237	WRI 2	Chorkor	---	---	---	---	1	2	1	1	0	0	0	0	1	1	0	0	0	0	0	---	---	---	---	---	---	---	---	---	---	---	---	---	---	---
3543	3ad45601-8112-4c28-8d67-094042d4b320	696	696	---	2	---	---	---	---	4/21/16	10:05:00.000Z	5.52687265 -0.24718572 41.0 9.0	696	WRI 2	Chorkor	---	---	pepper	19	---	---	---	---	---	---	---	---	---	---	---	---	---	---	---	---	---	---	---	---	---	---	---	---	---	---	---	---	---	---
3548	1e74c197-f171-4fa8-9c6b-cef7acc89a1d	189	189	---	8	---	---	---	---	5/11/16	11:44:00.000Z	5.53044373 -0.24829198 15.0 5.0	189	WRI 15	Chorkor	---	---	---	---	---	---	---	---	---	---	---	---	---	---	---	---	---	---	---	---	---	---	---	---	---	---	---	2	1	---	---	---	---	---
3549	2bab6205-a601-470c-a8db-f674157b414e	177	177	---	8	---	---	---	---	5/9/16	10:55:00.000Z	5.52348618 -0.25066351 44.0 5.0	177	WRI 2	Chorkor	---	---	---	---	---	---	---	---	---	---	---	---	---	---	---	---	---	---	---	---	---	---	---	---	---	---	---	1	2	---	---	---	---	---
3553	3c87d364-7788-4781-b2a8-ccb48baadcae	182	182	---	8	---	---	---	---	5/11/16	10:00:00.000Z	5.5252166 -0.2515302 38.0 4.0	182	WRI 15	Chorkor	---	---	---	---	---	---	---	---	---	---	---	---	---	---	---	---	---	---	---	---	---	---	---	---	---	---	---	0	1	---	---	---	---	---
3555	98473a63-7446-4fa3-abdc-d49b718a7c48	682	682	---	2	---	---	---	---	4/21/16	09:33:00.000Z	5.53095171 -0.24424124 39.0 5.0	682	WRI 3	Chorkor	---	---	Tomatoes	3	---	---	---	---	---	---	---	---	---	---	---	---	---	---	---	---	---	---	---	---	---	---	---	---	---	---	---	---	---	---
3556	ff1050b4-bfc1-45cc-9de1-26be2b2ea66c	795	795	---	7	---	---	---	---	4/28/16	10:54:00.000Z	5.52960277 -0.2497303 50.0 5.0	2224	WRI 2	Chorkor	---	---	---	---	---	---	---	---	---	---	---	---	---	---	---	---	---	---	---	---	---	---	---	---	---	---	---	---	---	---	88	compound floor	5	---
3558	16b7f884-2405-404c-85e3-02ed9d86bcf6	112	112	---	3	---	---	---	---	5/4/16	10:31:00.000Z	5.52465643 -0.25299731 31.0 3.0	112	WRI 15	Chorkor	---	---	---	---	---	---	---	---	---	---	---	---	---	---	---	---	---	---	---	3	---	0	---	0.01	0.07	---	---	---	---	---	---	---	---	---
3561	f191a8b4-06c6-4ac0-9caf-e26cad04f21c	707	707	---	7	---	---	---	---	4/26/16	11:14:00.000Z	5.52774227 -0.24704244 35.0 5.0	229	WRI 2	Chorkor	---	---	---	---	---	---	---	---	---	---	---	---	---	---	---	---	---	---	---	---	---	---	---	---	---	---	---	---	---	---	1	---	5	---
3564	a6335364-1d5e-40f9-b94f-3bf544b7316a	141	141	---	4	---	---	---	---	5/5/16	09:28:00.000Z	5.5258494 -0.2373295 14.0 4.0	141	WRI 15	Chorkor	1	---	---	---	---	---	---	---	---	---	---	---	---	---	---	---	---	---	---	---	---	---	---	---	---	---	---	---	---	---	---	---	---	---
3571	1a53a8a1-47a1-4251-8445-11e80bedb4db	207	207	---	8	---	---	---	---	5/11/16	11:17:00.000Z	5.52842234 -0.24543138 66.0 5.0	207	WRI 2	Chorkor	---	---	---	---	---	---	---	---	---	---	---	---	---	---	---	---	---	---	---	---	---	---	---	---	---	---	---	2	1	---	---	---	---	---
3578	0fefc1ce-bec2-45f4-a6e4-b8a3e3f9753f	129	129	---	8	---	---	---	---	5/5/16	09:28:00.000Z	5.52593889 -0.23732042 29.0 4.0	129	WRI 2	Chorkor	---	---	---	---	---	---	---	---	---	---	---	---	---	---	---	---	---	---	---	---	---	---	---	---	---	---	---	1	2	---	---	---	---	---
3580	ecf17aa4-df3f-4375-9b28-a0877496b5cb	148	148	---	4	---	---	---	---	5/5/16	10:31:00.000Z	5.52454389 -0.24526521 27.0 5.0	148	WRI 15	Chorkor	1	---	---	---	---	---	---	---	---	---	---	---	---	---	---	---	---	---	---	---	---	---	---	---	---	---	---	---	---	---	---	---	---	---
3582	dafbedec-3e45-46ed-9d38-795afbeb0f19	773	773	---	7	---	---	---	---	4/27/16	12:18:00.000Z	5.5281395 -0.24938504 38.0 5.0	2217	WRI 2	Chorkor	---	---	---	---	---	---	---	---	---	---	---	---	---	---	---	---	---	---	---	---	---	---	---	---	---	---	---	---	---	---	88	compound floor	5	---
3584	b085228c-ac1a-446f-8142-fb74c8e3665f	161	161	---	7	---	---	---	---	5/10/16	09:31:00.000Z	5.52468673 -0.2520672 16.0 5.0	161	WRI 5	Chorkor	---	---	---	---	---	---	---	---	---	---	---	---	---	---	---	---	---	---	---	---	---	---	---	---	---	---	---	---	---	---	88	Public Latrine, door handle	4	---
3588	5e080df6-a0b2-42a4-a25b-6b269d668154	717	717	---	7	---	---	---	---	4/26/16	12:28:00.000Z	5.52724002 -0.24032285 49.0 5.0	71102	WRI 3	Chorkor	---	---	---	---	---	---	---	---	---	---	---	---	---	---	---	---	---	---	---	---	---	---	---	---	---	---	---	---	---	---	2	---	5	---
3589	15e18dcb-620f-4a06-aaf2-73f4571551ce	104	104	---	3	---	---	---	---	5/3/16	11:32:00.000Z	5.52668935 -0.24039182 44.0 5.0	104	WRI 15	Chorkor	---	---	---	---	---	---	---	---	---	---	---	---	---	---	---	---	---	---	---	3	---	1	1	0.01	0.08	---	---	---	---	---	---	---	---	---
3595	aedd21ef-fb6e-499e-9cff-db85b4566dac	694	694	---	2	---	---	---	---	4/21/16	09:54:00.000Z	5.52619712 -0.25029872 39.0 5.0	694	WRI 2	Chorkor	---	---	tomatoes	2	---	---	---	---	---	---	---	---	---	---	---	---	---	---	---	---	---	---	---	---	---	---	---	---	---	---	---	---	---	---
3599	ca313cf0-fd0a-45d8-9df5-2c73126473a8	721	721	---	7	---	---	---	---	4/26/16	13:34:00.000Z	5.52764615 -0.23701691 25.0 5.0	7113	WRI 3	Chorkor	---	---	---	---	---	---	---	---	---	---	---	---	---	---	---	---	---	---	---	---	---	---	---	---	---	---	---	---	---	---	3	---	5	---
3601	1d5363a8-c70e-42e3-add4-1b4a588c4c90	797	797	---	7	---	---	---	---	4/28/16	11:10:00.000Z	5.52948386 -0.25114761 36.0 5.0	2225	WRI 2	Chorkor	---	---	---	---	---	---	---	---	---	---	---	---	---	---	---	---	---	---	---	---	---	---	---	---	---	---	---	---	---	---	1	---	5	---
3604	60edfb8e-1ae6-47c0-b656-f2f4bda2aa40	688	688	---	2	---	---	---	---	4/21/16	10:58:00.000Z	5.53048136 -0.2408444 30.0 7.0	688	WRI 3	Chorkor	---	---	Green pepper	17	---	---	---	---	---	---	---	---	---	---	---	---	---	---	---	---	---	---	---	---	---	---	---	---	---	---	---	---	---	---
3607	f37498c0-761e-4f0c-91f6-421bb9f333ac	760	760	---	7	---	---	---	---	4/26/16	11:50:00.000Z	5.52793823 -0.24979763 34.0 5.0	2211	WRI 2	Chorkor	---	---	---	---	---	---	---	---	---	---	---	---	---	---	---	---	---	---	---	---	---	---	---	---	---	---	---	---	---	---	3	---	1	---
3608	b3671b4d-c9c2-4ae8-a270-f58e769117a5	777	777	---	7	---	---	---	---	4/28/16	09:52:00.000Z	5.52998332 -0.24440044 35.0 3.0	2220	WRI 2	Chorkor	---	---	---	---	---	---	---	---	---	---	---	---	---	---	---	---	---	---	---	---	---	---	---	---	---	---	---	---	---	---	1	---	5	---
3611	6a37ae43-8b4b-4c24-b69e-efc8857c1806	186	186	---	8	---	---	---	---	5/11/16	11:01:00.000Z	5.5248479 -0.24728254 27.0 3.0	186	WRI 15	Chorkor	---	---	---	---	---	---	---	---	---	---	---	---	---	---	---	---	---	---	---	---	---	---	---	---	---	---	---	2	1	---	---	---	---	---
3614	846fa4d1-c15f-4f2c-a526-753707d31178	776	776	---	7	---	---	---	---	4/28/16	09:48:00.000Z	5.52994611 -0.24440008 32.0 5.0	2220	WRI 2	Chorkor	---	---	---	---	---	---	---	---	---	---	---	---	---	---	---	---	---	---	---	---	---	---	---	---	---	---	---	---	---	---	2	---	5	---
3615	219d358a-9c35-443b-9d08-f42d44ba8fec	140	140	---	4	---	---	---	---	5/5/16	09:17:00.000Z	5.5259991 -0.23648425 13.0 4.0	140	WRI 15	Chorkor	1	---	---	---	---	---	---	---	---	---	---	---	---	---	---	---	---	---	---	---	---	---	---	---	---	---	---	---	---	---	---	---	---	---
3616	44cef489-7418-416a-a0aa-b7a33ba76d3b	228	228	---	1	P	5	---	---	5/19/16	12:12:00.000Z	5.53263304 -0.24207352 48.0 5.0	228	WRI 15	Chorkor	---	---	---	---	1	2	1	1	0	0	0	0	1	3	1	0	0	0	0	---	---	---	---	---	---	---	---	---	---	---	---	---	---	---
3617	387079ef-26e9-4463-a02f-836638eb6801	796	796	---	7	---	---	---	---	4/28/16	11:05:00.000Z	5.52951834 -0.25114747 43.0 5.0	2225	WRI 2	Chorkor	---	---	---	---	---	---	---	---	---	---	---	---	---	---	---	---	---	---	---	---	---	---	---	---	---	---	---	---	---	---	2	---	5	---
3619	0dfc94c9-b5cc-4acb-9d92-35a4b8e9f3ed	738	738	---	7	---	---	---	---	4/27/16	12:44:00.000Z	5.52970064 -0.23722675 51.0 7.0	8119	SP 3	Chorkor	---	---	---	---	---	---	---	---	---	---	---	---	---	---	---	---	---	---	---	---	---	---	---	---	---	---	---	---	---	---	3	---	2	---
3625	9792c4d6-d800-4847-a82a-75dcab1dfc31	726	726	---	7	---	---	---	---	4/27/16	13:13:00.000Z	5.52942786 -0.2437074 39.0 7.0	8114	SP 3	Chorkor	---	---	---	---	---	---	---	---	---	---	---	---	---	---	---	---	---	---	---	---	---	---	---	---	---	---	---	---	---	---	2	---	5	---
3627	93e9c728-7ee4-4806-be6a-40d10a3f44c4	685	685	---	2	---	---	---	---	4/21/16	10:24:00.000Z	5.52858874 -0.23821154 50.0 5.0	685	WRI 3	Chorkor	---	---	Tomatoes	3	---	---	---	---	---	---	---	---	---	---	---	---	---	---	---	---	---	---	---	---	---	---	---	---	---	---	---	---	---	---
3629	7efb384e-a6bf-4884-a8c2-4066db0b7b5b	111	111	---	3	---	---	---	---	5/4/16	10:23:00.000Z	5.52539007 -0.25266706 29.0 4.0	111	WRI 15	Chorkor	---	---	---	---	---	---	---	---	---	---	---	---	---	---	---	---	---	---	---	3	---	0	---	0.02	0.16	---	---	---	---	---	---	---	---	---
3630	c817aba1-423b-4c0c-afda-f54b3cc41c40	673	673	---	7	---	---	---	---	4/28/16	10:00:00.000Z	5.53125634 -0.24213813 40.0 5.0	8121	WRI 15	Chorkor	---	---	---	---	---	---	---	---	---	---	---	---	---	---	---	---	---	---	---	---	---	---	---	---	---	---	---	---	---	---	88	Compound household floor	5	---
3631	d8b1cafb-22a1-4aaa-ac8e-d8c83386c097	670	670	---	7	---	---	---	---	4/28/16	09:41:00.000Z	5.53093107 -0.24366033 35.0 5.0	8120	WRI 15	Chorkor	---	---	---	---	---	---	---	---	---	---	---	---	---	---	---	---	---	---	---	---	---	---	---	---	---	---	---	---	---	---	2	---	5	---
3639	67e6222e-3ec7-49f2-9ca9-ca9386c52ef0	690	690	---	2	---	---	---	---	4/21/16	09:17:00.000Z	5.52725048 -0.23753259 42.0 5.0	690	WRI 2	Chorkor	---	---	pepper	19	---	---	---	---	---	---	---	---	---	---	---	---	---	---	---	---	---	---	---	---	---	---	---	---	---	---	---	---	---	---
3642	820be6d5-a824-4ece-b978-35eaf49ffcf0	142	142	---	4	---	---	---	---	5/5/16	09:37:00.000Z	5.52569078 -0.2383418 32.0 5.0	142	WRI 15	Chorkor	1	---	---	---	---	---	---	---	---	---	---	---	---	---	---	---	---	---	---	---	---	---	---	---	---	---	---	---	---	---	---	---	---	---
3645	8ebb6e62-c53b-44a2-9752-5bc99e0e0d82	166	166	---	7	---	---	---	---	5/10/16	10:20:00.000Z	5.52664481 -0.24800056 29.0 41.0	166	WRI 5	Chorkor	---	---	---	---	---	---	---	---	---	---	---	---	---	---	---	---	---	---	---	---	---	---	---	---	---	---	---	---	---	---	88	public latrine	5	---
3647	094b2869-420b-4bcc-8bf9-149df8de7bc2	705	705	---	7	---	---	---	---	4/26/16	10:59:00.000Z	5.52799735 -0.24584286 44.0 6.0	228	WRI 2	Chorkor	---	---	---	---	---	---	---	---	---	---	---	---	---	---	---	---	---	---	---	---	---	---	---	---	---	---	---	---	---	---	1	---	5	---
3654	ff1eea30-8b40-4e03-82eb-11035a427691	235	235	---	1	S	---	---	11	5/17/16	09:45:00.000Z	5.52808056 -0.23706588 43.0 5.0	235	WRI	Chorkor	---	---	---	---	1	2	1	1	0	0	0	0	1	2	0	0	0	0	1	---	---	---	---	---	---	---	---	---	---	---	---	---	---	---
3655	3b4f336a-cfb8-4d1c-a1f4-945cdcdc4edc	116	116	---	3	---	---	---	---	5/4/16	11:42:00.000Z	5.52820847 -0.24897624 36.0 5.0	116	WRI 2	Chorkor	---	---	---	---	---	---	---	---	---	---	---	---	---	---	---	---	---	---	---	3	---	0	---	0	0.06	---	---	---	---	---	---	---	---	---
3658	38434614-863d-4035-abb8-02a3c9907c5f	767	767	---	7	---	---	---	---	4/27/16	11:26:00.000Z	5.5285923 -0.24440909 52.0 5.0	2214	WRI 2	Chorkor	---	---	---	---	---	---	---	---	---	---	---	---	---	---	---	---	---	---	---	---	---	---	---	---	---	---	---	---	---	---	1	---	5	---
3664	07cdfd7b-0a2e-4514-ab75-7e2c5411b7fd	771	771	---	7	---	---	---	---	4/27/16	11:59:00.000Z	5.52871536 -0.24746994 56.0 5.0	2216	WRI 2	Chorkor	---	---	---	---	---	---	---	---	---	---	---	---	---	---	---	---	---	---	---	---	---	---	---	---	---	---	---	---	---	---	88	compound floor	5	---
3666	b3a2b899-2b47-439d-9b94-e94e0951fa8d	280	280	---	1	S	---	---	4	5/20/16	09:46:00.000Z	5.52539812 -0.25276362 25.0 5.0	280	WRI 15	Chorkor	---	---	---	---	1	1	1	4	0	0	0	0	1	3	0	0	0	0	1	---	---	---	---	---	---	---	---	---	---	---	---	---	---	---
3673	3553fa39-a8e6-4bb9-9b5f-01e7ae2da5e1	779	779	---	7	---	---	---	---	4/28/16	10:06:00.000Z	5.52988134 -0.24607169 55.0 5.0	2221	WRI 2	Chorkor	---	---	---	---	---	---	---	---	---	---	---	---	---	---	---	---	---	---	---	---	---	---	---	---	---	---	---	---	---	---	1	---	5	---
3674	b7c48955-3205-4338-b00a-f220c036ff3a	149	149	---	4	---	---	---	---	5/5/16	10:40:00.000Z	5.52437226 -0.24624503 22.0 5.0	149	WRI 15	Chorkor	1	---	---	---	---	---	---	---	---	---	---	---	---	---	---	---	---	---	---	---	---	---	---	---	---	---	---	---	---	---	---	---	---	---
3676	25ead6d8-3c66-491b-ad4c-c05c41f42a51	222	222	---	1	P	2	---	---	5/18/16	10:02:00.000Z	5.52978565 -0.24690043 35.0 5.0	17	WRI 15	Chorkor	---	---	---	---	1	1	1	1	0	0	0	0	1	4	0	0	1	0	1	---	---	---	---	---	---	---	---	---	---	---	---	---	---	---
3678	0dae3b98-4366-4d1e-af73-8185134cf365	701	701	---	7	---	---	---	---	4/25/16	11:58:00.000Z	5.52462134 -0.24981802 23.0 7.0	223	WRI 2	Chorkor	---	---	---	---	---	---	---	---	---	---	---	---	---	---	---	---	---	---	---	---	---	---	---	---	---	---	---	---	---	---	88	compound floor	5	---
3679	ddb521b0-b4db-4e33-82c3-bfbe43cf8e5c	792	792	---	7	---	---	---	---	4/28/16	10:38:00.000Z	5.52954222 -0.24881676 40.0 5.0	2223	WRI 2	Chorkor	---	---	---	---	---	---	---	---	---	---	---	---	---	---	---	---	---	---	---	---	---	---	---	---	---	---	---	---	---	---	2	---	5	---
3684	8c060bd8-f63d-4283-9349-23712927a4be	153	153	---	4	---	---	---	---	5/9/16	10:06:00.000Z	5.52388685 -0.24884998 15.0 3.0	153	WRI 15	Chorkor	1	---	---	---	---	---	---	---	---	---	---	---	---	---	---	---	---	---	---	---	---	---	---	---	---	---	---	---	---	---	---	---	---	---
3688	8c4b60e9-f382-4f99-aa65-09670b804ef8	703	703	---	7	---	---	---	---	4/26/16	10:42:00.000Z	5.5325344 -0.2433822 0.0 88.5	227	WRI 2	Chorkor	---	---	---	---	---	---	---	---	---	---	---	---	---	---	---	---	---	---	---	---	---	---	---	---	---	---	---	---	---	---	1	---	5	---
3689	4842ce74-0a25-4d86-a045-e0a36eb89f1a	793	793	---	7	---	---	---	---	4/28/16	10:40:00.000Z	5.52960016 -0.2488585 55.0 5.0	2223	WRI 2	Chorkor	---	---	---	---	---	---	---	---	---	---	---	---	---	---	---	---	---	---	---	---	---	---	---	---	---	---	---	---	---	---	1	---	5	---
3691	7f4907a5-e6b3-4bfe-a178-0bbaca32dde4	184	184	---	8	---	---	---	---	5/11/16	10:34:00.000Z	5.52822941 -0.2507523 51.0 6.0	184	WRI 15	Chorkor	---	---	---	---	---	---	---	---	---	---	---	---	---	---	---	---	---	---	---	---	---	---	---	---	---	---	---	0	1	---	---	---	---	---
3692	c31e1a83-8a0e-4598-bc61-1b3a4eb5a09d	672	672	---	7	---	---	---	---	4/28/16	09:56:00.000Z	5.53127904 -0.24206997 22.0 5.0	8121	WRI 15	Chorkor	---	---	---	---	---	---	---	---	---	---	---	---	---	---	---	---	---	---	---	---	---	---	---	---	---	---	---	---	---	---	3	---	5	---
3693	b984b882-62eb-435c-948c-dbaff39c9fdd	740	740	---	3	---	---	---	---	5/3/16	10:53:00.000Z	5.52715557 -0.24049562 42.0 5.0	740	WRI 2	Chorkor	---	---	---	---	---	---	---	---	---	---	---	---	---	---	---	---	---	---	---	3	---	1	1	0.07	0.07	---	---	---	---	---	---	---	---	---
3697	4e0e9990-a4ee-489b-8be6-4eaa4eb58623	230	230	---	1	S	---	---	1	5/12/16	09:33:00.000Z	5.52708702 -0.23789257 42.0 5.0	230	WRI 2	Chorkor	---	---	---	---	1	1	1	3	0	0	0	1	1	2	0	0	1	0	0	---	---	---	---	---	---	---	---	---	---	---	---	---	---	---
3698	76fa07be-4714-469c-bc12-85653503b010	247	247	---	1	T	---	4	---	5/19/16	08:39:00.000Z	5.53266135 -0.24217916 54.0 4.0	247	WRI 2	Chorkor	---	---	---	---	1	2	1	1	0	0	0	1	1	2	1	0	0	0	1	---	---	---	---	---	---	---	---	---	---	---	---	---	---	---
3700	e8cc7618-78ae-4057-8ce0-8c6ab740a669	229	229	---	1	S	---	---	4	5/20/16	09:30:00.000Z	5.52598573 -0.25274247 43.0 4.0	229	WRI 15	Chorkor	---	---	---	---	1	1	2	4	0	0	0	1	1	1	1	0	0	0	1	---	---	---	---	---	---	---	---	---	---	---	---	---	---	---
3701	b17db856-0ed6-4b68-89ca-c082ef004130	137	137	---	8	---	---	---	---	5/5/16	10:40:00.000Z	5.52438892 -0.24617435 28.0 5.0	137	WRI 2	Chorkor	---	---	---	---	---	---	---	---	---	---	---	---	---	---	---	---	---	---	---	---	---	---	---	---	---	---	---	1	2	---	---	---	---	---
3705	5139258b-6541-44dd-ad75-d4437f6b17c1	708	708	---	7	---	---	---	---	4/26/16	11:26:00.000Z	5.52765213 -0.24826069 53.0 4.0	2210	WRI 2	Chorkor	---	---	---	---	---	---	---	---	---	---	---	---	---	---	---	---	---	---	---	---	---	---	---	---	---	---	---	---	---	---	3	---	1	---
3708	57bbd558-fe48-466d-8301-49691ea3420f	173	173	---	8	---	---	---	---	5/9/16	10:23:00.000Z	5.5243046 -0.24681686 29.0 3.0	173	WRI 2	Chorkor	---	---	---	---	---	---	---	---	---	---	---	---	---	---	---	---	---	---	---	---	---	---	---	---	---	---	---	1	2	---	---	---	---	---
3710	6be9b53c-bf83-4396-be00-8d9725bd8ff7	683	683	---	2	---	---	---	---	4/21/16	09:45:00.000Z	5.52753691 -0.24244714 29.0 6.0	683	WRI 3	Chorkor	---	---	Green pepper	10	---	---	---	---	---	---	---	---	---	---	---	---	---	---	---	---	---	---	---	---	---	---	---	---	---	---	---	---	---	---
3713	36b72192-719b-42c9-84d6-d87dbdebcee9	284	284	---	1	S	---	---	1	5/20/16	10:38:00.000Z	5.5247606 -0.25049325 40.0 5.0	284	WRI 15	Chorkor	---	---	---	---	1	1	1	1	0	0	0	0	1	2	0	0	0	0	1	---	---	---	---	---	---	---	---	---	---	---	---	---	---	---
3719	ffffa2b2-22c0-415b-bbc3-f3ffa9681202	231	231	---	1	S	---	---	2	5/12/16	09:50:00.000Z	5.52657617 -0.23898431 55.0 5.0	231	WRI 2	Chorkor	---	---	---	---	1	1	2	3	0	0	1	1	1	1	0	0	0	0	1	---	---	---	---	---	---	---	---	---	---	---	---	---	---	---
3720	511ef837-ac66-46a2-8d8e-db26464a6864	172	172	---	8	---	---	---	---	5/9/16	10:13:00.000Z	5.52411416 -0.24772683 23.0 5.0	172	WRI 2	Chorkor	---	---	---	---	---	---	---	---	---	---	---	---	---	---	---	---	---	---	---	---	---	---	---	---	---	---	---	1	2	---	---	---	---	---
3725	b16ed181-8b56-4c20-a9ea-c30a3c98e646	730	730	---	7	---	---	---	---	4/27/16	11:39:00.000Z	5.52945838 -0.24195503 43.0 6.0	8116	SP 3	Chorkor	---	---	---	---	---	---	---	---	---	---	---	---	---	---	---	---	---	---	---	---	---	---	---	---	---	---	---	---	---	---	2	---	5	---
3729	d010314e-54d3-4f5d-8f38-9bd67ea7796a	734	734	---	7	---	---	---	---	4/27/16	12:10:00.000Z	5.5292422 -0.24125209 30.0 5.0	7116	SP 10	Chorkor	---	---	---	---	---	---	---	---	---	---	---	---	---	---	---	---	---	---	---	---	---	---	---	---	---	---	---	---	---	---	2	---	5	---
3732	82f8ea66-ea13-46b3-aa12-e3562af76c82	219	219	---	1	S	---	---	19	5/17/16	10:53:00.000Z	5.529585 -0.24207042 40.0 6.0	19	WRI 15	Chorkor	---	---	---	---	1	1	1	1	0	0	0	0	1	2	0	0	0	0	1	---	---	---	---	---	---	---	---	---	---	---	---	---	---	---
3733	1b5109d9-5ca6-4306-ba1c-cf8fbd044346	239	239	---	1	S	---	---	26	5/17/16	11:13:00.000Z	5.53058397 -0.23701356 47.0 4.0	239	WRI 2	Chorkor	---	---	---	---	1	2	1	1	0	0	0	0	1	4	0	0	0	0	1	---	---	---	---	---	---	---	---	---	---	---	---	---	---	---
3735	3f30d067-8793-463f-8a61-671fda97949c	698	698	---	2	---	---	---	---	4/21/16	10:22:00.000Z	5.52816602 -0.24348858 43.0 11.0	698	WRI 2	Chorkor	---	---	tomatoes	3	---	---	---	---	---	---	---	---	---	---	---	---	---	---	---	---	---	---	---	---	---	---	---	---	---	---	---	---	---	---
3737	326cada4-489f-4a79-b37c-4645feca395e	170	170	---	8	---	---	---	---	5/9/16	09:59:00.000Z	5.52369101 -0.25009768 21.0 3.0	170	WRI 2	Chorkor	---	---	---	---	---	---	---	---	---	---	---	---	---	---	---	---	---	---	---	---	---	---	---	---	---	---	---	1	2	---	---	---	---	---
3741	cf74e037-2322-44a3-b3b7-cb0c2e9e393e	675	675	---	7	---	---	---	---	4/28/16	10:21:00.000Z	5.53118096 -0.24053675 41.0 5.0	8122	WRI 15	Chorkor	---	---	---	---	---	---	---	---	---	---	---	---	---	---	---	---	---	---	---	---	---	---	---	---	---	---	---	---	---	---	88	Compound household floor	5	---
3742	acd00b36-8cec-4a09-af86-b265601e4be0	108	108	---	3	---	---	---	---	5/3/16	12:41:00.000Z	5.52611261 -0.24207717 34.0 5.0	108	WRI 15	Chorkor	---	---	---	---	---	---	---	---	---	---	---	---	---	---	---	---	---	---	---	3	---	0	---	0	0.12	---	---	---	---	---	---	---	---	---
3748	c6336d59-b36e-46de-bab2-bb92a3a424e6	697	697	---	2	---	---	---	---	4/21/16	10:15:00.000Z	5.53092676 -0.24415039 36.0 9.0	697	WRI 2	Chorkor	---	---	pepper	6	---	---	---	---	---	---	---	---	---	---	---	---	---	---	---	---	---	---	---	---	---	---	---	---	---	---	---	---	---	---
3751	5b88aea7-7516-4db9-b932-0356229b1659	710	710	---	7	---	---	---	---	4/25/16	12:01:00.000Z	5.52684607 -0.24195985 35.0 9.0	815	WRI 3	Chorkor	---	---	---	---	---	---	---	---	---	---	---	---	---	---	---	---	---	---	---	---	---	---	---	---	---	---	---	---	---	---	3	---	4	---
3755	9d73a8d1-7ee4-4ed0-8b74-c767a3199d6c	676	676	---	7	---	---	---	---	4/28/16	10:32:00.000Z	5.53128567 -0.23990681 43.0 5.0	8123	WRI 15	Chorkor	---	---	---	---	---	---	---	---	---	---	---	---	---	---	---	---	---	---	---	---	---	---	---	---	---	---	---	---	---	---	3	---	5	---
3761	c6ea40df-4632-474a-b50c-a84d9bd96866	190	190	---	7	---	---	---	---	5/10/16	09:39:00.000Z	5.52899978 -0.24089947 64.0 5.0	190	WRI 2	Chorkor	---	---	---	---	---	---	---	---	---	---	---	---	---	---	---	---	---	---	---	---	---	---	---	---	---	---	---	---	---	---	88	public latrine toilet seat	5	---
3766	591d3857-dd62-40e1-a56f-40016cc56461	211	211	---	1	S	---	---	7	5/12/16	09:52:00.000Z	5.52478939 -0.25061621 20.0 4.0	211	WRI 5	Chorkor	---	---	---	---	1	2	1	1	0	0	0	0	1	4	0	0	0	0	1	---	---	---	---	---	---	---	---	---	---	---	---	---	---	---
3769	54082f0c-ed98-4f29-9666-4a295a52deac	206	206	---	8	---	---	---	---	5/11/16	11:09:00.000Z	5.52922564 -0.24582772 65.0 5.0	206	WRI 2	Chorkor	---	---	---	---	---	---	---	---	---	---	---	---	---	---	---	---	---	---	---	---	---	---	---	---	---	---	---	0	1	---	---	---	---	---
3772	26d25c65-bcd9-46b4-b1af-3d2673a266f5	251	251	---	1	S	---	---	8	5/20/16	10:30:00.000Z	5.5266813 -0.24364682 75.0 5.0	251	WRI 2	Chorkor	---	---	---	---	1	1	3	2	0	0	1	0	1	2	0	0	0	0	1	---	---	---	---	---	---	---	---	---	---	---	---	---	---	---
3774	9a8fdfc9-18af-40f3-a468-689805c0fbb2	242	242	---	1	P	4	---	---	5/18/16	10:27:00.000Z	5.5297436 -0.24411744 40.0 5.0	242	WRI 2	Chorkor	---	---	---	---	3	1	1	1	0	0	0	0	1	2	0	0	0	1	1	---	---	---	---	---	---	---	---	---	---	---	---	---	---	---
3776	55541245-18d2-4c73-8701-1830abece79e	248	248	---	1	T	---	5	---	5/19/16	08:49:00.000Z	5.53265899 -0.24208795 53.0 5.0	248	WRI 2	Chorkor	---	---	---	---	1	2	1	1	0	0	0	0	1	2	1	0	0	0	1	---	---	---	---	---	---	---	---	---	---	---	---	---	---	---
3778	75db23f6-3d86-4a2e-a35f-c51448a855d4	199	199	---	8	---	---	---	---	5/11/16	09:47:00.000Z	5.52870876 -0.23789629 18.0 4.0	199	WRI 2	Chorkor	---	---	---	---	---	---	---	---	---	---	---	---	---	---	---	---	---	---	---	---	---	---	---	---	---	---	---	0	1	---	---	---	---	---
3779	61f1c8d4-7edc-46ea-95f3-78a549788e5f	105	105	---	3	---	---	---	---	5/3/16	12:14:00.000Z	5.52609916 -0.24072825 35.0 5.0	105	WRI 15	Chorkor	---	---	---	---	---	---	---	---	---	---	---	---	---	---	---	---	---	---	---	3	---	0	---	0.01	0.07	---	---	---	---	---	---	---	---	---
3780	8b8deb41-ce59-4cbe-a534-c9bfc892afcc	162	162	---	7	---	---	---	---	5/10/16	10:04:00.000Z	5.52754004 -0.24991128 15.0 5.0	162	WRI 5	Chorkor	---	---	---	---	---	---	---	---	---	---	---	---	---	---	---	---	---	---	---	---	---	---	---	---	---	---	---	---	---	---	88	Public Latrine, door handle and wash bucket handle	4	---
3781	d23833a4-3dd0-452c-91a7-a8507193aee4	126	126	---	3	---	---	---	---	5/4/16	13:05:00.000Z	5.52676536 -0.2430161 35.0 5.0	126	WRI 15	Chorkor	---	---	---	---	---	---	---	---	---	---	---	---	---	---	---	---	---	---	---	3	---	0	---	0.1	0.2	---	---	---	---	---	---	---	---	---
3783	eb382bc1-7792-4145-ad04-906b726464b9	176	176	---	8	---	---	---	---	5/9/16	10:45:00.000Z	5.5240443 -0.24844431 19.0 5.0	176	WRI 2	Chorkor	---	---	---	---	---	---	---	---	---	---	---	---	---	---	---	---	---	---	---	---	---	---	---	---	---	---	---	1	2	---	---	---	---	---
3784	dff02d4c-d252-49ac-a905-a91472f3ab35	778	778	---	7	---	---	---	---	4/28/16	10:03:00.000Z	5.52993831 -0.24609253 51.0 5.0	2221	WRI 2	Chorkor	---	---	---	---	---	---	---	---	---	---	---	---	---	---	---	---	---	---	---	---	---	---	---	---	---	---	---	---	---	---	2	---	5	---
3785	1c07a67e-3ed1-4a4f-90c2-5f0868f192fd	774	774	---	7	---	---	---	---	4/27/16	12:30:00.000Z	5.5284373 -0.250964 29.0 5.0	2218	WRI 2	Chorkor	---	---	---	---	---	---	---	---	---	---	---	---	---	---	---	---	---	---	---	---	---	---	---	---	---	---	---	---	---	---	3	---	5	---
3786	ffc718f8-4ad0-43ff-9d1e-556acfac47f3	122	122	---	3	---	---	---	---	5/4/16	11:44:00.000Z	5.53067781 -0.24226544 16.0 5.0	122	WRI 15	Chorkor	---	---	---	---	---	---	---	---	---	---	---	---	---	---	---	---	---	---	---	3	---	0	---	0	0.2	---	---	---	---	---	---	---	---	---
3788	aa616cd3-def1-4855-825d-bafaa14c9a52	769	769	---	7	---	---	---	---	4/27/16	11:41:00.000Z	5.52892455 -0.24600931 43.0 5.0	2215	WRI 2	Chorkor	---	---	---	---	---	---	---	---	---	---	---	---	---	---	---	---	---	---	---	---	---	---	---	---	---	---	---	---	---	---	1	---	5	---
3792	36853e5b-03de-4f67-944a-fd4acadd8605	761	761	---	7	---	---	---	---	4/26/16	11:57:00.000Z	5.52787833 -0.24977834 27.0 4.0	2211	WRI 2	Chorkor	---	---	---	---	---	---	---	---	---	---	---	---	---	---	---	---	---	---	---	---	---	---	---	---	---	---	---	---	---	---	88	compound floor	1	---
3795	ba23fbc7-3583-4cc9-b405-49fc15f81716	144	144	---	4	---	---	---	---	5/5/16	09:56:00.000Z	5.52535478 -0.240371 25.0 4.0	144	WRI 15	Chorkor	1	---	---	---	---	---	---	---	---	---	---	---	---	---	---	---	---	---	---	---	---	---	---	---	---	---	---	---	---	---	---	---	---	---
3796	3494beae-7a17-4cf0-83bb-55d2a95e8688	210	210	---	1	S	---	---	6	5/12/16	09:38:00.000Z	5.52602925 -0.25271615 14.0 4.0	210	WRI 5	Chorkor	---	---	---	---	1	1	1	3	0	0	0	1	1	3	1	0	0	0	0	---	---	---	---	---	---	---	---	---	---	---	---	---	---	---
3797	4ab3e343-8c62-49cd-8b89-bdd127c92759	714	714	---	7	---	---	---	---	4/26/16	11:45:00.000Z	5.52711078 -0.24232937 43.0 4.0	719	WRI 3	Chorkor	---	---	---	---	---	---	---	---	---	---	---	---	---	---	---	---	---	---	---	---	---	---	---	---	---	---	---	---	---	---	3	---	4	---
3799	b01835a3-3712-4ace-b19a-9733b4ae03b2	216	216	---	1	S	---	---	23	5/17/16	10:10:00.000Z	5.52962507 -0.2415766 42.0 9.0	23	WRI 15	Chorkor	---	---	---	---	1	2	1	1	0	0	0	0	1	4	0	0	1	0	1	---	---	---	---	---	---	---	---	---	---	---	---	---	---	---
3801	10fabc07-2f78-48e3-ae3e-b7eff5d92f1b	217	217	---	1	S	---	---	24	5/17/16	10:30:00.000Z	5.53028398 -0.24271929 43.0 4.0	24	WRI 15	Chorkor	---	---	---	---	1	2	1	1	0	0	0	0	1	4	0	0	0	0	1	---	---	---	---	---	---	---	---	---	---	---	---	---	---	---
3803	0daf34a8-11d6-49ac-a544-9fb5fc03ad52	101	101	---	3	---	---	---	---	5/3/16	10:38:00.000Z	5.52797455 -0.23719284 59.0 9.0	101	WRI 15	Chorkor	---	---	---	---	---	---	---	---	---	---	---	---	---	---	---	---	---	---	---	3	---	1	1	0.07	0.15	---	---	---	---	---	---	---	---	---
3809	86fa39e9-dbfa-406c-845c-9ba27e8150b7	154	154	---	4	---	---	---	---	5/9/16	10:14:00.000Z	5.52403139 -0.24767791 27.0 3.0	154	WRI 15	Chorkor	1	---	---	---	---	---	---	---	---	---	---	---	---	---	---	---	---	---	---	---	---	---	---	---	---	---	---	---	---	---	---	---	---	---
3810	11da216b-f745-4d2d-b30b-73c96ca60d39	158	158	---	4	---	---	---	---	5/9/16	10:47:00.000Z	5.52388289 -0.24844482 31.0 3.0	158	WRI 15	Chorkor	1	---	---	---	---	---	---	---	---	---	---	---	---	---	---	---	---	---	---	---	---	---	---	---	---	---	---	---	---	---	---	---	---	---
3813	65247fcd-6e23-453e-ad84-93c8bb7101d6	702	702	---	7	---	---	---	---	4/26/16	10:38:00.000Z	5.52813678 -0.2443123 56.0 6.0	227	WRI 2	Chorkor	---	---	---	---	---	---	---	---	---	---	---	---	---	---	---	---	---	---	---	---	---	---	---	---	---	---	---	---	---	---	2	---	5	---
3818	1c106b06-3ac9-42ac-9488-3f8736d49442	726	726	---	7	---	---	---	---	4/27/16	11:05:00.000Z	5.52925314 -0.2435826 43.0 5.0	8112	WRI 3	Chorkor	---	---	---	---	---	---	---	---	---	---	---	---	---	---	---	---	---	---	---	---	---	---	---	---	---	---	---	---	---	---	2	---	5	---
3820	9a3767f0-c21e-400b-987a-4c681e2012e3	728	728	---	7	---	---	---	---	4/27/16	11:16:00.000Z	5.52908125 -0.24382717 35.0 5.0	7114	N/A	Chorkor	---	---	---	---	---	---	---	---	---	---	---	---	---	---	---	---	---	---	---	---	---	---	---	---	---	---	---	---	---	---	2	---	4	---
3821	df16981b-367a-4384-9f57-944271ed7fea	159	159	---	4	---	---	---	---	5/9/16	10:56:00.000Z	5.52348575 -0.25066089 26.0 3.0	159	WRI 15	Chorkor	1	---	---	---	---	---	---	---	---	---	---	---	---	---	---	---	---	---	---	---	---	---	---	---	---	---	---	---	---	---	---	---	---	---
[truncated: 12 more columns]
