# Supplementary material for: The SaniPath Exposure Assessment Tool: A quantitative approach for assessing exposure to fecal contamination through multiple pathways in low resource urban settlements
Source: PLoS One. 2020 Jun 12;15(6):e0234364. doi: 10.1371/journal.pone.0234364 (PMC7292388; doi:10.1371/journal.pone.0234364)
Supplement: S1 Dataset — (ZIP) [file pone.0234364.s005.zip › S1 Dataset/Chorkor School Data.csv]

row.number	info.formid	ch_dd	neighbor	neighbor_other	entity	ch_gps	sch_gps_unit	sch_gps_id	sch_gps_lat	sch_gps_lon	sch_waypoint	num_partic	num_fem	num_male	req_adult	sch_q1a	sch_q1b	sch_q2a	sch_q2b	sch_q3a	sch_q3b	sch_q4a	sch_q4b	sch_q4c	sch_q4d	sch_q4e	sch_q4f	sch_q4g	sch_q4h	sch_q5a	sch_q5b	sch_q5c	sch_q5d	sch_q5e	sch_q5f	sch_q5g	sch_q5h	sch_q5i	sch_q5j	sch_q6a	sch_q6b	sch_q6c	sch_q6d	sch_q6e	sch_q6f	sch_q6g	sch_q6h	sch_q7a	sch_q7b
3843	cfe890f3-365a-40c0-9a8f-57d09e831d36	5/13/16 10:44	Chorkor	---	31st ED Prep School	5.6081933 -0.2058075 0.0 24.0	No	---	---	---	---	30	14	16	1	14	0	16	0	20	0	8	0	4	0	12	0	6	0	4	0	1	0	7	0	11	0	7	0	1	0	2	0	5	0	22	0	1	0
3848	a516d008-8827-4357-af83-fe37cf6deea5	5/13/16 10:57	Chorkor	---	Extra 0 Preparatory School	5.52830288 -0.24512787 39.0 7.0	No	---	---	---	---	25	13	12	1	13	0	12	0	25	0	6	0	3	0	11	0	5	0	11	0	2	0	7	0	3	0	2	0	8	0	2	0	7	0	8	0	8	0
3849	f2e8e897-8b88-4ee4-85ab-f98ab4852607	5/13/16 10:45	Chorkor	---	chorkor presby A and B primary	5.52638659 -0.24705393 36.0 4.0	No	---	---	---	---	30	22	8	1	22	0	8	0	26	0	0	0	4	0	22	0	4	0	5	0	3	0	9	0	13	0	0	0	2	0	2	0	20	0	6	0	2	0
3852	a9a75bbb-2034-4ace-9ae3-48ad17b69194	5/17/16 10:40	Chorkor	---	St. George Anglican Primary School	5.52932726 -0.23844585 51.0 5.0	No	---	---	---	---	30	14	16	1	15	0	15	0	22	0	1	0	2	0	17	0	6	0	3	0	2	0	9	0	12	0	4	0	1	0	0	0	13	0	15	0	1	0
[truncated: 157 more columns]
