# Supplementary material for: The SaniPath Exposure Assessment Tool: A quantitative approach for assessing exposure to fecal contamination through multiple pathways in low resource urban settlements
Source: PLoS One. 2020 Jun 12;15(6):e0234364. doi: 10.1371/journal.pone.0234364 (PMC7292388; doi:10.1371/journal.pone.0234364)
Supplement: S1 Dataset — (ZIP) [file pone.0234364.s005.zip › S1 Dataset/Formative Environmental Data.csv]

barcode	samtype	environ	samid	ec_op	ec_opc	ec_st	ec_dil1	ec_dil2	ec_dil3	ec_ist	ec_iet	ec_ecnt1	ec_ecnt2	ec_ecnt3	ec_notes	ec_d1tc	ec_d2tc	ec_d3tc	ec_ecntb	ec_ecnt1b	ec_ecnt2b	ec_ecnt3b	ec_d1tc2	ec_d2tc2	ec_d3tc2	cm_stim	cm_etim	cm_stoim	cm_etoim	cm_op	cm_opcode	cm_dil1	cm_dil2	cm_dil3	cm_ccnt1	cm_ccnt2	cm_ccnt3	cm_pdil1	cm_pdil2	cm_pdil3	cm_pcnt1	cm_pcnt2	cm_pcnt3	cm_cntb	en_op	en_opcode	en_inct1	en_inct2	en_proct
1030020	1	3	2	SB	EB	13:00	1.00E-07	1.00E-06	1.00E-05	15:40	15:30	17	150	999		1	1	1	0				0	0	0	10:00	14:00	15:00	15:30	LF	KA	1.00E-07	1.00E-06	1.00E-05	0	0	0	1.00E-08	1.00E-07	1.00E-05	6	50	999	0
1030037	1	3	3	LF	SB	13:00	1.00E-07	1.00E-06	1.00E-05	15:00	15:00	8	14	119		1	1	1	0				0	0	0	11:00	15:00	16:00	15:00	LF	KA	0.001	0.01	0.1	23	998	998	1.00E-08	1.00E-07		3	35		0
1030044	1	3	4	SB	SB	12:00	1.00E-07	1.00E-06	1.00E-05	14:30	14:30	188	999	999		1	1	1	0				0	0	0	10:30	14:30	16:00	16:00	LF	KA	0.001	0.01	0.1	999	999	999	1.00E-05	1.00E-04		999	999		0
1030051	1	3	5	SB	EB	13:00	1.00E-07	1.00E-06	1.00E-05	15:00	15:00	0	1	13		1	1	1	0				0	0	0
1030068	1	3	6	SB	SB	13:00	1.00E-07	1.00E-06	1.00E-05	14:00	13:00	0	1	22		1	1	1					0	0	0	9:30	13:30	16:30	11:00	KA	KA	0.001	0.01	0.1	1	16	97	1.00E-08	1.00E-07		0	0		0
1030075	1	3	7	SB	EB	13:00	1.00E-07	1.00E-06	1.00E-05	14:00	15:00	0	12	125		1	1	1	0				0	0	0	8:30	12:30	15:00	10:00	SB	KA	0.001	0.01	0.1	2	116	999	1.00E-07	1.00E-06		0	0	0	0
1030082	1	3	8
1030099	1	3	9	SB	SB	12:00	1.00E-07	1.00E-06	1.00E-05	14:00	12:00	0	1	15		1	1	1	0				0	0	0
1030105	1	3	10	SB	EB	13:00	1.00E-07	1.00E-06	1.00E-05	15:00	13:00	0	0	2		1	1	1	0				0	0	0	9:30	13:30	16:30	11:15	KA	KA	0.001	0.01	0.1	30	999	999	1.00E-06	1.00E-05		32	190	0	0
1030112	1	3	11	SB	EB	12:00	1.00E-07	1.00E-06	1.00E-05	14:00	14:00	0	0	3		1	1	1	0				0	0	0
1030129	1	3	12	SB	EB	12:00	1.00E-07	1.00E-06	1.00E-05	14:00	10:00	0	0	20		1	1	1	0				0	0	0
1030136	1	3	13	SB	EB	13:00	1.00E-07	1.00E-06	1.00E-05	15:00	13:00	7	59	999		1	1	1	0				0	0	0
1030143	1	3	14	SB	EB	13:00	1.00E-07	1.00E-06	1.00E-05	15:00	13:00	83	999	999		1	1	1	0				0	0	0
1030150	1	3	15	SB	EB	13:00	1.00E-07	1.00E-06	1.00E-05	15:00	15:00	0	1	5		1	1	1	0				0	0	0
1030167	1	3	16	SB	EB	13:00	1.00E-07	1.00E-06	1.00E-05	15:00	15:00	12	130	999		1	1	1	0				0	0	0
1030174	1	3	17	SB	EB	12:00	1.00E-07	1.00E-06	1.00E-05	14:00	12:30	2	11	98		1	1	1	0				0	0	0
1030181	1	3	18	SB	EB	12:00	1.00E-07	1.00E-06	1.00E-05	14:00	12:30	19	180	999		1	1	1	0				0	0	0
1030198	1	3	19	SB	EB	12:00	1.00E-07	1.00E-06	1.00E-05	14:00	12:00	0	2	25		1	1	1	0				0	0	0
1030204	1	3	20	SB	EB	12:00	1.00E-07	1.00E-06	1.00E-05	14:00	14:00	0	1	14		1	1	1	0				0	0	0
1030211	1	3	21	SB	EB	13:00	1.00E-07	1.00E-06	1.00E-05	15:00	14:00	0	0	0		1	1	1	0				0	0	0
1030220	1	3	22	SB	EB	12:00	1.00E-07	1.00E-06	1.00E-05	14:00	13:00	0	3	21		1	1	1	0				0	0	0
1030239	1	3	23	SB	EB	12:00	1.00E-07	1.00E-06	1.00E-05	14:00	14:00	0	1	10		1	1	1	0				0	0	0
1030248	1	3	24			13:00	1.00E-07	1.00E-06	1.00E-05	15:00	14:00	1	7	66		1	1	1	0				0	0	0
1030266	1	3	26	SB	EB	12:00	1.00E-07	1.00E-06	1.00E-05	14:00	16:00	2	17	160		1	1	1	0				0	0	0
1030303	1	3	30	SB	EB	12:00	1.00E-07	1.00E-06	1.00E-05	13:00	13:00	0	4	31		1	1	1	0				0	0	0
1030310	1	3	31	SB	EB	12:00	1.00E-07	1.00E-06	1.00E-05	13:00	13:00	0	1	15		1	1	1	0				0	0	0
1030327	1	3	32	SB	EB	12:00	1.00E-07	1.00E-06	1.00E-05	13:00	13:00	0	1	8		1	1	1	0				0	0	0
1030334	1	3	33	SB	EB	12:00	1.00E-07	1.00E-06	1.00E-05	13:00	13:00	0	0	6		1	1	1	0				0	0	0
1030341	1	3	34	SB	EB	13:00	1.00E-07	1.00E-06	1.00E-05	14:00	14:00	19	96	999		1	1	1	0				0	0	0
1030358	1	3	35	SB	EB	13:00	1.00E-07	1.00E-06	1.00E-05	14:00	14:00	0	8	60		1	1	1	0				0	0	0
1030365	1	3	36	SB	EB	13:00	1.00E-07	1.00E-06	1.00E-05	14:00	14:00	0	14	171		1	1	1	0				0	0	0
1030372	1	3	37	SB	EB	13:00	1.00E-07	1.00E-06	1.00E-05	14:00	14:00	999	999	999		1	1	1	0				0	0	0
1030389	1	3	38	SB	EB	13:00	1.00E-07	1.00E-06	1.00E-05	15:00	15:00	0	0	1		1	1	1	0				0	0	0
1030396	1	3	39	SB	EB	13:00	1.00E-07	1.00E-06	1.00E-05	15:00	15:00	0	0	4		1	1	1	0				0	0	0
1030402	1	3	40	SB	EB	13:00	1.00E-07	1.00E-06	1.00E-05	15:00	15:00	0	1	6		1	1	1	0				0	0	0
1030419	1	3	41	SB	EB	13:00	1.00E-07	1.00E-06	1.00E-05	15:00	15:00	0	0	2		1	1	1	0				0	0	0
1030426	1	3	42	SB	EB	12:00	1.00E-07	1.00E-06	1.00E-05	15:00	14:00	0	1	12		1	1	1	0				0	0	0
1030433	1	3	43	SB	EB	12:00	1.00E-07	1.00E-06	1.00E-05	15:00	14:00	0	0	1		1	1	1	0				0	0	0
1030440	1	3	44	SB	EB	12:00	1.00E-07	1.00E-06	1.00E-05	15:00	14:00	0	0	4		1	1	1	0				0	0	0
1030457	1	3	45	SB	EB	12:00	1.00E-07	1.00E-06	1.00E-05	15:00	14:00	0	2	25		1	1	1	0				0	0	0
2020013	2	2	1	LF	SB	14:00	0.001	0.01	0.1	18:00	13:00	0	0	0		0	0	0	0	0	0	0	0	0	0
2020020	2	2	2	LF	SB	14:00	0.001	0.01	0.1	18:00	13:00	0	0	1		0	0	1	0	0	0	1	0	0	1
2020037	2	2	3	LF	SB	14:00	0.001	0.01	0.1	18:00	13:00	0	0	0		0	0	1	0	0	0	0	0	0	0
2020044	2	2	4	LF	EB	13:00	0.01	0.1	1	18:00	16:00	2	2	999		1	1	1	0	1	4	999	1	1	1
2020051	2	2	5	LF	SB	13:00	0.01	0.1	1	18:00	16:00	999	999	999		1	1	1	0	999	999	999	1	1	1
2020068	2	2	6	LF	SB	13:00	0.01	0.1	1	18:00	16:00	30	999	999		1	1	1	0	39	999	999	1	1	1
2020075	2	2	7	LF	EB	12:00	0.01	0.1	1	16:00	15:00	0	1	1		0	1	1	0	0	0	4	0	1	1
2020082	2	2	8	LF	EB	12:00	0.01	0.1	1	16:00	15:00	0	0	2		1	1	1		0	0	2	1	1	1
2020099	2	2	9	LF	EB	12:00	0.01	0.1	1	16:00	15:00	0	0	0		0	1	1	0	0	0	1	0	1	1
2020105	2	2	10	sb	lf	14:00	0.01	0.1	1	17:00	14:30	0	0	5		0	1	1	0				0	0	0
2020112	2	2	11	SB	LF	14:00	0.01	0.1	1	17:00	14:30	0	2	8		1	1	1					0	0	0
2020129	2	2	12	SB	LF	14:00	0.01	0.1	1	17:00	14:30	1	19	88		1	1	1	0				0	0	0
2020136	2	2	13	SB	SB	14:00	0.01	0.1	1	17:00	15:00	16	137	999		1	1	1	0				0	0	0
2020143	2	2	14	SB	SB	14:00	0.01	0.1	1	17:00	15:00	48	999	999		1	1	1	0				0	0	0
2020150	2	2	15	SB	SB	14:00	0.01	0.1	1	17:00	15:00	87	999	999		1	1	1	0				0	0	0
2020167	2	2	16	LF	SB	11:30	0.01	0.1	1	13:30	14:00	999	999	999	211 1	1	1	1	0				0	0	0
2020174	2	2	17	SB	EB	15:00	0.01	0.1	1	17:00	14:30	15	130	999		1	1	1	0				0	0	0
2020198	2	2	19	SB	SB	14:30	0.01	0.1	1	18:30	16:00	25	196	999		1	1	1	0				0	0	0
2020204	2	2	20	SB	SB	14:30	0.01	0.1	1	18:30	16:00	0	1	11		1	1	1	0				0	0	0
2020211	2	2	21	SB	SB	14:30	0.01	0.1	1	18:30	16:00	0	0	0		1	1	1	0				0	0	0
2020228	2	2	22	SB	SB	14:30	0.01	0.1	1	18:30	16:00	0	0	0		1	1	1	0				0	0	0
2020235	2	2	23	SB	EB	13:00	0.01	0.1	1	15:30	13:00	97	999	999		1	1	1	0				0	0	0
2020242	2	2	24	SB	EB	13:00	0.01	0.1	1	15:30	13:00	3	22	51		1	1	1	0				0	0	0
2020259	2	2	25	SB	EB	13:00	0.01	0.1	1	15:30	13:00	135	999	999		1	1	1	0				0	0	0
2020266	2	2	26	LF	LF	13:00	0.01	0.1	1	15:30	12:30	55	999	999		1	1	1	0				0	0	0
2020273	2	2	27	LF	SB	13:00	0.01	0.1	1	14:30	14:00	88	999	999		1	1	1	0				0	0	0
2020280	2	2	28	LF	SB	13:00	0.01	0.1	1	14:30	14:00	46	999	999		1	1	1	0				0	0	0
2020297	2	2	29	LF	SB	13:00	0.01	0.1	1	14:30	14:00	14	148	999		1	1	1	0				0	0	0
2020303	2	2	30	LF	EB	13:30	0.01	0.1	1	15:30	15:30	5	100	999		1	1	1	0				0	0	0
2020310	2	2	31	LF	EB	13:30	0.01	0.1	1	15:30	15:30	15	199	999		1	1	1	0				0	0	0
2020327	2	2	32	LF	EB	13:30	0.01	0.1	1	15:30	15:30	999	999	999		1	1	1	0				0	0	0
2020334	2	2	33	LF	EB	13:30	0.01	0.1	1	16:00	15:30	7	50	999		1	1	1	0				0	0	0
2020341	2	2	34	LF	EB	13:30	0.01	0.1	1	16:00	15:30	78	999	999		1	1	1	0				0	0	0
2020358	2	2	35	LF	EB	12:00	0.01	0.1	1	15:30	15:00	13	133	999		1	1	1	0				0	0	0
2020365	2	2	36	LF	EB	12:00	0.01	0.1	1	15:30	15:00	1	17	59	DIRTY 10EXP0 PLATE	1	1	1	0				0	0	0
2020372	2	2	37	SB	KA	13:00	0.01	0.1	1	15:00	15:00	24	999	999		1	1	1	0				0	0	0	10:30	14:30	16:00	16:00	LF	KA	0.01	0.1	1	0	0	0	1.00E-08	1.00E-07		0	15		0
2020389	2	2	38	LF	KA	12:00	0.01	0.1	1	16:00	17:00	0	4	43		1	1	1	0				0	0	0
2020396	2	2	39	LF	KA	12:00	0.01	0.1	1	16:00	17:00	0	0	3		1	1	1	0				0	0	0
2020402	2	2	40	LF	KA	12:00	0.01	0.1	1	16:30	17:00	38	999	999		1	1	1	0				0	0	0	10:30	14:30	16:00	17:00	LF	KA	0.001	0.1	5	2	22	998	1.00E-08	1.00E-07		3	23
2020419	2	2	41	SB	EB	13:00	0.01	0.1	1	15:30	15:30	0	8	84		1	1	1	0				0	0	0	10:30	14:30	17:00	16:00	LF	KA	0.01	0.1	1	0	0	1	1.00E-08	1.00E-07		4	42		0
2020426	2	2	42	SB	EB	13:00	0.01	0.1	1	15:30	15:30	91	999	999		1	1	1	0				0	0	0
2020433	2	2	43	LF	SB	13:00	0.01	0.1	1	15:30	15:30	3	46	170		1	1	1					0	0	0
2020440	2	2	44	KA	SB	13:00	0.01	0.1	1	15:30	15:30	0	0	0		0	0	1	0				0	0	0	8:15	12:15	15:00	11:45	KA	KA	0.1	1	5	0	0	0	1.00E-08	1.00E-07		0	4		0
2020457	2	2	45	LF	SB	13:00	0.01	0.1	1	15:30	15:30	0	3	25		1	1	1	0				0	0	0
2020464	2	2	46	SB	EB	12:00	0.01	0.1	1	14:00	14:30	20	999	998		1	1	1	0				0	0	0
2020471	2	2	47	SB	SB	11:00	0.01	0.1	1	12:00	12:00	0	1	11		1	1	1	0				0	0	0
2020488	2	2	48	SB	SB	11:00	0.01	0.1	1	12:00	12:00	8	72	999		1	1	1	0				0	0	0
2020495	2	2	49	SB	EB	12:00	0.01	0.1	1	14:00	14:30	7	98	999		1	1	1	0				0	0	0
2020501	2	2	50	SB	SB	11:00	0.01	0.1	1	12:00	12:00	0	15	132		1	1	1	0				0	0	0
2020518	2	2	51	SB	SB	12:00	0.01	0.1	1	13:00	12:00	2	30	999		1	1	1	0				0	0	0	9:30	13:30	15:30	10:30	KA	KA	0.01	0.1	1	0	0	0	1.00E-07	1.00E-06		2	25		0
2020525	2	2	52	SB	SB	12:00	0.01	0.1	1	13:00	12:00	0	10	110		1	1	1	0				0	0	0	9:30	13:30	15:30	10:30	KA	KA	0.01	0.1	1	0	0	0	1.00E-07	1.00E-06		2	25		0
2020532	2	2	53	SB	SB	12:00	0.01	0.1	1	14:00	13:00	0	10	112		1	1	1	0				0	0	0
2020549	2	2	54	SB	SB	12:00	0.01	0.1	1	14:00	13:00	7	83	999		1	1	1	0				0	0	0
2020556	2	2	55	SB	SB	12:00	0.01	0.1	1	14:00	13:00	0	19	152		1	1	1	0				0	0	0
2020563	2	2	56	SB	SB	13:00	0.01	0.1	1	14:00	13:00	5	53	999		1	1	1	0				0	0	0	9:30	13:30	16:30	11:00	KA	KA	0.01	0.1	1	0	0	0	1.00E-08	1.00E-07		0	0		0
2020570	2	2	57	SB	SB	13:00	0.01	0.1	1	14:00	13:00	11	98	999		1	1	1	0				0	0	0	9:30	13:30	16:30	11:00	KA	KA	0.01	0.1	1	0	1	15	1.00E-08	1.00E-07		0	0		0
2020587	2	2	58	SB	SB	13:00	0.01	0.1	1	14:00	13:00	2	35	999		1	1	1	0				0	0	0	9:30	13:30	16:30	11:00	KA	KA	0.01	0.1	1	0	0	0	1.00E-08	1.00E-07		0	0		0
2020594	2	2	59	SB	SB	12:00	0.01	0.1	1	13:00	12:00	0	3	28		1	1	1	0				0	0	0	9:30	13:30	15:30	10:30	KA	KA	0.01	0.1	1	0	0	0	1.00E-07	1.00E-06		2	25		0
2020600	2	2	60	SB	EB	12:30	0.01	0.1	1	14:00	13:00	0	0	2		0	1	1	0				0	0	0	9:30	13:30	15:30	11:02	KA	KA	0.01	0.1	1	0	0	0	1.00E-05	1.00E-04		145	999	0	0
2020617	2	2	61	SB	EB	12:30	0.01	0.1	1	14:00	13:00	4	26	183		1	1	1	0				0	0	0	9:30	13:30	15:00	11:02	KA	KA	0.01	0.1	1	2	23	999	1.00E-05	1.00E-04		145	999	0	0
2020624	2	2	62	SB	EB	12:30	0.01	0.1	1	14:00	13:00	0	1	12		1	1	1	0				0	0	0	9:30	13:30	15:00	11:02	KA	KA	0.01	0.1	1	0	0	0	1.00E-05	1.00E-04		145	999	0	0
2020631	2	2	63	SB	SB	12:00	0.01	0.1	1	13:00	13:00	2	18	168		1	1	1	0				0	0	0
2020648	2	2	64	SB	SB	12:00	0.01	0.1	1	13:00	13:00	0	10	103		1	1	1	0				0	0	0
2030029	2	3	2	SB	SB	12:00	0.001	0.01	0.1	17:00	12:00	0	0	0		0	0	1	0	0	0	0	0	0	1
2030036	2	3	3	SB	EB	12:00	0.01	0.1	1	15:00	11:00	78	999	999		1	1	1	0	77	999	999	1	1	1
2030043	2	3	4	SB	EB	12:00	0.01	0.1	1	14:00	12:30	7	80	999		1	1	1	0				0	0	0
2030050	2	3	5	LF	SB	11:30	0.01	0.1	1	14:00	12:00	999	999	999		1	1	1	0				0	0	0
2030067	2	3	6	SB	SB	12:00	0.01	0.1	1	15:00	13:30	0	0	0		1	1	1	0				0	0	0
2030074	2	3	7	SB	EB	14:00	0.01	0.1	1	15:30	12:00	999	999	998		1	1	1	0				0	0	0
2030081	2	3	8	SB	EB	13:30	0.01	0.1	1	15:00	12:30	47	999	999		1	1	1	0				0	0	0
2030098	2	3	9	SB	EB	13:00	0.01	0.1	1	15:40	14:00	0	0	1		1	1	1	0				0	0	0
2030104	2	3	10	SB	EB	12:00	0.01	0.1	1	14:30	14:30	64	999	999		1	1	1	0				0	0	0
2030111	2	3	11	LF	KA	14:00	0.01	0.1	1	17:30	13:20	1	11	998		1	1	1	0				0	0	0
2030128	2	3	12	KA	KA	12:30	0.01	0.1	1	15:00	14:00	0	14	147		1	1	1	0				0	0	0
2030135	2	3	13	LF	SB	12:00	0.01	0.1	1	16:00	16:00	1	7	998		1	1	1	0	0	1	998	1	1	1
2030142	2	3	14	SB	EB	13:00	0.01	0.1	1	14:00	15:00	2	15	146		1	1	1	0				0	0	0	8:15	12:15	15:00	10:00	KA	KA	0.01	0.1	1	0	0	0	1.00E-07	1.00E-06		0	0	0	0
2030159	2	3	15	SB	EB	13:00	0.01	0.1	1	14:00	15:00	17	156	999		1	1	1	0				0	0	0	8:15	12:15	15:00	10:00	KA	KA	0.01	0.1	1	0	3	17	1.00E-07	1.00E-06		0	0	0	0
2030166	2	3	16	SB	SB	13:00	0.01	0.1	1	14:00	15:00	0	5	76		1	1	1	0				0	0	0	8:15	12:15	15:00	10:00	KA	KA	0.01	0.1	1	0	0	0	1.00E-07	1.00E-06		0	0		0
2030173	2	3	17	SB	SB	13:00	0.01	0.1	1	14:00	15:00	1	18	183		1	1	1	0				0	0	0	8:15	12:15	15:00	10:00	KA	KA	0.01	0.1	1	0	0	0	1.00E-07	1.00E-06		0	0	0	0
2040011	2	4	1	LF	SB	11:30	0.01	0.1	1	15:00	12:30	3	34	999		1	1	1	0	4	44	999	1	1	1
2040028	2	4	2	LF	SB	12:00	0.01	0.1	1	15:00	14:00	0	0	0		1	1	1	0	0	0	0	1	1	1
2040035	2	4	3	SB	SB	12:30	0.01	0.1	1	14:30	13:30	0	0	0		0	0	1	0				0	0	0
2040042	2	4	4	SB	SB	13:30	0.01	0.1	1	15:00	15:00	12	95	999		1	1	1	0				0	0	0
2040059	2	4	5	SB	SB	12:00	0.01	0.1	1	13:45	15:30	4	24	66		1	1	1	0				0	0	0
2040066	2	4	6	LF	EB	13:30	0.01	0.1	1	15:45	15:30	999	999	999		1	1	1	0				0	0	0
2040073	2	4	7	SB	EB	13:00	0.01	0.1	1	16:00	17:00	0	0	0		0	1	1	0				0	0	0
2040080	2	4	8	LF	EB	13:30	0.01	0.1	1	15:45	15:30	48	999	999		0	1	1	0				0	0	0
2040097	2	4	9	SB	EB	14:00	0.01	0.1	1	16:00	16:20	17	134	999		1	1	1	0				0	0	0
2040103	2	4	10	LF	SB	13:00	1	10	100	14:30	16:00	0	3	35		1	1	1	0				0	0	0
2040110	2	4	11	SB	SB	12:30	0.01	0.1	1	14:30	12:40	4	27	92		1	1	1	0				0	0	0
2060019	2	6	1	SB	SB	14:00	1.00E-05	1.00E-04	0.001	16:00	10:00	0	3	7		1	1	1	0	0	2	10	0	1	1
2060026	2	6	2	SB	SB	14:00	1.00E-05	1.00E-04	0.001	16:00	10:00	0	0	1		0	1	1	0	0	1	1	1	1	1
2060033	2	6	3	LF	EB	12:00	0.01	0.1	1	16:00	14:30	4	23	46		1	1	1	0	5	18	55	1	1	1
2060040	2	6	4	SB	EB	12:00	0.01	0.1	1	16:00	14:30	95	999	999		1	1	1	0	104	999	999	1	1	1
2060057	2	6	5	SB	SB	12:00	0.01	0.1	1	15:00	13:00	0	6	33		1	1	1	0	1	10	29	1	1	1
2060064	2	6	6	SB	SB	12:00	0.01	0.1	1	15:00	13:00	5	85	180		1	1	1	0	11	78	185	1	1	1
2060071	2	6	7	SB	SB	12:30	0.01	0.1	1	13:30	14:00	1	6	46		1	1	1	0				0	0	0
2060088	2	6	8	SB	SB	12:30	0.01	0.1	1	13:30	14:00	3	11	120		1	1	1	0				0	0	0
2060095	2	6	9	SB	SB	12:30	0.01	0.1	1	14:00	13:00	0	3	39		1	1	1	0				0	0	0
2060101	2	6	10	SB	SB	12:00	0.01	0.1	1	15:00	13:30	0	11	20		1	1	1	0				0	0	0
2060118	2	6	11	SB	S	12:00	0.01	0.1	1	15:00	13:30	0	9	30		1	1	1	0				0	0	0
2060125	2	6	12	LF	EB	14:00	0.01	0.1	1	16:00	15:30	999	999	999		1	1	1	0				0	0	0
2060132	2	6	13	LF	EB	14:00	0.01	0.1	1	16:00	15:30	85	999	999		1	1	1	0				0	0	0
2060149	2	6	14	SB	SB	12:30	0.01	0.1	1	14:20	13:00	13	162	999		0	1	1	0				0	0	0
2060156	2	6	15	SB	SB	12:30	0.01	0.1	1	14:20	13:00	78	999	999		1	1	1	0				0	0	0	9:00	13:00	15:00	9:00	KA	KA	0.01	0.1	1	0	0	0	1.00E-08	1.00E-07		1	2		0
2060163	2	6	16	LF	EB	15:00	0.01	0.1	1	17:00	16:15	0	0	5		0	0	1	0				0	0	0
2060170	2	6	17	LF	EB	15:00	0.01	0.1	1	17:00	16:15	0	0	66		1	1	1	0				0	0	0
2060187	2	6	18	SB	KA	13:00	0.01	0.1	1	15:30	15:30	1	6	72		0	1	1	0				0	0	0
2060194	2	6	19	SB	KA	13:00	0.01	0.1	1	15:30	15:30	0	2	28		1	1	1	0				0	0	0
2060200	2	6	20	LF	KA	14:00	0.01	0.1	1	17:30	13:20	0	0	4		0	1	1	0				0	0	0
2060217	2	6	21	LF	KA	14:00	0.01	0.1	1	17:30	13:20	0	0	16		0	1	1	0				0	0	0
2060224	2	6	22	SB	SB	12:00	0.01	0.1	1	14:00	14:00	1	35	999		1	1	1	0				0	0	0
2060231	2	6	23	SB	SB	12:00	0.01	0.1	1	13:00	14:00	0	0	7		0	1	1	0				0	0	0
2060248	2	6	24	SB	SB	12:00	0.01	0.1	1	13:30	12:00	1	7	60		1	1	1	0				0	0	0
2060255	2	6	25	SB	SB	12:00	0.01	0.1	1	13:30	12:00	0	1	28		1	1	1	0				0	0	0	10:00	14:00	16:00	10:00	KA	KA	0.01	0.1	1	0	0	0	1.00E-06	1.00E-05		11	143		0
2060262	2	6	26	SB	SB	12:30	0.01	0.1	1	14:00	13:00	102	999	999		1	1	1	0				0	0	0	9:30	13:30	16:30	11:00	KA	KA	0.01	0.1	1	0	0	1	1.00E-08	1.00E-07		0	0		0
2060279	2	6	27	SB	SB	12:00	0.01	0.1	1	13:30	12:00	5	55	999		1	1	1	0				0	0	0
2060286	2	6	28	SB	SB	12:00	0.01	0.1	1	13:30	12:00	4	35	999		1	1	1	0				0	0	0	10:30	14:30	15:00	12:05	KA	KA	0.01	0.1	1	0	0	2	1.00E-06	1.00E-05		16	144		0
2060293	2	6	29	SB	EB	11:30	0.01	0.1	1	12:00	11:00	8	72	999		1	1	1	0				0	0	0	9:30	13:30	15:00	10:45	KA	KA	0.01	0.1	1	0	2	27	1.00E-06	1.00E-05		22	149	0	0
2060309	2	6	30	SB	EB	11:30	0.01	0.1	1	12:00	11:00	1	17	168		1	1	1	0				0	0	0	9:30	13:30	15:00	10:45	KA	KA	0.01	0.1	1	0	0	2	1.00E-06	1.00E-05		22	149		0
2060316	2	6	31	SB	SB	12:00	0.01	0.1	1	12:30	13:00	1	3	32		1	1	1	0				0	0	0	9:30	13:30	15:00	11:42	KA	KA	0.01	0.1	1	0	0	0	1.00E-06	1.00E-05		8	101	0	0
2060323	2	6	32	SB	SB	12:00	0.01	0.1	1	12:30	13:00	0	0	10		1	1	1	0				0	0	0	9:30	13:30	15:00	11:42	KA	KA	0.01	0.1	1	0	0	1	1.00E-06	1.00E-05		8	101	0	0
2060330	2	6	33	SB	EB	12:00	0.01	0.1	1	14:00	14:00	87	999	999		1	1	1	0				0	0	0	9:10	13:10	16:00	11:15	KA	KA	0.01	0.1	1	999	999	999	1.00E-07	1.00E-06		0	0	0	0
2060347	2	6	34	SB	EB	12:00	0.01	0.1	1	14:00	14:00	0	0	4		1	1	1	0				0	0	0	9:10	13:10	16:00	11:15	KA	KA	0.01	0.1	1	0	0	0	1.00E-07	1.00E-06		0	0	0	0
2060354	2	6	35	SB	EB	12:00	0.01	0.1	1	14:00	14:00	0	2	22		1	1	1	0				0	0	0
2060361	2	6	36	SB	EB	12:00	0.01	0.1	1	14:00	14:00	1	5	48		1	1	1	0				0	0	0	8:30	12:30	15:00	11:30	KA	KA	0.01	0.1	1	0	0	0	1.00E-07	1.00E-06		4	24	0	0
2060378	2	6	37	SB	EB	13:00	0.01	0.1	1	15:00	15:00	6	53	999		1	1	1	0				0	0	0
2060385	2	6	38	SB	EB	13:00	0.01	0.1	1	15:00	15:00	0	5	43		1	1	1	0				0	0	0
2100012	2	10	1	LF	SB	11:15	0.01	0.1	1	15:00	12:00	999	999	999		1	1	1	0	999	999	999	1	1	1
2100021	2	10	2	LF	SB	11:15	0.01	0.1	1	15:00	12:30	999	999	999		1	1	1	0	999	999	999	1	1	1
2100036	2	10	3	LF	SB	11:15	0.01	0.1	1	15:00	12:30	999	999	999		1	1	1	0	999	999	999	1	1	1
2100049	2	10	4	LF	SB	12:30	0.01	0.1	1	15:00	13:00	153	999	999		1	1	1	0	127	999	999	1	1	1
2100058	2	10	5	LF	SB	12:30	0.01	0.1	1	15:00	13:00	999	999	999		1	1	1	0	999	999	999	1	1	1
2100067	2	10	6	LF	SB	12:30	0.01	0.1	1	15:00	13:00	999	999	999		1	1	1	0	999	999	999	1	1	1
2100074	2	10	7	SB	EB	12:00	0.01	0.1	1	16:00	14:30	999	999	999		1	1	1	0	999	999	999	1	1	1
2100081	2	10	8	SB	EB	12:00	0.01	0.1	1	16:00	14:30	999	999	999		1	1	1	0	999	999	999	1	1	1
2100098	2	10	9	SB	EB	12:00	0.01	0.1	1	16:00	14:30	32	198	999		1	1	1	0	29	199	999	1	1	1
2100104	2	10	10	SB	SB	12:00	0.01	0.1	1	15:00	13:00	150	999	999		1	1	1	0	165	999	999	1	1	1
2100111	2	10	11	SB	SB	12:00	0.01	0.1	1	15:00	13:00	85	999	999		1	1	1	0	98	999	999	1	1	1
2100128	2	10	12	SB	LF	12:00	0.01	0.1	1	15:00	13:00	999	999	999		1	1	1	0	999	999	999	1	1	1
2100135	2	10	13	SB	SB	12:30	0.01	0.1	1	14:00	11:00	192	999	999		1	1	1	0				0	0	0
2100142	2	10	14	SB	SB	12:00	0.01	0.1	1	15:00	12:00	7	46	153		1	1	1	0				0	0	0
2100159	2	10	15	SB	SB	12:00	0.01	0.1	1	15:00	12:00	73	999	999		1	1	1	0				0	0	0
2100166	2	10	16	LF	EB	14:00	0.01	0.1	1	16:00	15:30	191	999	999		1	1	1	0				0	0	0
2100173	2	10	17	LF	EB	14:00	0.01	0.1	1	16:00	15:30	27	999	999		1	1	1	0				0	0	0
2100180	2	10	18	LF	EB	14:00	0.01	0.1	1	16:00	15:30	999	999	999		1	1	1	0				0	0	0
2100197	2	10	19	SB	LF	14:00	0.01	0.1	1	15:00	12:30	999	999	999		1	1	1	0				0	0	0
2100203	2	10	20	LF	LF	14:00	0.01	0.1	1	15:00	12:30	80	999	999		1	1	1	0				0	0	0
2100210	2	10	21	SB	SB	13:00	0.01	0.1	1	14:30	15:00	999	999	999		1	1	1	0				0	0	0
2100227	2	10	22	LF	SB	13:00	0.01	0.1	1	14:30	15:00	6	67	998		1	1	1	0				0	0	0
2100234	2	10	23	SB	SB	12:30	0.01	0.1	1	14:20	13:00	999	999	999		1	1	1	0				0	0	0
2100241	2	10	24	SB	SB	12:30	0.01	0.1	1	14:20	13:00	999	999	999		1	1	1	0				0	0	0
2100258	2	10	25	LF	EB	15:00	0.01	0.1	1	17:00	16:15	8	9	999		1	1	1	0				0	0	0
2100265	2	10	26	LF	EB	13:00	0.01	0.1	1	15:30	15:30	176	999	999		1	1	1	0				0	0	0
2100272	2	10	27	LF	EB	13:00	0.01	0.1	1	15:30	15:30	999	999	999		1	1	1	0				0	0	0
2100289	2	10	28	SB	SB	13:00	0.01	0.1	1	15:00	16:00	195	999	999		1	1	1	0				0	0	0
2100296	2	10	29	LF	SB	13:00	0.01	0.1	1	15:00	16:00	33	999	999		1	1	1	0				0	0	0
2100302	2	10	30	SB	KA	13:00	0.01	0.1	1	15:30	15:30	999	999	999		1	1	1	0				0	0	0
2100319	2	10	31	LF	KA	14:00	0.01	0.1	1	17:30	13:20	163	999	999		1	1	1	0				0	0	0
2100326	2	10	32	LF	KA	14:00	0.01	0.1	1	17:30	13:20	999	999	999		1	1	1	0				0	0	0
2100333	2	10	33	LF	KA	14:00	0.01	0.1	1	17:30	13:20	999	999	999		1	1	1	0				0	0	0
2100340	2	10	34	SB	EB	12:00	0.01	0.1	1	15:00	13:00	999	999	999		1	1	1	0				0	0	0
2100357	2	10	35	SB	EB	12:00	0.01	0.1	1	15:00	13:00	36	999	999		1	1	1	0				0	0	0
2100364	2	10	36	SB	EB	12:00	0.01	0.1	1	15:00	13:00	999	999	999		1	1	1	0				0	0	0
2100371	2	10	37	SB	KA	12:30	0.01	0.1	1	15:00	14:00	999	999	999		1	1	1	0				0	0	0
2100388	2	10	38	KA	KA	12:30	0.01	0.1	1	15:00	14:00	119	999	999		1	1	1	0				0	0	0
2100395	2	10	39	SB	SB	12:00	0.01	0.1	1	13:00	14:00	16	156	999		1	1	1	0				0	0	0
2100401	2	10	40	SB	SB	12:00	0.01	0.1	1	13:00	14:00	7	85	999		1	1	1	0				0	0	0
2100418	2	10	41	SB	SB	12:30	0.01	0.1	1	14:00	13:00	13	138	999		1	1	1	0				0	0	0
2100425	2	10	42	SB	EB	12:30	0.01	0.1	1	13:30	14:00	999	999	999		1	1	1	0				0	0	0
2100432	2	10	43	SB	SB	12:30	0.01	0.1	1	14:00	13:00	62	999	999		1	1	1	0				0	0	0
2100449	2	10	44	SB	SB	12:00	0.01	0.1	1	13:30	12:00	69	999	999		1	1	1	0				0	0	0
2100456	2	10	45	SB	SB	12:00	0.01	0.1	1	13:30	12:00	196	999	999		1	1	1	0				0	0	0
2100463	2	10	46	SB	SB	12:00	0.01	0.1	1	13:30	12:00	180	999	999		1	1	1	0				0	0	0
2100470	2	10	47	SB	SB	12:00	0.01	0.1	1	13:30	12:00	999	999	999		1	1	1	0				0	0	0
2100487	2	10	48	SB	SB	12:00	0.01	0.1	1	13:30	12:00	68	999	999		1	1	1	0				0	0	0
2100494	2	10	49	SB	SB	13:00	0.01	0.1	1	14:00	13:00	100	999	999		1	1	1	0				0	0	0
2100500	2	10	50	SB	SB	12:00	0.01	0.1	1	12:30	13:00	200	999	999		1	1	1	0				0	0	0
2100517	2	10	51	SB	EB	13:30	0.01	0.1	1	15:00	15:00	0	6	78		1	1	1	0				0	0	0
2100524	2	10	52	SB	EB	13:30	0.01	0.1	1	15:00	15:00	200	999	999		1	1	1	0				0	0	0
2100531	2	10	53	SB	EB	12:00	0.01	0.1	1	14:00	13:00	999	999	999		1	1	1	0				0	0	0
2100548	2	10	54	SB	EB	12:00	0.01	0.1	1	14:00	13:00	999	999	999		1	1	1	0				0	0	0
2100555	2	10	55	SB	EB	12:00	0.01	0.1	1	14:00	13:00	999	999	999		1	1	1	0				0	0	0
2100630	2	10	63	SB	EB	12:00	0.01	0.1	1	16:00	14:00	130	999	999		1	1	1	0				0	0	0
2100647	2	10	64	SB	EB	12:00	0.01	0.1	1	16:00	14:00	10	80	999		1	1	1	0				0	0	0
2120010	2	12	1	LF	SB	11:15	0.01	0.1	1	15:00	12:30	0	0	1		1	1	1	0	0	1	2	1	1	1
2120027	2	12	2	LF	SB	11:15	0.01	0.1	1	15:00	12:30	0	0	0		1	1	1	0	0	0	0	1	1	1
2120034	2	12	3	LF	SB	11:15	0.01	0.1	1	15:00	12:30	0	10	999		0	1	1	0	0	8	999	0	1	1
2120041	2	12	4	LF	SB	12:30	0.01	0.1	1	15:00	13:00	0	0	2		1	1	1	0	0	0	2	1	1	1
2120058	2	12	5	lf	sb	12:30	0.01	0.1	1	15:00	13:00	0	0	1		1	1	1	0	0	0	1	1	1	1
2120065	2	12	6	LF	SB	12:30	0.01	0.1	1	15:00	13:00	17	168	999		1	1	1	0	18	161	999	1	1	1
2120072	2	12	7	SB	EB	12:00	0.01	0.1	1	16:00	14:30	0	0	3		1	1	1	0	0	1	3	1	1	1
2120089	2	12	8	SB	EB	12:00	0.01	0.1	1	16:00	14:30	0	2	20		0	1	1	0	0	1	25	0	1	1
2120096	2	12	9	SB	EB	12:00	0.01	0.1	1	16:00	14:30	0	0	0		1	1	1	0	0	0	0	0	1	1
2120102	2	12	10	SB	LF	12:00	0.01	0.1	1	15:00	13:00	84	999	999		1	1	1	0	73	999	999	1	1	1
2120119	2	12	11	SB	SB	12:00	0.01	0.1	1	15:00	13:00	2	20	46		1	1	1	0	4	12	41	1	1	1
2120126	2	12	12	SB	LF	12:00	0.01	0.1	1	15:00	13:00	2	4	6		1	1	1	0	2	6	8	1	1	1
2120133	2	12	13	LF	SB	11:30	0.01	0.1	1	14:00	12:00	74	999	999		1	1	1	0				0	0	0
2120140	2	12	14	LF	SB	11:30	0.01	0.1	1	14:00	12:00	197	999	999		1	1	1	0				0	0	0
2120157	2	12	15	LF	SB	11:30	0.01	0.1	1	14:00	12:00	90	999	999		1	1	1	0				0	0	0
2120164	2	12	16	LF	SB	11:30	0.01	0.1	1	13:30	14:00	0	0	0		0	1	1	0				0	0	0
2120171	2	12	17	LF	SB	11:30	0.01	0.1	1	13:30	14:00	0	0	0		1	1	1	0				0	0	0
2120188	2	12	18	LF	EB	15:00	0.01	0.1	1	17:00	16:00	1	32	90		0	1	0	0				0	0	0
2120195	2	12	19	LF	EB	14:00	0.01	0.1	1	16:00	15:30	5	71	999		1	1	1	0				0	0	0
2120201	2	12	20	LF	EB	14:00	0.01	0.1	1	16:00	15:30	0	6	71		1	1	1	0				0	0	0
2120218	2	12	21	LF	LF	14:00	0.01	0.1	1	15:00	12:30	40	999	999		1	1	1	0				0	0	0
2120225	2	12	22	LF	LF	14:00	0.01	0.1	1	15:00	12:30	76	999	999		1	1	1	0				0	0	0
2120232	2	12	23	SB	LF	14:00	0.01	0.1	1	15:00	12:30	999	999	999		1	1	1	0				0	0	0
2120249	2	12	24	LF	SB	13:00	0.01	0.1	1	14:30	15:00	999	999	999		0	1	1	0				0	0	0
2120256	2	12	25	LF	SB	13:00	0.01	0.1	1	14:30	15:00	42	999	999		1	1	1	0				0	0	0
2120263	2	12	26	LF	EB	13:00	0.01	0.1	1	15:30	15:30	54	999	999		1	1	1	0				0	0	0
2120270	2	12	27	LF	EB	13:00	0.01	0.1	1	15:30	15:30	999	999	999		0	1	1	0				0	0	0
2120287	2	12	28	LF	EB	13:00	0.01	0.1	1	15:30	15:30	3	30	998		1	1	1	0				0	0	0
2120294	2	12	29	SB	SB	13:00	0.01	0.1	1	15:00	16:00	4	37	102		1	1	1	0				0	0	0
2120300	2	12	30	SB	SB	13:00	0.01	0.1	1	15:00	16:00	134	999	999		1	1	1	0				0	0	0
2120317	2	12	31	SB	KA	13:00	0.01	0.1	1	15:30	15:30	0	5	75		1	1	1	0				0	0	0
2120324	2	12	32	LF	KA	14:00	0.01	0.1	1	17:30	13:20	3	28	999		1	1	1	0				0	0	0
2120331	2	12	33	SB	EB	12:00	0.01	0.1	1	15:00	13:00	999	999	999		1	1	1	0				0	0	0
2120348	2	12	34	AS	AS	12:00	0.01	0.1	1	15:00	13:00	46	999	999		1	1	1	0				0	0	0
2120355	2	12	35	SB	EB	12:00	0.01	0.1	1	15:00	13:00	24	162	999		1	1	1	0				0	0	0
2120362	2	12	36	SB	SB	12:30	0.01	0.1	1	14:00	13:00	11	99	999		1	1	1	0				0	0	0
2120379	2	12	37	SB	KA	12:30	0.01	0.1	1	15:00	14:00	26	999	999		1	1	1	0				0	0	0
2120386	2	12	38	SB	SB	13:00	0.01	0.1	1	14:00	13:00	0	1	21		1	1	1	0				0	0	0
2120393	2	12	39	SB	SB	13:00	0.01	0.1	1	14:00	13:00	0	0	2		1	1	1	0				0	0	0
2120409	2	12	40	SB	SB	13:00	0.01	0.1	1	14:00	14:00	0	0	1		0	1	1	0				0	0	0
2120416	2	12	41	SB	SB	13:00	0.01	0.1	1	14:00	14:00	0	1	18		1	1	1	0				0	0	0
2120423	2	12	42	SB	SB	13:00	0.01	0.1	1	14:00	14:00	1	10	998		1	1	1	0				0	0	0
2120430	2	12	43	SB	SB	13:00	0.01	0.1	1	14:00	14:00	140	999	999		1	1	1	0				0	0	0
2120447	2	12	44	SB	SB	13:00	0.01	0.1	1	14:00	14:00	0	7	998		1	1	1	0				0	0	0
2120454	2	12	45	SB	SB	13:00	0.01	0.1	1	14:00	14:00	47	999	999		1	1	1	0				0	0	0
2120461	2	12	46	SB	SB	13:00	0.01	0.1	1	14:00	14:00	0	4	998		1	1	1	0				0	0	0	8:30	12:30	15:00	11:40	KA	KA	0.01	0.1	1	0	0	0	1.00E-07	1.00E-06		12	66	0	0
2120478	2	12	47	SB	EB	13:00	0.01	0.1	1	14:00	14:00	0	0	3		1	1	1	0				0	0	0	8:30	12:30	15:00	11:40	KA	KA	0.01	0.1	1	0	0	0	1.00E-07	1.00E-06		12	66	0	0
2120485	2	12	48	SB	EB	13:00	0.01	0.1	1	14:00	14:00	0	0	0		1	1	1	0				0	0	0	8:30	12:30	15:00	11:40	KA	KA	0.01	0.1	1	0	0	0	1.00E-07	1.00E-06		12	66	0	0
2120492	2	12	49	SB	SB	13:00	0.01	0.1	1	14:00	14:00	0	0	0		1	1	1	0				0	0	0	8:30	12:30	15:00	11:40	KA	KA	0.01	0.1	1	0	0	0	1.00E-07	1.00E-06		12	66	0	0
2120508	2	12	50	SB	EB	13:00	0.01	0.1	1	14:00	14:00	0	2	22		1	1	1	0				0	0	0	8:30	12:30	15:00	11:40	KA	KA	0.01	0.1	1	0	0	0	1.00E-07	1.00E-06		12	66		0
2120515	2	12	51	SB	EB	13:00	0.01	0.1	1	14:00	14:00	0	1	5		1	1	1					0	0	0	8:30	12:30	15:00	11:40	KA	KA	0.01	0.1	1	0	0	0	1.00E-07	1.00E-06		12	66	0	0
2120522	2	12	52	SB	EB	12:00	0.01	0.1	1	14:00	15:00	0	13	126		1	1	1	0				0	0	0	8:30	12:30	15:00	10:00	KA	KA	0.01	0.1	1	0	0	0	1.00E-05	1.00E-04		999	999	0	0
2120539	2	12	53	SB	EB	12:00	0.01	0.1	1	14:00	15:00	0	1	13		1	1	1	0				0	0	0	8:30	12:30	15:00	10:00	KA	KA	0.01	0.1	1	0	0	0	1.00E-05	1.00E-04		999	999	0	0
2120546	2	12	54	SB	EB	12:00	0.01	0.1	1	14:00	15:00	1	9	80		1	1	1	0				0	0	0	8:30	12:30	15:00	10:00	KA	KA	0.01	0.1	1	0	0	0	1.00E-05	1.00E-04		999	999	0	0
2120553	2	12	55	SB	EB	12:00	0.01	0.1	1	14:00	15:00	1	22	198		1	1	1	0				0	0	0	8:30	12:30	15:00	10:00	KA	KA	0.01	0.1	1	0	0	0	1.00E-05	1.00E-04		999	999	0	0
2120560	2	12	56	SB	EB	12:00	0.01	0.1	1	14:00	15:00	12	112	999		1	1	1	0				0	0	0	8:30	12:30	15:00	10:00	KA	KA	0.01	0.1	1	0	0	0	1.00E-05	1.00E-04		999	999	0	0
2120577	2	12	57	SB	EB	12:00	0.01	0.1	1	14:00	15:00	0	0	1		1	1	1	0				0	0	0	8:30	12:30	15:00	10:00	KA	KA	0.01	0.1	1	0	0	0	1.00E-05	1.00E-04		999	999	0	0
2120584	2	12	58	SB	EB	12:30	0.01	0.1	1	14:00	14:30	0	0	1		1	1	1	0				0	0	0	9:00	13:00	15:30	14:50	KA	KA	0.01	0.1	1	0	0	0	0.001	0.01		999	999	0	0
2120591	2	12	59	SB	EB	12:30	0.01	0.1	1	14:00	14:30	1	2	58		1	1	1	0				0	0	0	9:00	13:00	15:30	14:20	KA	KA	0.01	0.1	1	1	6	78	0.001	0.01		999	999	0	0
2120607	2	12	60	SB	EB	14:30	0.01	0.1	1	14:00	14:30	182	999	999		1	1	1	0				0	0	0	9:00	13:00	15:30	14:50	KA	KA	0.01	0.1	1	0	0	0	0.001	0.01		999	999	0	0
2120614	2	12	61	SB	EB	12:30	0.01	0.1	1	14:00	14:30	198	999	999		1	1	1	0				0	0	0	9:00	13:00	15:30	14:50	KA	KA	0.01	0.1	1	0	0	2	0.001	0.01		999	999	0	0
2120621	2	12	62	SB	EB	12:00	0.01	0.1	1	14:00	14:30	0	1	8		1	1	1	0				0	0	0	9:00	13:00	15:30	14:50	KA	KA	0.01	0.1	1	0	0	0	0.001	0.01		999	999	0	0
2120638	2	12	63	SB	EB	12:30	0.01	0.1	1	14:00	14:30	0	0	0		1	1	1	0				0	0	0	9:00	13:00	15:30	14:50	KA	KA	0.01	0.1	1	0	0	0	0.001	0.01		999	999	0	0
2120652	2	12	65	SB	EB	12:30	0.01	0.1	1	14:00	12:00	5	55	999		1	1	1	0				0	0	0	8:15	12:15	15:30	10:30	KA	KA	0.01	0.1	1	0	0	0	1.00E-06	1.00E-05		3	60		0
2120669	2	12	66	SB	EB	12:30	0.01	0.1	1	14:00	12:00	0	0	1		1	1	1	0				0	0	0	8:15	12:15	15:30	10:30	KA	KA	0.01	0.1	1	0	0	0	1.00E-06	1.00E-05		3	60		0
2120676	2	12	67	SB	EB	12:00	0.01	0.1	1	13:30	13:00	0	3	26		1	1	1	0				0	0	0	10:30	14:30	16:00	10:45	KA	KA	0.01	0.1	1	0	0	0	1.00E-05	1.00E-04		999	999	0	0
2120683	2	12	68	SB	EB	12:00	0.01	0.1	1	13:00	14:00	7	56	999		1	1	1	0				0	0	0	9:55	13:55	16:00	11:45	KA	KA	0.01	0.1	1	0	0	0	1.00E-04	0.001		999	999	0	0
2120690	2	12	69	SB	EB	12:00	0.01	0.1	1	13:00	14:00	4	43	999		1	1	1	0				0	0	0	10:00	14:00	16:00	11:30	KA	KA	0.01	0.1	1	0	0	0	1.00E-04	0.001		999	999		0
2120706	2	12	70	SB	EB	13:00	0.01	0.1	1	15:00	14:00	0	0	1		1	1	1	0				0	0	0
2120744	2	12	74	SB	EB	13:00	0.01	0.1	1	14:00	12:00	999	999	999		1	1	1	0				0	0	0
2120751	2	12	75	SB	EB	12:00	0.01	0.1	1	14:00	12:30	0	0	0		1	1	1	0				0	0	0
2120768	2	12	76	SB	EB	12:00	0.01	0.1	1	14:00	12:30	0	18	172		1	1	1	0				0	0	0
2130019	2	13	1	SB	SB	12:00	0.001	0.01	0.1	17:00	12:00	0	0	0		0	0	1	0	0	0	0	0	0	1
2130026	2	13	2	LF	EB	12:00	0.01	0.1	1	16:00	16:00	0	7	998		1	1	1	0	0	998	998	1	1	1
2130033	2	13	3	SB	EB	11:00	0.01	0.1	1	13:30	11:30	0	2	7		0	1	1	0	0	0	7	0	1	1
2130040	2	13	4	SB	EB	14:00	0.01	0.1	1	15:30	12:00	0	0	4		0	1	1	0				0	0	0
2130057	2	13	5	LF	EB	13:30	0.01	0.1	1	15:00	12:30	3	15	135		0	1	1	0				0	0	0
2130064	2	13	6	SB	SB	12:00	0.01	0.1	1	14:00	11:00	8	84	192		1	1	1	0				0	0	0
2130071	2	13	7	SB	SB	12:00	0.01	0.1	1	14:30	13:00	28	999	999		1	1	1	0				0	0	0
2130088	2	13	8	SB	SB	15:15	0.01	0.1	1	15:30	17:00	60	999	999		1	1	1	0				0	0	0
2130095	2	13	9	LF	SB	13:30	0.01	0.1	1	15:00	16:00	2	41	999		1	1	1	0				0	0	0
2140018	2	14	1	AS	EB	13:10	1.00E-07	1.00E-06	1.00E-05	15:30	15:45	162	999	999		1	1	1	0				0	0	0
2140025	2	14	2	SB	EB	12:00	0.01	0.1	1	15:30	15:00	151	999	999		1	1	1	0				0	0	0
2140032	2	14	3	SB	EB	12:00	0.01	0.1	1	15:30	15:00	0	0	6		1	1	1	0				0	0	0
2140049	2	14	4	AS	EB	13:00	0.01	0.1	1	15:30	15:30	8	186	999		1	1	1	0				0	0	0
2140056	2	14	5	AS	EB	14:00	0.01	0.1	1	16:00	16:00	999	998	998		1	1	1	0				0	0	0
2140063	2	14	6	AS	EB	14:00	0.01	0.1	1	16:00	16:00	11	168	371		1	1	1	0				0	0	0
2140070	2	14	7	SB	EB	13:30	0.01	0.1	1	16:30	16:00	17	163	999		1	1	1	0				0	0	0
2140087	2	14	8	SB	EB	12:00	0.01	0.1	1	15:00	15:30	19	999	999		1	1	1	0				0	0	0
2140094	2	14	9	AS	KA	12:30	0.01	0.1	1	15:30	16:00	0	0	11		0	0	1	0				0	0	0
2140100	2	14	10	AS	KA	12:30	0.01	0.1	1	15:30	16:00	0	1	3		0	1	1	0				0	0	0
2140117	2	14	11	AS	KA	12:30	0.01	0.1	1	15:30	16:00	120	999	999		1	1	1	0				0	0	0
2140124	2	14	12	AS	KA	12:00	0.01	0.1	1	15:00	17:00	3	15	116		1	1	1	0				0	0	0
2140131	2	14	13	AS	KA	12:00	0.01	0.1	1	15:00	17:00	1	15	140		1	1	1	0				0	0	0
2140148	2	14	14	AS	KA	12:00	0.01	0.1	1	15:00	17:00	999	999	999		1	1	1	0				0	0	0
2140155	2	14	15	SB	KA	14:00	0.01	0.1	1	17:30	13:20	20	999	999		1	1	1	0				0	0	0
2140162	2	14	16	LF	KA	14:00	0.01	0.1	1	17:30	13:20	0	1	12		1	1	1	0				0	0	0
2140179	2	14	17	SB	KA	14:00	0.01	0.1	1	17:30	13:20	0	5	998		1	1	1	0				0	0	0
2140186	2	14	18	AS	EB	13:00	0.01	0.1	1	15:30	15:45	0	2	21		1	1	1	0				0	0	0
2140193	2	14	19	AS	AS	13:00	0.01	0.1	1	15:30	15:30	36	999	999		1	1	1	0				0	0	0
2140209	2	14	20	AS	AS	13:00	0.01	0.1	1	15:30	15:30	0	0	0		1	1	1	0				0	0	0
2140216	2	14	21	AS	EB	12:00	0.01	0.1	1	16:00	16:00	1	3	41		1	1	1	0				0	0	0
2140223	2	14	22	AS	EB	12:00	0.01	0.1	1	16:00	16:00	6	14	143		1	1	1	0				0	0	0
2140230	2	14	23	SB	AS	12:00	0.01	0.1	1	15:00	13:00	0	0	0		1	1	1	0				0	0	0
2150017	2	15	1	SB	SB	14:00	0.01	0.1	1	16:00	14:00	999	999	999		1	1	1	0				0	0	0
2150024	2	15	2	SB	SB	14:00	0.01	0.1	1	16:00	14:00	3	16	147		1	1	1	0				0	0	0
2150031	2	15	3	SB	SB	14:00	0.01	0.1	1	16:00	14:00	0	0	1		1	1	1	0				0	0	0
2150048	2	15	4	SB	SB	14:00	0.01	0.1	1	16:00	14:00	0	0	1		1	1	1	0				0	0	0
2150055	2	15	5	SB	EB	12:00	0.01	0.1	1	14:00	12:00	17	163	999		1	1	1	0				0	0	0
2150062	2	15	6			12:00	0.01	0.1	1	14:00	12:00	0	0	1		1	1	1	0				0	0	0
2150079	2	15	7	SB	EB	12:00	0.01	0.1	1	14:00	12:00	0	0	3		1	1	1	0				0	0	0
2150086	2	15	8	SB	EB	12:30	0.01	0.1	1	14:00	12:00	0	11	998		1	1	1	0				0	0	0
2150093	2	15	9	SB	EB	12:30	0.01	0.1	1	14:00	12:00	0	1	12		1	1	1	0				0	0	0	8:15	12:15	15:30	10:30	KA	KA	0.01	0.1	1	0	0	0	1.00E-06	1.00E-05		3	60		0
2150109	2	15	10	SB	EB	12:30	0.01	0.1	1	14:00	12:00	0	5	998		1	1	1	0				0	0	0	8:15	12:15	15:30	10:30	KA	KA	0.01	0.1	1	0	0	0	1.00E-06	1.00E-05		3	60	0	0
2150116	2	15	11	SB	EB	12:00	0.01	0.1	1	14:00	13:00	0	4	26		1	1	1	0				0	0	0	9:10	13:13	15:30	10:45	KA	KA	0.01	0.1	1	0	0	0	1.00E-06	1.00E-05		3	30	0	0
2150123	2	15	12	SB	EB	12:00	0.01	0.1	1	14:00	13:00	2	22	197		1	1	1	0				0	0	0	9:10	13:13	15:30	10:45	KA	KA	0.01	0.1	1	0	0	1	1.00E-06	1.00E-05		3	30	0	0
2150130	2	15	13	SB	EB	12:00	0.01	0.1	1	14:00	13:00	0	0	1		1	1	1	0				0	0	0	9:10	13:13	15:30	10:45	KA	KA	0.01	0.1	1	0	0	0	1.00E-06	1.00E-05		3	30
2150147	2	15	14	SB	EB	12:30	0.01	0.1	1	15:00	14:00	8	89	999		1	1	1	0				0	0	0	9:30	13:30	15:30	10:30	KA	KA	0.01	0.1	1	0	1	1	1.00E-05	1.00E-04		42	999	0	0
2150154	2	15	15	SB	EB	12:30	0.01	0.1	1	15:00	14:00	0	6	60		1	1	1	0				0	0	0
2150161	2	15	16	SB	EB	12:30	0.01	0.1	1	15:00	14:00	0	3	27		1	1	1	0				0	0	0	9:30	13:30	15:30	10:30	KA	KA	0.01	0.1	1	0	0	0	1.00E-05	1.00E-04		42	999	0	0
2150178	2	15	17	SB	EB	12:30	0.1	1	10	15:00	14:00	14	152	999		1	1	1	0				0	0	0	9:30	13:30	15:30	10:30	KA	KA	0.01	0.1	1	0	0	0	1.00E-05	1.00E-04		42	999	0	0
2150185	2	15	18	SB	EB	12:30	0.01	0.1	1	15:00	14:00	0	0	1		1	1	1	0				0	0	0	9:30	13:30	15:30	10:30	KA	KA	0.01	0.1	1	0	0	0	1.00E-05	1.00E-04		42	999	0	0
2150192	2	15	19	SB	EB	12:30	0.01	0.1	1	15:00	14:00	0	6	54		1	1	1	0				0	0	0	9:30	13:30	15:30	10:30	KA	KA	0.01	0.1	1	0	0	0	1.00E-05	1.00E-04		42	999	0	0
2150208	2	15	20	SB	EB	13:30	0.01	0.1	1	15:00	15:00	4	36	999		1	1	1	0				0	0	0
2150215	2	15	21	SB	EB	13:30	0.01	0.1	1	15:00	15:00	0	0	15		1	1	1	0				0	0	0
2150222	2	15	22	SB	EB	13:30	0.01	0.1	1	15:00	15:00	2	13	136		1	1	1	0				0	0	0
2150239	2	15	23	SB	EB	12:00	0.01	0.1	1	14:00	14:00	4	50	999		1	1	1	0				0	0	0	9:10	13:10	16:00	11:15	KA	KA	0.01	0.1	1	0	0	9	1.00E-07	1.00E-06		0	0	0	0
2150246	2	15	24	SB	EB	12:00	0.01	0.1	1	14:00	15:00	0	2	33		1	1	1	0				0	0	0	9:10	13:10	16:00	11:15	KA	KA	0.01	0.1	1	0	0	1	1.00E-07	1.00E-06		0	0	0	1
2150253	2	15	25	SB	EB	12:00	0.01	0.1	1	14:00	14:00	1	3	33		1	1	1	0				0	0	0	9:10	13:10	16:00	11:15	KA	KA	0.01	0.1	1	0	0	0	1.00E-07	1.00E-06		0	0	0	0
2150260	2	15	26	SB	EB	12:00	0.01	0.1	1	14:00	12:00	0	1	998		1	1	1	0				0	0	0	9:10	13:10	16:00	11:30	KA	KA	0.01	0.1	1	0	1	2	1.00E-06	1.00E-05		1	1	0	0
2150277	2	15	27	SB	EB	12:00	0.01	0.1	1	14:00	12:00	0	2	34		1	1	1	0				0	0	0	9:10	13:10	16:00	11:30	KA	KA	0.01	0.1	1	0	1	6	1.00E-06	1.00E-05		1	1	0	0
2150284	2	15	28	SB	EB	12:00	0.01	0.1	1	13:00	12:00	0	5	48		1	1	1	0				0	0	0	9:10	13:10	16:00	11:30	KA	KA	0.01	0.1	1	0	11	78	1.00E-06	1.00E-05		1	1	0	0
2150291	2	15	29	SB	EB	12:00	0.01	0.1	1	14:00	12:00	0	2	14		1	1	1	0				0	0	0	9:10	13:10	16:00	11:30	KA	KA	0.01	0.1	1	0	0	21	1.00E-06	1.00E-05		1	1	0	0
2150307	2	15	30	SB	EB	12:00	0.01	0.1	1	14:00	13:00	0	0	10		1	1	1	0				0	0	0
2150314	2	15	31	SB	EB	12:00	0.01	0.1	1	14:00	13:00	30	999	999		1	1	1	0				0	0	0
2150321	2	15	32	SB	EB	12:00	0.01	0.1	1	14:00	14:00	12	110	999		1	1	1	0				0	0	0
2150338	2	15	33	SB	EB	12:00	0.01	0.1	1	14:00	14:00	0	13	102		1	1	0	0				0	0	0	8:30	12:30	15:00	11:30	KA	KA	0.01	0.1	1	0	0	0	1.00E-07	1.00E-06		4	24		0
2150345	2	15	34	SB	EB	12:00	0.01	0.1	1	14:00	13:00	10	97	999		1	1	1	0				0	0	0
2150352	2	15	35	SB	EB	12:00	0.01	0.1	1	14:00	13:00	20	193	999		1	1	1	0				0	0	0
2150369	2	15	36	SB	EB	12:00	0.01	0.1	1	14:00	14:00	0	7	53		1	1	1	0				0	0	0	8:30	12:30	15:00	11:30	KA	KA	0.01	0.1	1	0	0	0	1.00E-07	1.00E-06		4	24	0	0
2150376	2	15	37	SB	EB	12:00	0.01	0.1	1	14:00	14:00	7	69	999		1	1	1	0				0	0	0
2150383	2	15	38	SB	EB	12:00	0.01	0.1	1	14:00	14:00	3	40	999		1	1	1	0				0	0	0
2150390	2	15	39	SB	EB	12:00	0.01	0.1	1	14:00	14:00	3	20	189		1	1	1	0				0	0	0	8:30	12:30	15:00	11:30	KA	KA	0.01	0.1	1	0	0	0	1.00E-07	1.00E-06		4	24	0	0
2150406	2	15	40	SB	EB	12:00	0.01	0.1	1	13:30	13:00	0	3	15		1	1	1	0				0	0	0
2150413	2	15	41	SB	EB	12:00	0.01	0.1	1	13:30	13:00	14	136	999		1	1	1	0				0	0	0	10:30	14:30	16:00	10:45	KA	KA	0.01	0.1	1	0	0	6	1.00E-05	1.00E-04		999	999	0	0
2150475	2	15	47	SB	EB	12:00	0.01	0.1	1	13:30	13:00	4	30	999		1	1	1	0				0	0	0	10:30	14:30	16:00	10:45	KA	KA	0.01	0.1	1	0	0	0	1.00E-05	1.00E-04		999	999	0	0
2150482	2	15	48	SB	EB	12:00	0.01	0.1	1	13:30	13:00	1	7	83		1	1	1	0				0	0	0
2150499	2	15	49	SB	EB	12:00	0.01	0.1	1	13:30	13:00	1	8	73		0	0	0	0				0	0	0	10:30	14:30	16:00	10:45	KA	KA	0.01	0.1	1	0	0	1	1.00E-05	1.00E-04		999	999	0	0
2150505	2	15	50	SB	EB	12:00	0.01	0.1	1	13:00	14:00	0	2	998		1	1	1	0				0	0	0	9:55	13:55	16:00	11:45	KA	KA	0.01	0.1	1	0	0	2	1.00E-04	0.001		999	999	0	0
2150512	2	15	51	SB	EB	12:00	0.01	0.1	1	13:00	14:00	0	0	1		1	1	1	0				0	0	0	9:55	13:55	16:00	11:45	KA	KA	0.01	0.1	1	0	0	0	1.00E-04	0.001		999	999	0	0
2150529	2	15	52	SB	EB	12:00	0.01	0.1	1	13:00	14:00	0	4	34		1	1	1	0				0	0	0	9:55	13:55	16:00	11:45	KA	KA	0.01	0.1	1	0	0	3	1.00E-04	0.001		999	999	0	0
2150536	2	15	53	SB	EB	13:00	0.01	0.1	1	15:00	13:00	13	146	999		1	1	1	0				0	0	0
2150543	2	15	54	SB	EB	13:00	0.01	0.1	1	15:00	13:00	9	87	999		1	1	1	0				0	0	0
2150550	2	15	55	SB	SB	12:30	0.01	0.1	1	14:00	14:00	6	57	999		1	1	1	0				0	0	0	9:00	13:00	16:25	11:20	KA	KA	0.01	0.1	1	0	0	2	1.00E-07	1.00E-06		5	21	0	2
2150567	2	15	56	SB	SB	12:00	0.01	0.1	1	14:00	14:00	49	999	999		1	1	1	0				0	0	0	9:00	13:00	16:25	11:20	KA	KA	0.01	0.1	1	0	1	2	1.00E-07	1.00E-06		5	21	0	0
2150574	2	15	57	SB	EB	12:30	0.01	0.1	1	14:00	14:00	0	1	7		1	1	1	0				0	0	0	9:00	13:00	16:25	11:20	KA	KA	0.01	0.1	1	0	0	0	1.00E-07	1.00E-06		5	21	0	0
2150581	2	15	58	SB	SB	12:30	0.01	0.1	1	14:00	14:00	1	13	126		1	1	1	0				0	0	0	9:00	13:00	16:25	11:20	KA	KA	0.01	0.1	1	0	0	1	1.00E-07	1.00E-06		5	21	0	0
2150604	2	15	60	SB	SB	13:00	0.01	0.1	1	15:00	13:00	8	70	999		1	1	1	0				0	0	0	10:00	14:00	15:15	10:45	KA	KA	0.01	0.1	1	0	0	2	1.00E-05	1.00E-04		175	999	0	0
2150611	2	15	61	SB	SB	13:00	0.01	0.1	1	15:00	13:00	3	25	187		1	1	1	0				0	0	0	10:00	14:00	15:15	10:45	KA	KA	0.01	0.1	1	0	0	0	1.00E-05	1.00E-04		175	999	0	0
2150628	2	15	62	SB	SB	13:00	0.01	0.1	1	15:00	13:00	1	7	83		1	1	1	0				0	0	0	10:00	14:00	15:15	10:45	KA	KA	0.01	0.1	1	0	0	1	1.00E-05	1.00E-04		175	999	0	0
2150635	2	15	63	SB	SB	13:00	0.01	0.1	1	15:00	13:00	0	2	18		1	1	1	0				0	0	0	10:00	14:00	15:15	10:45	KA	KA	0.01	0.1	1	0	0	0	1.00E-05	1.00E-04		175	999	0	0
2150642	2	15	64	SB	EB	12:00	0.01	0.1	1	14:00	13:00	8	76	999		1	1	1	0				0	0	0	9:30	13:30	15:30	10:45	KA	KA	0.01	0.1	1	0	1	4	1.00E-04	0.001		999	999	0
2150659	2	15	65	SB	EB	12:00	0.01	0.1	1	14:00	13:00	0	1	20		1	1	1	0				0	0	0	9:30	13:30	15:30	10:45	KA	KA	0.01	0.1	1	0	0	1	1.00E-04	0.001		999	999	0	0
2150666	2	15	66	SB	EB	12:00	0.01	0.1	1	14:00	13:00	0	9	76		1	1	1	0				0	0	0	9:30	13:30	15:30	10:45	KA	KA	0.01	0.1	1	0	0	3	1.00E-04	0.001		999	999	0	0
2150673	2	15	67	SB	EB	12:00	0.01	0.1	1	16:00	14:00	1	7	45		1	1	1	0				0	0	0
2150680	2	15	68	SB	EB	12:00	0.01	0.1	1	16:00	14:00	12	103	999		1	1	1	0				0	0	0
2150697	2	15	69	SB	EB	12:00	0.01	0.1	1	16:00	14:00	56	999	999		1	1	1	0				0	0	0
2150703	2	15	70	SB	EB	12:00	0.01	0.1	1	16:00	14:00	2	30	999		1	1	1	0				0	0	0
2150710	2	15	71	SB	EB	13:00	0.01	0.1	1	15:00	13:00	0	5	61		1	1	1	0				0	0	0
2150727	2	15	72	SB	EB	13:00	0.01	0.1	1	15:00	13:00	0	0	6		1	1	1	0				0	0	0	9:30	13:30	16:30	11:15	KA	KA	0.01	0.1	1	0	0	0	1.00E-06	1.00E-05		32	190	0	0
2150734	2	15	73	SB	EB	13:00	0.01	0.1	1	15:00	13:00	0	2	13		1	1	1	0				0	0	0	9:30	13:30	16:30	11:15	KA	KA	0.01	0.1	1	0	0	0	1.00E-06	1.00E-05		32	190	0	0
2150741	2	15	74	SB	EB	13:00	0.01	0.1	1	15:00	13:00	0	5	43		1	1	1	0				0	0	0	9:30	13:30	16:30	11:15	KA	KA	0.01	0.1	1	0	0	0	1.00E-06	1.00E-05		32	190	0	0
2150758	2	15	75	SB	EB	13:00	0.01	0.1	1	15:00	13:00	9	87	999		1	1	1	0				0	0	0	9:30	13:30	16:30	11:15	KA	KA	0.01	0.1	1	0	0	0	1.00E-06	1.00E-05		32	190	0	0
2150765	2	15	76	SB	KA	13:00	0.01	0.1	1	15:00	14:00	1	4	38		1	1	1	0				0	0	0	10:00	14:00	16:00	11:30	KA	KA	0.01	0.1	1	0	0	0	1.00E-04	0.001		999	999		0
2150772	2	15	77	SB	SB	13:00	0.01	0.1	1	15:00	14:00	2	14	153		1	1	1	0				0	0	0	10:00	14:00	16:30	11:30	KA	KA	0.01	0.1	1	0	0	0	1.00E-04	0.001		999	999	0	0
2150789	2	15	78	SB	KA	13:00	0.01	0.1	1	14:00	15:00	1	5	40		1	1	1	0				0	0	0	10:00	14:00	16:00	11:30	KA	KA	0.01	0.1	1	0	0	0	1.00E-04	0.001		999	999		0
2150796	2	15	79	SB	EB	13:00	0.01	0.1	1	15:00	14:00	1	6	73		1	1	1	0				0	0	0
2150802	2	15	80	SB	KA	13:00	0.01	0.1	1	14:00	15:00	4	41	999		1	1	1	0				0	0	0
2150819	2	15	81	SB	EB	12:00	0.01	0.1	1	15:00	10:00	0	3	33		1	1	1	0				0	0	0
2150826	2	15	82	SB	SB	13:00	0.01	0.1	1	15:00	13:00	11	100	999		1	1	1	0				0	0	0
2150833	2	15	83	SB	SB	13:00	0.01	0.1	1	15:00	13:00	5	67	999		1	1	1	0				0	0	0
2150864	2	15	86	SB	EB	12:00	0.01	0.1	1	14:00	10:00	0	1	11		1	1	1	0				0	0	0
2150871	2	15	87	SB	EB	12:00	0.01	0.1	1	14:00	10:00	0	0	10		1	1	1	0				0	0	0
2150888	2	15	88	SB	SB	12:00	0.01	0.1	1	14:00	10:00	16	153	999		1	1	1	0				0	0	0
2150895	2	15	89	SB	SB	12:00	0.01	0.1	1	14:00	10:00	0	24	999		0	0	0	0				0	0	0
2150918	2	15	91	SB	EB	13:00	0.01	0.1	1	15:00	13:00	0	5	42		1	1	1	0				0	0	0
2150925	2	15	92	SB	EB	13:00	0.01	0.1	1	15:00	13:00	2	16	181		1	1	1	0				0	0	0
2150932	2	15	93	SB	EB	13:00	0.01	0.1	1	15:00	13:00	0	0	3		1	1	1	0				0	0	0
2150953	2	15	95	SB	KA	12:00	0.01	0.1	1	14:00	15:00	12	131	999		1	1	1	0				0	0	0
2150963	2	15	96	SB	EB	12:00	0.01	0.1	1	14:00	15:00	12	131	999		1	1	1	0				0	0	0
2150970	2	15	97	SB	EB	12:00	0.01	0.1	1	15:00	14:00	0	0	0		1	1	1	0				0	0	0
3020012	3	2	1	LF	SB	13:30	1	10	100	17:00	10:00	0	0	0		0	1	1	0	0	0	0	0	0	1
3020029	3	2	2	LF	SB	14:00	1	10	100	16:00	13:00	0	0	0		1	1	1	0	0	0	0	1	1	1
3020036	3	2	3	LF	SB	14:00	1	10	100	18:00	13:00	0	0	0		1	0	1	0	0	0	0	0	0	1
3020043	3	2	4	LF	EB	13:00	1	10	100	18:00	16:00	0	0	3		0	0	1		0	0	2	0	0	1
3020050	3	2	5	LF	EB	13:00	1	10	100	18:00	16:00	0	0	0		0	0	1	0	0	0	0	0	0	1
3020067	3	2	6	SB	EB	12:00	1	10	100	16:00	15:00	0	0	0		0	1	1	0	0	0	0	0	1	1
3020074	3	2	7	LF	EB	12:00	1	10	100	16:00	15:00	0	0	0		0	1	1	0	0	0	0	0	1	1
3020081	3	2	8	SB	LF	14:00	1	10	100	17:00	14:30	0	0	0		0	0	1	0				0	0	0
3020098	3	2	9	LF	LF	14:00	1	10	100	17:00	14:30	0	0	0		0	1	1	0				0	0	0
3020104	3	2	10	SB	SB	15:00	1	10	100	16:00	13:00	0	0	0		1	1	1	0				0	0	0
3020111	3	2	11	SB	SB	14:00	1	10	100	17:00	15:00	0	0	0		0	1	1	0				0	0	0
3020128	3	2	12	SB	SB	14:00	1	10	100	17:00	15:00	0	0	0		0	1	1	0				0	0	0
3020135	3	2	13	LF	EB	13:00	1	10	100	14:00	15:45	0	0	1		0	1	1	0				0	0	0
3020142	3	2	14	LF	SB	11:30	1	10	100	13:30	14:00	0	0	0		0	1	1	0				0	0	0
3020159	3	2	15	LF	EB	11:30	1	10	100	13:30	14:00	0	0	0		0	1	1	0				0	0	0
3020166	3	2	16	SB	EB	15:00	1	10	100	17:00	14:30	0	0	0		0	0	1	0				0	0	0
3020173	3	2	17	SB	SB	14:30	1	10	100	18:30	16:00	0	0	4		1	1	1	0				0	0	0
3020180	3	2	18	SB	EB	13:00	1	10	100	15:30	13:00	0	0	0		0	1	1	0				0	0	0
3020197	3	2	19	SB	EB	13:00	1	10	100	15:30	13:00	0	1	32		1	1	1	0				0	0	0
3020203	3	2	20	LF	EB	13:00	1	10	100	15:30	12:30	0	0	0	First blank had 20 total coliforms	0	0	1	0				0	0	0
3020210	3	2	21	LF	EB	13:00	1	10	100	15:30	12:30	0	0	0	First blank had 20 total coliforms	0	0	1	0				0	0	0
3020227	3	2	22	LF	SB	13:00	1	10	100	14:30	14:00	0	0	0		0	0	1	0				0	0	0
3020234	3	2	23	LF	SB	13:00	1	10	100	14:30	14:00	0	0	0		0	1	1	0				0	0	0
3020241	3	2	24	LF	EB	13:30	1	10	100	13:30	15:30	0	0	0		0	0	1	0				0	0	0
3020258	3	2	25	LF	EB	13:30	1	10	100	15:30	15:30	0	0	0		0	1	1	0				0	0	0
3020265	3	2	26	LF	EB	13:30	1	10	100	16:00	15:30	0	1	14		1	1	1	0				0	0	0	10:30	14:30	15:30	15:30	LF	KA	0.01	0.1	1	0	0	0	1.00E-08	1.00E-07		14	111		0
3020272	3	2	27	LF	SB	13:30	1	10	100	16:00	15:30	0	0	0		1	1	1	0				0	0	0	10:30	14:30	15:30	15:30	LF	KA	0.01	0.1	1	0	0	0	1.00E-08	1.00E-07		14	111		0
3020289	3	2	28	LF	EB	12:00	1	10	100	15:30	15:00	0	0	0		1	1	1	0				0	0	0	10:30	14:30	15:00	16:00	LF	KA	0.01	0.1	1	0	0	0	1.00E-08	1.00E-07		31	999		0
3020296	3	2	29	LF	EB	12:00	1	10	100	15:30	15:00	0	0	0		0	1	1	0				0	0	0	10:30	14:30	15:00	16:00	LF	KA	0.01	0.1	1	0	0	0	1.00E-08	1.00E-07		31	999		0
3020302	3	2	30	SB	KA	13:00	1	10	100	15:00	15:00	0	0	3		1	1	1	0				0	0	0	10:30	14:30	16:00	16:00	LF	KA	0.01	0.1	1	0	0	0	1.00E-08	1.00E-07		0	15		0
3020319	3	2	31	SB	KA	13:00	1	10	100	15:00	15:00	0	0	1		1	1	1	0				0	0	0	10:30	14:30	16:00	16:00	LF	KA	0.01	0.1	1	0	0	0	1.00E-08	1.00E-07		0	15		0
3020326	3	2	32	LF	KA	12:00	1	10	100	16:30	17:00	0	0	0		1	1	1	0				0	0	0	10:30	14:30	16:00	17:00	LF	KA	0.001	0.005	0.1	0	0	0	1.00E-08	1.00E-07		3	23		0
3020333	3	2	33	LF	KA	12:00	1	10	100	16:30	17:00	0	0	1		1	1	1	0				0	0	0	10:30	14:30	16:00	17:00	LF	KA	0.005	0.01	0.1	0	0	0	1.00E-08	1.00E-07		3	23		0
3020340	3	2	34	SB	EB	13:00	1	10	100	15:30	15:30	0	0	1		1	1	1	0				0	0	0	10:30	14:30	17:00	16:00	LF	KA	0.1	1	5	0	0	0	1.00E-08	1.00E-07		4	42		0
3020357	3	2	35	SB	EB	13:00	1	10	100	15:30	15:30	2	26	999		1	1	1	0				0	0	0	10:30	14:30	17:00	16:30	LF	KA	0.1	1	5	0	0	0	1.00E-08	1.00E-07		4	42		0
3020364	3	2	36	SB	SB	13:00	1	10	100	15:30	15:30	0	0	2		1	1	1	0				0	0	0	8:15	12:15	15:00	11:45	KA	KA	0.1	1	5	0	0	0	1.00E-08	1.00E-07		0	4		0
3020371	3	2	37	SB	SB	13:00	1	10	100	15:30	15:30	0	0	0		1	1	1	0				0	0	0	8:15	12:15	15:00	11:45	KA	KA	0.1	1	5	0	0	0	1.00E-08	1.00E-07		0	4		0
3020377	3	2	37	SB	KA	12:00	0.1	10	100	14:00	13:00	0	4	32		1	1	1	0				0	0	0
3020388	3	2	38	KA	KA	12:00	1	10	100	14:00	15:00	0	0	0		0	0	1	0				0	0	0	10:30	14:30	16:30	10:30	KA	KA	5			0			1.00E-08	1.00E-07		0	1		0
3020395	3	2	39	KA	KA	12:00	1	10	100	14:00	15:00	0	0	0		0	1	1	0				0	0	0	10:30	14:30	16:30	10:30	KA	KA	5			0			1.00E-08	1.00E-07		0	1		0
3020401	3	2	40	SB	SB	12:00	1	10	100	14:00	14:30	0	0	0		1	1	1	0				0	0	0
3020418	3	2	41	SB	EB	12:00	1	10	100	14:00	14:30	0	0	0		1	1	1	0				0	0	0
3020425	3	2	42	SB	EB	12:00	1	10	100	14:00	15:00	0	0	0		1	1	1	0				0	0	0
3020432	3	2	43	SB	EB	12:00	1	10	100	14:00	15:00	0	0	0		1	1	1	0				0	0	0
3020449	3	2	44	SB	SB	12:00	1	10	100	14:00	13:00	0	0	0		0	1	1	0				0	0	0
3020456	3	2	45	SB	SB	12:00	1	10	100	14:00	13:00	0	0	0		1	1	1	0				0	0	0
3020463	3	2	46	SB	SB	13:00	1	10	100	14:00	13:00	0	0	0		0	0	1	0				0	0	0
3020470	3	2	47	SB	SB	13:00	1	10	100	14:00	13:00	11	107	999		1	1	1	0				0	0	0
3020487	3	2	48	SB	SB	11:00	1	10	100	12:00	12:00	0	0	0		1	1	1	0				0	0	0
3020494	3	2	49	SB	SB	11:00	1	10	100	12:00	12:00	0	0	0		1	1	1	0				0	0	0
3020500	3	2	50	SB	SB	12:00	1	10	100	13:00	12:00	0	0	0		0	0	1	0				0	0	0
3020517	3	2	51	SB	SB	12:00	1	10	100	13:00	12:00	0	0	0		0	0	1	0				0	0	0
3020524	3	2	52	SB	EB	12:30	1	10	100	14:00	13:00	0	0	0		1	1	1	0				0	0	0
3020531	3	2	53	SB	EB	12:30	1	10	100	14:00	13:00	0	0	0		1	1	1	0				0	0	0
3020548	3	2	54	SB	SB	12:00	1	10	100	13:00	13:00	0	0	1		1	1	1	0				0	0	0
3020555	3	2	55	SB	SB	12:00	1	10	100	13:00	13:00	0	0	0		1	1	1	0				0	0	0
3020562	3	2	56	SB	SB	13:00	1	10	100	14:00	14:00	0	0	0		1	1	1	0				0	0	0
3020579	3	2	57	SB	SB	13:00	1	10	100	14:00	14:00	0	0	0		0	1	1	0				0	0	0
3020586	3	2	58	SB	EB	12:00	1	10	100	14:00	15:00	0	0	5		0	0	0	0				0	0	0
3020593	3	2	59	SB	EB	12:00	1	10	100	14:00	15:00	0	0	0		1	1	1	0				0	0	0
3020609	3	2	60	SB	EB	12:30	1	10	100	14:00	14:30	0	0	1		1	1	1	0				0	0	0
3020616	3	2	61	SB	EB	12:30	1	10	100	14:00	14:30	0	0	0		1	1	1	0				0	0	0
3020623	3	2	62	SB	EB	12:30	1	10	100	14:00	12:00	0	0	1		1	1	1	0				0	0	0
3020630	3	2	63	SB	EB	12:30	1	10	100	14:00	12:00	0	0	0		1	1	1	0				0	0	0
3020647	3	2	64	SB	SB	12:00	1	10	100	13:30	13:00	0	0	1		1	1	1	0				0	0	0
3020654	3	2	65	SB	SB	12:00	1	10	100	13:00	14:00	0	0	1		1	1	1	0				0	0	0
3020661	3	2	66	SB	SB	12:00	1	10	100	13:00	14:00	0	0	0		1	1	1	0				0	0	0
3020678	3	2	67	SB	EB	13:00	1	10	100	15:00	13:00	0	0	0		1	1	1	0				0	0	0
3020685	3	2	68	SB	EB	13:00	1	10	100	15:00	13:00	0	0	1		1	1	1	0				0	0	0
3020692	3	2	69	SB	EB	13:00	1	10	100	15:00	14:00	0	0	0		1	1	1	0				0	0	0
3020708	3	2	70	SB	SB	12:30	1	10	100	14:00	14:00	0	0	0		1	1	1	0				0	0	0
3020715	3	2	71	SB	EB	12:00	1	10	100	14:00	13:00	0	0	2		1	1	1	0				0	0	0
3020722	3	2	72			12:00	1	10	100	14:00	13:00	0	0	1		1	1	1	0				0	0	0
3020739	3	2	73	SB	EB	13:00	1	10	100	15:00	14:00	0	0	0		1	1	1	0				0	0	0
3020746	3	2	74	SB	EB	12:00	1	10	100	13:00	12:00	0	0	0		1	1	1	0				0	0	0
3020753	3	2	75	SB	EB	12:00	0.1	1	10	13:00	12:00	0	0	0		1	1	1	0				0	0	0
3020760	3	2	76	SB	EB	12:00	1	10	100	14:00	12:30	0	0	4		1	1	1	0				0	0	0
3020777	3	2	77	SB	EB	12:00	1	10	100	14:00	12:30	0	0	0		1	1	1	0				0	0	0
3020784	3	2	78	SB	EB	12:00	1	10	100	13:00	13:00	0	0	0		1	1	1	0				0	0	0
3020791	3	2	79	SB	EB	12:00	1	10	100	13:00	13:00	0	0	0		1	1	1	0				0	0	0
3020821	3	2	82	SB	EB	13:00	1	10	100	14:00	12:00	0	1	10		1	1	1	0				0	0	0
3020838	3	2	83	SB	EB	13:00	1	10	100	14:00	12:00	0	0	10		1	1	1	0				0	0	0
3020845	3	2	84	SB	SB	12:00	1	10	100	14:00	14:00	0	1	6		1	1	1	0				0	0	0
3020852	3	2	85	SB	SB	14:30	1	10	100	18:30	16:00	0	0	0		1	1	1	0				0	0	0
3020883	3	2	88	SB	EB	13:00	1	10	100	15:00	15:00	0	0	0		1	1	1	0				0	0	0
3020890	3	2	89	SB	EB	13:00	1	10	100	15:00	15:00	0	0	0		1	1	1	0				0	0	0
3040010	3	4	1	SB	SB	14:00	1	10	100	16:00	11:00	0	0	0		0	1	1	0	0	0	0	0	1	1
3040027	3	4	2	LF	SB	11:30	1	10	100	15:00	12:30	2	21	999		1	1	1	0	2	22	999	1	1	1
3040034	3	4	3	LF	SB	12:00	1	10	100	15:00	14:00	0	0	1		0	1	1	0	0	0	0	0	1	1
3040041	3	4	4	SB	SB	12:30	1	10	100	14:30	13:30	0	0	0		0	1	1	0				0	0	0
3040058	3	4	5	SB	SB	13:30	1	10	100	15:00	15:00	0	0	0		0	0	1	0				0	0	0
3040065	3	4	6	SB	EB	13:00	1	10	100	16:00	17:00	0	0	0		0	1	1	0				0	0	0
3040072	3	4	7	SB	EB	13:00	1	10	100	16:00	17:00	0	0	0		0	0	1	0				0	0	0
3040089	3	4	8	LF	EB	13:30	1	10	100	15:45	15:30	0	5	26		1	1	1	0				0	0	0
3040096	3	4	9	LF	SB	13:30	1	10	100	15:00	16:00	0	0	0		1	1	1	0				0	0	0
3040102	3	4	10	SB	SB	14:00	1	10	100	16:00	16:20	0	0	3		0	0	1	0				0	0	0
3040119	3	4	11	SB	SB	14:00	1	10	100	16:00	16:20	0	0	0		1	1	1	0				0	0	0
3040126	3	4	12	SB	SB	13:30	1	10	100	15:30	16:30	0	0	0		1	1	1	0				0	0	0
3040133	3	4	13	LF	EB	13:00	1	10	100	14:30	15:30	0	0	0		1	1	1	0				0	0	0
3040140	3	4	14	LF	EB	13:00	1	10	100	14:30	15:30	0	0	0		1	1	1	0				0	0	0
3040157	3	4	15	SB	EB	12:00	1	10	100	15:00	15:00	0	0	0		1	1	1	0				0	0	0
3040164	3	4	16	SB	EB	12:00	1	10	100	15:00	15:00	0	0	1		1	1	1	0				0	0	0
3040171	3	4	17	SB	SB	12:00	1	10	100	13:45	15:30	0	0	0		1	1	1	0				0	0	0
3060018	3	6	1	SB	RA	14:00	1	10	100	16:00	10:00	181	999	999		1	1	1	0	170	999	999	1	1	1
3060025	3	6	2	SB	SB	14:00	1	10	100	16:00	10:00	999	999	999		1	1	1	0	999	999	999	1	1	1
3060032	3	6	3	SB	EB	12:00	0.01	0.1	1	16:00	14:30	0	14	28		1	1	1	0	0	11	30	1	1	1
3060049	3	6	4	LF	EB	12:00	0.01	0.1	1	16:00	14:30	8	45	147		1	1	1	0	5	50	151	1	1	1
3060056	3	6	5	SB	LF	12:00	0.01	0.1	1	15:00	13:00	0	0	4		1	1	1	0	0	5	5	1	1	1
3060063	3	6	6	SB	SB	12:00	0.01	0.1	1	15:00	13:00	0	2	9		1	1	1	0	0	2	5	1	1	1
3060070	3	6	7	SB	SB	12:00	0.01	0.1	1	15:00	13:30	3	84	999		1	1	1	0				0	0	0
3060087	3	6	8	SB	SB	12:00	0.01	0.1	1	15:00	13:30	3	74	999		1	1	1	0				0	0	0
3060094	3	6	9	LF	SB	14:00	0.01	0.1	1	16:00	15:30	0	3	18		1	1	1	0				0	0	0
3060100	3	6	10	LF	SB	14:00	0.01	0.1	1	16:00	15:30	0	3	11		1	1	1	0				0	0	0
3060117	3	6	11	LF	EB	15:00	0.01	0.1	1	17:00	16:15	49	999	999		1	1	1	0				0	0	0
3060124	3	6	12	LF	EB	15:00	0.01	0.1	1	17:00	16:15	28	999	999		1	1	1	0				0	0	0
3060131	3	6	13	SB	KA	13:00	0.01	0.1	1	15:30	15:30	1	21	182		1	1	1	0				0	0	0
3060148	3	6	14	SB	KA	13:00	0.01	0.1	1	15:30	15:30	1	14	132		1	1	1	0				0	0	0
3060155	3	6	15	LF	KA	14:00	0.01	0.1	1	17:30	13:20	12	129	999		1	1	1	0				0	0	0
3060162	3	6	16	LF	KA	14:00	0.01	0.1	1	17:30	13:20	0	0	999		0	0	1	0				0	0	0
3060179	3	6	17	SB	SB	12:30	0.01	0.1	1	14:20	13:00	9	93	999		1	1	1	0				0	0	0
3060186	3	6	18	SB	SB	12:30	0.01	0.1	1	14:20	13:00	13	101	999		1	1	1	0				0	0	0
3060193	3	6	19	SB	SB	12:00	0.01	0.1	1	14:00	14:00	1	10	87		1	1	1	0				0	0	0
3060209	3	6	20	SB	SB	12:00	0.01	0.1	1	13:00	14:00	0	2	15		1	1	1	0				0	0	0
3060216	3	6	21	SB	SB	12:00	0.01	0.1	1	14:00	14:00	0	0	6		1	1	1	0				0	0	0	8:30	12:30	15:00	11:30	KA	KA	0.01	0.1	1	0	3	52	1.00E-07	1.00E-06		4	24	0	0
3060223	3	6	22	SB	SB	12:30	0.01	0.1	1	13:30	14:00	1	2	54		1	1	1	0				0	0	0	9:00	13:00	15:00	9:00	KA	KA	0.01	0.1	1	0	4	57	1.00E-08	1.00E-07		1	2		0
3060230	3	6	23	SB	EB	12:30	0.01	0.1	1	13:30	14:00	0	3	34		1	1	1	0				0	0	0	9:00	13:00	15:00	9:00	KA	KA	0.01	0.1	1	0	1	53	1.00E-08	1.00E-07		1	2		0
3060247	3	6	24	SB	SB	12:00	0.01	0.1	1	13:30	12:00	0	8	83		1	1	1	0				0	0	0	10:00	14:00	16:00	10:00	KA	KA	0.01	0.1	1	0	0	38	1.00E-06	1.00E-05		11	143		0
3060254	3	6	25	SB	SB	12:00	0.01	0.1	1	13:30	12:00	0	0	2		0	1	1	0				0	0	0	10:00	14:00	16:00	10:00	KA	KA	0.01	0.1	1	0	0	0	1.00E-06	1.00E-05		11	143		0
3060261	3	6	26	SB	SB	12:30	0.01	0.1	1	14:00	13:00	1	20	196		1	1	1	0				0	0	0	9:30	13:30	16:30	11:00	KA	KA	0.01	0.1	1	0	1	80	1.00E-08	1.00E-07		0	0		0
3060278	3	6	27	SB	SB	12:30	0.01	0.1	1	14:00	13:00	2	28	999		1	1	1	0				0	0	0	9:30	13:30	16:30	11:00	KA	KA	0.01	0.1	1	1	5	168	1.00E-08	1.00E-07		0	0		0
3060285	3	6	28	SB	SB	12:00	0.01	0.1	1	13:30	12:00	0	6	41		0	1	1	0				0	0	0	10:30	14:30	15:00	12:05	KA	KA	0.01	0.1	1	0	2	48	1.00E-06	1.00E-05		16	144		0
3060292	3	6	29	SB	SB	12:00	0.01	0.1	1	13:30	12:00	0	2	30		1	1	1	0				0	0	0	10:30	14:30	15:00	12:05	KA	KA	0.01	0.1	1	0	1	23	1.00E-06	1.00E-05		16	144		0
3060308	3	6	30	SB	EB	11:30	0.01	0.1	1	12:00	11:00	1	11	101		1	1	1	0				0	0	0	9:30	13:30	15:00	10:45	KA	KA	0.01	0.1	1	2	27	999	1.00E-06	1.00E-05		22	149	0	0
3060315	3	6	31	SB	EB	11:30	0.01	0.1	1	12:00	11:00	1	11	109		1	1	1	0				0	0	0	9:30	13:30	15:00	10:45	KA	KA	0.01	0.1	1	0	14	999	1.00E-06	1.00E-05		22	149		0
3060322	3	6	32	SB	SB	12:00	0.01	0.1	1	12:30	13:00	18	185	999		1	1	1	0				0	0	0	9:30	13:30	15:00	11:42	KA	KA	0.01	0.1	1	1	5	117	1.00E-06	1.00E-05		8	101	0	0
3060339	3	6	33	SB	SB	12:00	0.01	0.1	1	12:30	13:00	18	176	999		1	1	1	0				0	0	0	9:30	13:30	15:00	11:42	KA	KA	0.01	0.1	1	0	9	72	1.00E-06	1.00E-05		8	101	0	0
3060346	3	6	34	SB	SB	12:00	0.01	0.1	1	14:00	14:00	0	2	24		1	1	1	0				0	0	0	9:10	13:10	16:00	11:15	KA	KA	0.01	0.1	1	0	1	24	1.00E-07	1.00E-06		0	0	0	0
3060353	3	6	35	SB	SB	12:00	0.01	0.1	1	14:00	14:00	0	5	48		1	1	1	0				0	0	0	9:10	13:10	16:00	11:15	KA	KA	0.01	0.1	1	0	5	20	1.00E-07	1.00E-06		0	0	0	0
3060360	3	6	36	SB	SB	12:00	0.01	0.1	1	14:00	14:00	0	0	7		1	1	1	0				0	0	0	8:30	12:30	15:00	11:30	KA	KA	0.01	0.1	1	0	2	46	1.00E-07	1.00E-06		4	24	0	0
3060377	3	6	37	SB	EB	13:00	0.01	0.1	1	15:00	15:00	0	4	32		1	1	1	0				0	0	0
3060384	3	6	38	SB	EB	13:00	0.01	0.1	1	15:00	15:00	0	3	23		1	1	1	0				0	0	0
3080384	3	8	38	SB	KA	13:00	0.01	0.1	1	15:00	15:00	0	3	23		1	1	1	0				0	0	0
3130018	3	13	1	SB	SB	12:00	1	10	100	17:00	12:00	0	0	0		0	0	1	0	0	0	0	0	0	1
3130032	3	13	3	LF	EB	12:00	1	10	100	16:00	16:00	0	0	2		0	1	1	0	0	0	3	0	0	1
3130056	3	13	5	SB	EB	12:00	1	10	100	15:00	11:00	0	0	0		1	1	1	0	0	0	2	1	1	1
3130063	3	13	6	SB	EB	14:00	1	10	100	15:30	12:00	0	0	0		0	0	1	0				0	0	0
3130070	3	13	7	SB	EB	13:30	1	10	100	15:00	12:30	0	0	0		0	0	1	0				0	0	0
3130087	3	13	8	SB	SB	12:00	1	10	100	14:00	11:00	0	0	0		0	0	1	0				0	0	0
3130094	3	13	9	SB	EB	13:00	1	10	100	15:40	13:00	0	0	0		1	1	1	0				0	0	0	10:00	14:00	15:00	15:30	LF	KA	0.01	0.1	1	0	0	0	1.00E-08	1.00E-07	1.00E-05	6	50	999	0
3130100	3	13	10	LF	SB	13:00	1	10	100	15:00	15:00	0	1	6		1	1	1	0				0	0	0
3130117	3	13	11	LF	SB	13:30	1	10	100	15:00	16:00	0	0	1		1	1	1	0				0	0	0
3130124	3	13	12	SB	SB	13:00	1	10	100	15:00	16:00	0	0	0		1	1	1	0				0	0	0
3130131	3	13	13	SB	KA	12:00	1	10	100	14:00	16:00	0	0	8		1	1	1	0				0	0	0
3130148	3	13	14	SB	KA	13:30	1	10	100	15:30	16:30	0	0	0		0	1	1	0				0	0	0
3130155	3	13	15	SB	EB	13:00	1	10	100	15:30	15:30	0	0	16		1	1	1	0				0	0	0
3130162	3	13	16	SB	KA	12:00	1	10	100	15:00	15:30	0	0	0		1	1	1	0				0	0	0
3130179	3	13	17	SB	KA	12:00	1	10	100	15:00	15:30	0	0	0		1	1	1	0				0	0	0
3130186	3	13	18	SB	SB	11:00	1	10	100	13:30	11:30	0	0	0		0	0	1	0	0	0	0	0	0	0
4020011	4	2	1	EB	SB	14:00	1	10	100	18:00	11:25	0	1	20		1	1	1	0	1	1	23	1	1	1
4020028	4	2	2	EB	SB	14:00	1	10	100	14:00	11:25	0	0	20		1	1	1	0	0	6	31	1	1	1
4020035	4	2	3	LF	SB	14:00	1	10	100	18:00	13:00	0	0	18		1	1	1	0	0	3	14	1	1	1
4020042	4	2	4	LF	SB	14:00	1	10	100	18:00	13:00	0	1	2		1	1	1	0	0	1	1	1	1	1
4020059	4	2	5	LF	SB	14:00	1	10	100	18:00	13:00	999	999	999		1	1	1	0	999	999	999	1	1	1
4020066	4	2	6	LF	EB	13:00	1	10	100	18:00	16:00	0	0	0		0	0	1	0	0	0	0	0	0	1
4020073	4	2	7	LF	EB	13:00	1	10	100	18:00	16:00	0	0	0		0	0	0	0	0	0	0	0	0	0
4020080	4	2	8	LF	EB	13:00	1	10	100	18:00	16:00	0	0	3		1	1	1	0	0	0	0	1	1	1
4020097	4	2	9	LF	SB	13:00	1	10	100	18:00	16:00	0	0	0		0	0	0	0	0	0	0	0	0	0
4020103	4	2	10	LF	EB	12:00	1	10	100	16:00	15:00	0	0	0		1	1	1	0	0	0	0	1	1	1
4020110	4	2	11	LF	EB	12:00	1	10	100	16:00	15:00	0	0	0		0	0	0	0	0	0	0	0	0	0
4020127	4	2	12	LF	EB	12:00	1	10	100	16:00	15:00	0	0	0		0	0	0	0	0	0	0	0	0	0
4020134	4	2	13	SB	EB	12:00	1	10	100	16:00	15:00	0	1	11		1	1	1	0	0	0	8	1	1	1
4020141	4	2	14	LF	EB	12:00	1	10	100	16:00	15:00	0	0	0		0	0	0	0	0	0	0	0	0	0
4020158	4	2	15	SB	LF	14:00	1	10	100	17:00	14:30	2	3	55		1	1	1	0				0	0	0
4020165	4	2	16	LF	LF	14:00	1	10	100	17:00	14:30	0	0	0		0	0	0	0				0	0	0
4020172	4	2	17	LF	LF	14:00	1	10	100	17:00	14:30	0	1	3		1	1	1	0				0	0	0
4020189	4	2	18	LF	LF	14:00	1	10	100	17:00	14:30	0	0	0		0	0	0	0				0	0	0
4020196	4	2	19	LF	LF	14:00	1	10	100	17:00	14:30	0	0	0		0	0	0	0				0	0	0
4020202	4	2	20	SB	LF	14:00	1	10	100	17:00	14:30	82	999	999		1	1	1	0				0	0	0
4020219	4	2	21	LF	LF	14:00	1	10	100	17:00	14:30	0	0	0		0	0	0	0				0	0	0
4020226	4	2	22
4020233	4	2	23	SB	SB	14:00	1	10	100	17:00	15:00	0	0	0		0	0	0	0				0	0	0
4020240	4	2	24	SB	SB	15:00	1	10	100	16:00	13:00	9	95	999		1	1	1	0				0	0	0
4020257	4	2	25	SB	SB	15:00	1	10	100	16:00	13:00	0	0	0		0	0	0	0				0	0	0
4020264	4	2	26	SB	SB	14:00	1	10	100	17:00	15:00	0	0	0		0	0	0	0				0	0	0
4020271	4	2	27	SB	SB	14:00	1	10	100	17:00	15:00	0	1	7		1	1	1	0				0	0	0
4020288	4	2	28	SB	SB	14:00	1	10	100	17:00	15:00	0	0	0		0	0	0	0				0	0	0
4020295	4	2	29	SB	SB	14:00	1	10	100	17:00	15:00	0	0	0		0	0	0	0				0	0	0
4020301	4	2	30	SD	SB	14:00	1	10	100	17:00	15:00	0	0	0		0	0	0	0				0	0	0
4020318	4	2	31	LF	SB	11:30	1	10	100	13:30	14:00	0	0	0		0	0	0	0				0	0	0
4020325	4	2	32	LF	SB	11:30	1	10	100	13:30	14:00	6	40	998		1	1	1	0				0	0	0
4020332	4	2	33	SB	EB	15:00	1	10	100	17:00	14:30	0	0	0		0	0	0	0				0	0	0
4020349	4	2	34	SB	EB	15:00	1	10	100	17:00	14:30	0	0	0		0	0	0	0				0	0	0
4020363	4	2	36	SB	SB	14:30	1	10	100	18:30	16:00	0	0	0		0	0	0	0				0	0	0
4020370	4	2	37	SB	SB	14:30	1	10	100	18:30	16:00	1	9	55		1	1	1	0				0	0	0
4020387	4	2	38	SB	SB	14:30	1	10	100	18:30	16:00	0	0	0		0	0	0	0				0	0	0
4020394	4	2	39	SB	SB	14:30	1	10	100	18:30	16:00	1	6	102		1	1	1	0				0	0	0
4020400	4	2	40	LF	EB	13:00	1	10	100	14:00	15:45	0	0	0		0	0	0	0				0	0	0
4020417	4	2	41	SB	SB	14:30	1	10	100	18:30	16:00	0	0	0		0	0	0	0				0	0	0
4020424	4	2	42	SB	EB	13:00	1	10	100	15:30	13:00	0	0	0		0	0	0	0				0	0	0
4020431	4	2	43	SB	EB	13:00	1	10	100	15:30	13:00	0	3	12		1	1	1	0				0	0	0
4020448	4	2	44	SB	EB	13:00	1	10	100	15:30	13:00	0	0	19	NO WATER IN CHANBERS FOR AQUATEST SO COULDN�T READ.	0	1	1	0				0	0	0
4020455	4	2	45	SB	EB	13:00	1	10	100	15:30	13:00	0	0	0		0	0	0	0				0	0	0
4020462	4	2	46	SB	EB	13:00	1	10	100	15:30	13:00	0	0	0		0	0	0	0				0	0	0
4020479	4	2	47	LF	EB	13:00	1	10	100	15:30	12:30	0	0	0	0ne blank had 20TC.	0	0	1	0				0	0	0
4020486	4	2	48	LF	EB	13:00	1	10	100	15:30	12:30	0	0	0	6 blanks were done , 5 were blank, I had 20.	0	0	1	0				0	0	0
4020493	4	2	49	LF	EB	13:00	1	10	100	15:30	12:30	0	0	0	One blank had 20 TC.	0	0	1	0				0	0	0
4020509	4	2	50	LF	SB	13:00	1	10	100	14:30	14:00	1	8	81		1	1	1	0				0	0	0
4020516	4	2	51	LF	SB	13:00	1	10	100	14:30	14:00	0	0	0		0	0	1	0				0	0	0
4020523	4	2	52	LF	SB	13:00	1	10	100	14:30	14:00	0	0	0		0	0	0	0				0	0	0
4020530	4	2	53	LF	SB	13:00	1	10	100	14:30	14:00	0	9	154		1	1	1	0				0	0	0
4020547	4	2	54	LF	SB	13:00	1	10	100	14:30	14:00	0	0	0		0	0	1	0				0	0	0
4020554	4	2	55	LF	EB	13:30	1	10	100	15:30	15:30	3	17	137		1	1	1	0				0	0	0
4020561	4	2	56	LF	EB	13:30	1	10	100	15:30	15:30	0	0	0		0	0	0	0				0	0	0
4020578	4	2	57	LF	EB	13:30	1	10	100	15:30	15:30	0	0	0		0	0	0	0				0	0	0
4020585	4	2	58	LF	EB	13:30	1	10	100	15:30	15:30	6	73	999		1	1	1	0				0	0	0
4020592	4	2	59	LF	EB	13:30	1	10	100	16:00	15:30	0	0	0		0	0	0	0				0	0	0
4020608	4	2	60	LF	EB	13:30	1	10	100	16:00	15:30	2	49	999		1	1	1	0				0	0	0
4020615	4	2	61	LF	EB	13:30	1	10	100	16:00	15:30	0	0	0		1	1	1	0				0	0	0
4020622	4	2	62	LF	EB	12:00	1	10	100	15:30	15:00	0	0	0		0	0	0	0				0	0	0
4020639	4	2	63	LF	EB	12:00	1	10	100	15:30	15:00	0	0	11		1	1	1	0				0	0	0
4020646	4	2	64	LF	EB	12:00	1	10	100	15:30	15:00	0	0	0		1	1	1	0				0	0	0
4020653	4	2	65	SB	KA	13:00	1	10	100	15:00	15:00	0	0	3		1	1	1	0				0	0	0
4020660	4	2	66	SB	KA	13:00	1	10	100	15:00	15:00	0	0	0		1	1	1	0				0	0	0
4020677	4	2	67	SB	KA	13:00	1	10	100	15:00	15:00	2	23	182		1	1	1	0				0	0	0
4020684	4	2	68	LF	KA	12:00	1	10	100	16:00	17:00	5	91	999		1	1	1	0				0	0	0
4020691	4	2	69	LF	KA	12:00	1	10	100	16:30	17:00	0	0	20		1	1	1	0				0	0	0
4020707	4	2	70	LF	KA	12:00	1	10	100	16:30	17:00	0	0	0		0	0	0	0				0	0	0
4020714	4	2	71	LF	KA	12:00	1	10	100	16:30	17:00	1	6	64		1	1	1	0				0	0	0
4020721	4	2	72	LF	KA	12:00	1	10	100	16:00	17:00	0	1	2		1	1	1					0	0	0
4020738	4	2	73	SB	EB	13:00	1	10	100	15:30	15:30	0	0	0		0	0	1	0				0	0	0
4020745	4	2	74	SB	EB	13:00	1	10	100	15:30	15:30	0	0	0		0	1	1	0				0	0	0
4020752	4	2	75	SB	EB	13:00	1	10	100	15:30	15:30	0	0	0		1	1	1	0				0	0	0
4020769	4	2	76	SB	EB	13:00	1	10	100	15:30	15:30	0	21	189		1	1	1	0				0	0	0
4020776	4	2	77	SB	SB	13:00	1	10	100	15:30	15:30	0	0	0		0	1	1	0				0	0	0
4020783	4	2	78	SB	SB	13:00	1	10	100	15:30	15:30	0	2	18		1	1	1	0				0	0	0
4020790	4	2	79	SB	SB	13:00	1	10	100	15:30	15:30	0	0	0		0	0	1	0				0	0	0
4020806	4	2	80	KA	KA	12:00	1	10	100	14:00	15:00	0	0	0		0	0	1	0				0	0	0
4020813	4	2	81	KA	KA	12:00	1	10	100	14:00	15:00	2	55	999		1	1	1	0				0	0	0
4020820	4	2	82	KA	KA	12:00	1	10	100	14:00	15:00	0	7	75		1	1	1	0				0	0	0
4040019	4	4	1	SB	SB	14:00	1	10	100	16:00	11:00	0	0	7		1	1	1	0	0	2	5	1	1	1
4040026	4	4	2	LF	SB	11:30	1	10	100	15:00	12:30	16	126	999		1	1	1	0	14	128	999	1	1	1
4040033	4	4	3	LF	SB	12:00	1	10	100	15:00	14:00	0	0	6		1	1	1	0	0	0	6	1	1	1
4040040	4	4	4	LF	SB	12:00	1	10	100	15:00	14:00	0	0	0		0	0	1	0	0	0	0	1	0	0
4040057	4	4	5	SB	SB	12:30	1	10	100	14:30	13:30	0	0	0		0	0	0	0				0	0	0
4040064	4	4	6	SB	SB	12:30	1	10	100	14:30	13:30	0	6	54		1	1	1	0				0	0	0
4040071	4	4	7	SB	EB	13:30	1	10	100	15:00	15:00	0	2	12		1	1	1	0				0	0	0
4040095	4	4	9	SB	EB	12:30	1	10	100	14:30	12:40	0	0	0		0	0	1	0				0	0	0
4040101	4	4	10	SB	SB	12:00	1	10	100	13:45	15:30	0	1	7		1	1	1	0				0	0	0
4040118	4	4	11	SB	EB	13:00	1	10	100	16:00	17:00	0	0	0		1	1	1	0				0	0	0
4040125	4	4	12	SB	EB	13:00	1	10	100	16:00	17:00	0	0	3		1	1	1	0				0	0	0
4040132	4	4	13	LF	EB	13:30	1	10	100	15:45	15:30	3	15	148		1	1	1	0				0	0	0
4040149	4	4	14	LF	EB	13:30	1	10	100	15:45	15:30	6	46	999		1	1	1	0				0	0	0
4040156	4	4	15	SB	SB	14:00	1	10	100	16:00	16:20	3	18	999		1	1	1	0				0	0	0
4040163	4	4	16	LF	SB	13:30	1	10	100	15:00	16:00	0	0	0		0	0	0	0				0	0	0
4040170	4	4	17	SB	SB	14:00	1	10	100	16:00	16:20	0	3	22		1	1	1	0				0	0	0
4040187	4	4	18	SB	SB	14:00	1	10	100	16:00	16:20	0	0	0		0	1	1	0				0	0	0
4040194	4	4	19	LF	SB	13:00	1	10	100	14:30	16:00	0	0	0		0	0	0	0				0	0	0
4040200	4	4	20	LF	SB	13:00	1	10	100	14:30	16:00	0	0	1		1	1	1	0				0	0	0
4040217	4	4	21	SB	KA	13:30	1	10	100	15:30	16:30	0	1	8		1	1	1	0				0	0	0
4040224	4	4	22	SB	SB	13:30	1	10	100	15:30	16:30	0	0	0		0	0	0	0				0	0	0
4040231	4	4	23	LF	EB	13:00	1	10	100	14:30	15:30	0	5	58		1	1	1	0				0	0	0
4040248	4	4	24	LF	EB	13:00	1	10	100	14:30	15:30	0	0	0		1	1	1	0				0	0	0
4040255	4	4	25	SB	EB	12:00	1	10	100	15:00	15:00	0	0	0		0	1	1	0				0	0	0
4040279	4	4	27	SB	EB	12:00	1	10	100	15:00	15:00	0	0	0		0	1	1	0				0	0	0
4130017	4	13	1	LF	SB	13:30	1	10	100	17:00	11:00	1	23	999		1	1	1	0	3	25	999	1	1	1
4130024	4	13	2
4130031	4	13	3	SB	EB	11:00	1	10	100	13:30	11:30	0	0	0		1	1	1	0	0	0	2	1	1	1
4130048	4	13	4	SB	EB	11:00	1	10	100	13:30	11:30	0	0	0		0	0	1	0	0	0	0	0	0	1
4130055	4	13	5	SB	EB	12:00	1	10	100	15:00	11:00	0	1	2		1	1	1	0	0	0	2	1	1	1
4130062	4	13	6	SB	EB	14:00	1	10	100	15:30	12:00	0	7	49		1	1	1	0				0	0	0
4130079	4	13	7	SB	EB	13:30	1	10	100	15:00	12:30	10	58	999		1	1	1	0				0	0	0
4130086	4	13	8	SB	SB	12:00	1	10	100	14:00	11:00	21	143	999		1	1	1	0				0	0	0
4130093	4	13	9	SB	SB	12:00	1	10	100	14:00	11:00	0	0	0		0	0	0	0				0	0	0
4130109	4	13	10	SB	SB	12:00	1	10	100	14:30	13:00	26	139	999		1	1	1	0				0	0	0
4130116	4	13	11	LF	SB	13:00	1	10	100	15:00	15:00	3	39	999		1	1	1	0				0	0	0
4130123	4	13	12	LF	SB	13:30	1	10	100	15:00	16:00	0	0	0		1	1	1	0				0	0	0
4130130	4	13	13	SB	SB	13:00	1	10	100	15:00	16:00	0	0	8		1	1	1	0				0	0	0
4130147	4	13	14	LF	SB	13:30	1	10	100	17:00	11:00	0	0	0		1	1	1	0	0	0	0	0	1	1
4130154	4	13	15	SB	KA	12:00	1	10	100	14:00	16:00	1	10	112		1	1	1	0				0	0	0
4130161	4	13	16	SB	SB	13:30	1	10	100	15:30	16:30	0	2	48		1	1	1	0				0	0	0
4130178	4	13	17	SB	SB	13:30	1	10	100	15:30	16:30	0	0	0		0	0	0	0				0	0	0
4130185	4	13	18	SB	EB	13:00	1	10	100	15:30	15:30	3	26	999		1	1	1	0				0	0	0
4130192	4	13	19	SB	EB	13:00	1	10	100	15:30	15:30	0	0	0		0	0	1	0				0	0	0
4130208	4	13	20	SB	KA	12:00	1	10	100	15:00	15:30	0	0	5		1	1	1	0				0	0	0
4130239	4	13	23	SB	KA	12:00	1	10	100	15:00	15:30	0	5	62		1	1	1	0				0	0	0
5090013	5	9	1	SB	SB	14:00	0.001	0.01	0.1	16:00	14:00	0	0	2		1	1	1	0				0	0	0
5090020	5	9	2	SB	SB	14:00	0.001	0.01	0.1	16:00	14:00	0	0	1		1	1	1	0				0	0	0
5090037	5	9	3	SB	SB	14:00	0.001	0.01	0.1	16:00	14:00	0	0	1		1	1	1	0				0	0	0
5090044	5	9	4	SB	SB	14:00	0.001	0.01	0.1	16:00	14:00	0	0	1		1	1	1	0				0	0	0
5090051	5	9	5	SB	EB	12:00	0.01	0.1	1	14:00	12:00	197	999	999		1	1	1	0				0	0	0
5100019	5	10	1	SB	SB	14:00	1.00E-07	1.00E-06	1.00E-05	16:00	10:00	0	0	1		0	1	1	0	0	0	1	0	1	1
5100026	5	10	2	SB	SB	14:00	1.00E-07	1.00E-06	1.00E-05	16:00	10:00	21	60	999		1	1	1	0	17	58	999	1	1	1
5100033	5	10	3	SB	SB	14:00	1.00E-07	1.00E-06	1.00E-05	16:00	10:00	56	176	999		1	1	1	0	53	181	999	1	1	1
5100040	5	10	4	SB	SB	14:00	1.00E-07	1.00E-06	1.00E-05	16:00	10:00	3	22	104		1	1	1	0	9	20	73	1	1	1
5100057	5	10	5	LF	SB	11:15	1.00E-07	1.00E-06	1.00E-05	15:00	12:30	0	0	3		1	1	1	0	0	1	1	1	1	1
5100064	5	10	6	LF	SB	11:15	1.00E-07	1.00E-06	1.00E-05	15:00	12:30	0	0	3		0	1	1	0	0	1	2	0	1	1
5100071	5	10	7	LF	SB	11:15	1.00E-07	1.00E-06	1.00E-05	15:00	12:30	0	0	0		0	0	1	0	0	0	1	0	0	1
5100088	5	10	8	LF	SB	11:15	1.00E-07	1.00E-06	1.00E-05	15:00	12:30	0	1	2		0	1	1	0	0	1	2	0	1	1
5100095	5	10	9	LF	SB	12:30	1.00E-07	1.00E-06	1.00E-05	15:00	13:00	13	45	138		1	1	1	0	11	48	141	1	1	1
5100101	5	10	10	LF	SB	12:30	1.00E-07	1.00E-06	1.00E-05	15:00	13:00	4	12	65		1	1	1	0	1	13	55	1	1	1
5100110	5	10	11	LF	SB	12:30	1.00E-07	1.00E-06	1.00E-05	15:00	13:00	24	78	999		1	1	1	0	25	73	999	1	1	1
5100129	5	10	12	SB	SB	12:00	1.00E-07	1.00E-06	1.00E-05	16:00	14:30	21	59	191		1	1	1	0	15	46	197	1	1	1
5100132	5	10	13	SB	EB	12:00	1.00E-07	1.00E-06	1.00E-05	16:00	14:30	11	38	193		1	1	1	0	11	41	199	1	1	1
5100149	5	10	14	SB	EB	12:00	1.00E-07	1.00E-06	1.00E-05	16:00	14:30	0	3	12		1	1	1	0	2	3	17	1	1	1
5100156	5	10	15	SB	SB	12:00	1.00E-07	1.00E-06	1.00E-05	15:00	13:00	6	9	47		1	1	1	0	3	13	51	1	1	1
5100163	5	10	16	LF	SB	12:00	1.00E-07	1.00E-06	1.00E-05	15:00	13:00	13	37	178		1	1	1	0	13	41	180	1	1	1
5100170	5	10	17	LF	SB	12:00	1.00E-07	1.00E-06	1.00E-05	15:00	13:00	45	154	999		1	1	1	0	55	152	999	1	1	1
5100187	5	10	18	SB	EB	12:30	1.00E-07	1.00E-06	1.00E-05	14:00	11:00	3	7	38		1	1	1	0				0	0	0
5100194	5	10	19	SB	EB	12:30	1.00E-07	1.00E-06	1.00E-05	14:00	11:00	2	7	24		1	1	1	0				0	0	0
5100200	5	10	20	SB	EB	12:30	1.00E-07	1.00E-06	1.00E-05	14:00	11:00	15	72	999		1	1	1	0				0	0	0
5100217	5	10	21	SB	SB	15:00	1.00E-07	1.00E-06	1.00E-05	16:00	13:00	0	1	2		1	1	1	0				0	0	0
5100224	5	10	22	SB	SB	15:00	1.00E-07	1.00E-06	1.00E-05	16:00	13:00	0	0	0		1	1	1	0				0	0	0
5100231	5	10	23	LF	SB	11:30	1.00E-07	1.00E-06	1.00E-05	14:00	12:00	10	22	120		1	1	1	0				0	0	0
5100248	5	10	24	SB	SB	12:00	1.00E-07	1.00E-06	1.00E-05	15:00	12:00	5	12	60		1	1	1	0				0	0	0
5100255	5	10	25	SB	SB	12:00	1.00E-07	1.00E-06	1.00E-05	15:00	12:00	1	4	24		1	1	1	0				0	0	0
5100262	5	10	26	LF	SB	11:30	1.00E-07	1.00E-06	1.00E-05	13:30	14:00	3	18	62		1	1	1	0				0	0	0
5100279	5	10	27	SB	EB	15:00	1.00E-07	1.00E-06	1.00E-05	17:00	14:30	66	150	999		1	1	1	0				0	0	0
5100286	5	10	28	LF	EB	14:00	1.00E-07	1.00E-06	1.00E-05	16:00	15:30	1	7	32		1	1	1	0	1	5	22	1	1	1
5100293	5	10	29	SB	SB	12:00	1.00E-07	1.00E-06	1.00E-05	15:00	13:30	12	40	131		1	1	1	0				0	0	0
5100309	5	10	30	LF	EB	14:00	1.00E-07	1.00E-06	1.00E-05	16:00	15:30	27	86	999	205CFU IN 10EXP-5 PLATE	1	1	1	0				0	0	0
5100316	5	10	31	LF	EB	14:00	1.00E-07	1.00E-06	1.00E-05	16:00	15:30	147	999	999		1	1	1	0				0	0	0
5100323	5	10	32	SB	LF	14:00	1.00E-07	1.00E-06	1.00E-05	15:00	12:30	2	14	66		1	1	1	0				0	0	0
5100330	5	10	33	SB	LF	14:00	1.00E-07	1.00E-06	1.00E-05	15:00	12:30	5	27	147		1	1	1	0				0	0	0
5100361	5	10	36	SB	LF	14:00	1.00E-07	1.00E-06	1.00E-05	15:00	12:30	0	6	20		1	1	1	0				0	0	0
5100378	5	10	37	LF	SB	13:00	1.00E-07	1.00E-06	1.00E-05	14:30	15:00	6	6	50		1	1	1	0				0	0	0
5100385	5	10	38	LF	LF	13:00	1.00E-07	1.00E-06	1.00E-05	14:30	15:00	0	0	0		0	1	1	0				0	0	0
5100392	5	10	39	LF	SB	13:00	1.00E-07	1.00E-06	1.00E-05	14:30	15:00	0	1	15		1	1	1	0				0	0	0
5100408	5	10	40	SB	SB	12:30	1.00E-07	1.00E-06	1.00E-05	14:20	13:00	72	999	999		1	1	1	0				0	0	0	8:30	12:30	16:00	16:00	LF	KA	1.00E-07	1.00E-06	1.00E-05	0	0	0	1.00E-08	1.00E-07		16	105		0
5100415	5	10	41	SB	SB	12:30	1.00E-07	1.00E-06	1.00E-05	14:20	13:00	6	32	156		1	1	1	0				0	0	0	8:30	12:30	16:00	16:00	LF	KA	1.00E-07	1.00E-06	1.00E-05	0	0	0	1.00E-08	1.00E-07		16	105		0
5100422	5	10	42	LF	EB	15:00	1.00E-07	1.00E-06	1.00E-05	17:00	16:15	0	0	0		0	0	0	0				0	0	0
5100439	5	10	43	LF	EB	13:00	1.00E-07	1.00E-06	1.00E-05	15:30	15:30	10	32	135		1	1	1	0				0	0	0	9:30	13:30	14:30	15:30	LF	KA	1.00E-07	1.00E-06	1.00E-05	0	0	0	1.00E-08	1.00E-07		2	25		0
5100446	5	10	44	LF	EB	13:00	1.00E-07	1.00E-06	1.00E-05	15:30	15:30	4	21	73	30 tc found in first blank which was used for first three.	1	1	1	0				0	0	0	9:30	13:30	14:30	15:30	LF	KA	1.00E-07	1.00E-06	1.00E-05	0	0	0	1.00E-08	1.00E-07		2	25		0
5100453	5	10	45	LF	EB	13:00	1.00E-07	1.00E-06	1.00E-05	15:30	15:30	6	9	52	3O TC FOUND IN FIRST BLANK WHICH WAS USED FOR FIRST THREE.	1	1	1	0				0	0	0	9:30	13:30	14:30	15:30	LF	KA	1.00E-07	1.00E-06	1.00E-05	0	0	0	1.00E-08	1.00E-07		2	25		0
5100460	5	10	46	LF	SB	13:00	1.00E-07	1.00E-06	1.00E-05	15:00	16:00	1	4	33		1	1	1	0				0	0	0	10:30	14:30	15:00	16:00	LF	KA	0.001	0.01	0.1	7	58	999	1.00E-08	1.00E-07		1	11		0
5100477	5	10	47	SB	SB	13:00	1.00E-07	1.00E-06	1.00E-05	15:00	16:00	8	14	71		1	1	1	0				0	0	0	10:30	14:30	15:00	16:00	LF	KA	0.001	0.01	0.1	8	66	999	1.00E-08	1.00E-07		1	11		0
5100484	5	10	48	SB	SB	13:00	1.00E-07	1.00E-06	1.00E-05	15:00	16:00	0	3	20		1	1	1	0				0	0	0	10:30	14:30	15:00	16:00	LF	KA	0.001	0.01	0.1	1	3	23	1.00E-08	1.00E-07		1	11		0
5100491	5	10	49	SB	KA	13:00	1.00E-07	1.00E-06	1.00E-05	15:30	15:30	0	0	1		0	1	1	0				0	0	0	10:00	14:00	16:00	15:00	LF	KA	0.001	0.01	0.1	9	101	999	1.00E-08	1.00E-07		0	0		0
5100507	5	10	50	SB	KA	13:00	1.00E-07	1.00E-06	1.00E-05	15:30	15:30	0	0	0		0	0	1	0				0	0	0	16:00	15:00	16:00	15:00	LF	KA	0.001	0.01	0.1	3	22	998	1.00E-08	1.00E-07		0	0		0
5100514	5	10	51	SB	KA	13:00	1.00E-07	1.00E-06	1.00E-05	15:30	15:30	0	2	6		0	1	1	0				0	0	0	10:00	14:00	16:00	15:00	LF	KA	0.001	0.01	0.1	0	7	68	1.00E-08	1.00E-07		0	0		0
5100521	5	10	52	LF	KA	14:00	1.00E-07	1.00E-06	1.00E-05	17:30	13:20	0	0	0		1	1	1	0				0	0	0	10:30	14:30	16:00	16:20	LF	KA	0.001	0.01	0.1	0	5	58	1.00E-06	1.00E-05		108	999		0
5100538	5	10	53	LF	KA	14:00	1.00E-07	1.00E-06	1.00E-05	17:30	13:20	0	0	0		0	0	1	0				0	0	0	10:30	14:30	16:00	16:20	LF	KA	0.001	0.01	0.1	1	16	169	1.00E-06	1.00E-05		108	999		0
5100545	5	10	54	SB	KA	14:00	1.00E-07	1.00E-06	1.00E-05	17:30	13:20	0	0	6		1	1	1	0				0	0	0	10:30	14:30	16:00	16:20	LF	KA	0.001	0.01	0.1	85	999	999	1.00E-06	1.00E-05		108	999		0
5100552	5	10	55	SB	EB	12:00	1.00E-07	1.00E-06	1.00E-05	15:00	13:00	0	5	27		1	1	1	0				0	0	0	11:00	15:00	15:30	13:00	LF	KA	0.001	0.01	0.1	10	89	999	1.00E-08	1.00E-07		3	42
5100569	5	10	56	SB	EB	12:00	1.00E-07	1.00E-06	1.00E-05	15:00	13:00	0	0	10		1	1	1	0				0	0	0	11:00	15:00	15:30	13:00	LF	KA	0.001	0.01	0.1	1	23	999	1.00E-08	1.00E-07		3	42		0
5100576	5	10	57	SB	EB	12:00	1.00E-07	1.00E-06	1.00E-05	15:00	13:00	0	0	2		0	1	1	0				0	0	0	11:00	15:00	15:30	13:00	LF	KA	0.001	0.01	0.1	1	8	48	1.00E-08	1.00E-07		3	42		0
5100583	5	10	58	SB	KA	12:30	1.00E-07	1.00E-06	1.00E-05	15:00	14:00	0	0	2		1	1	1	0				0	0	0	10:15	14:15	15:30	11:30	KA	KA	0.001	0.01	0.1	27	999	999	1.00E-07	1.00E-06		4	30		0
5100590	5	10	59	KA	KA	12:30	1.00E-07	1.00E-06	1.00E-05	15:00	14:00	0	0	6		1	1	1	0				0	0	0	10:15	14:15	15:30	11:30	KA	KA	0.001	0.01	0.1	10	92	999	1.00E-07	1.00E-06		4	30		0
5100606	5	10	60	KA	KA	12:30	1.00E-07	1.00E-06	1.00E-05	15:00	14:00	0	0	1		0	0	1	0				0	0	0	10:15	14:15	15:30	11:30	KA	KA	0.001	0.01	0.1	1	3	47	1.00E-07	1.00E-06		4	30		0
5100613	5	10	61	SB	SB	12:00	1.00E-07	1.00E-06	1.00E-05	13:00	14:00	0	0	5		0	1	1	0				0	0	0
5100620	5	10	62	SB	SB	12:00	1.00E-07	1.00E-06	1.00E-05	13:00	14:00	62	999	999		1	1	1	0				0	0	0
5100637	5	10	63	SB	SB	12:00	1.00E-07	1.00E-06	1.00E-05	13:00	14:00	0	1	12		0	1	1	0				0	0	0
5100644	5	10	64	SB	EB	12:30	1.00E-07	1.00E-06	1.00E-05	13:30	14:00	6	41	999		1	1	1	0				0	0	0	9:00	13:00	15:00	9:00	KA	KA	0.001	0.01	0.1	190	999	999	1.00E-08	1.00E-07		1	2		0
5100651	5	10	65	SB	EB	12:30	1.00E-07	1.00E-06	1.00E-05	13:30	14:00	7	51	999		1	1	1	0				0	0	0	9:00	13:00	15:00	9:00	KA	KA	0.001	0.01	0.1	999	999	999	1.00E-08	1.00E-07		1	2		0
5100668	5	10	66	SB	EB	12:30	1.00E-07	1.00E-06	1.00E-05	13:30	14:00	2	18	160		1	1	1	0				0	0	0	9:00	13:00	15:00	9:00	KA	KA	0.001	0.01	0.1	93	999	999	1.00E-08	1.00E-07		1	2		0
5100675	5	10	67	SB	SB	12:00	1.00E-07	1.00E-06	1.00E-05	13:30	12:00	0	5	48		1	1	1	0				0	0	0	10:00	14:00	16:00	10:00	KA	KA	0.001	0.01	0.1	1	2	25	1.00E-06	1.00E-05		11	143		0
5100682	5	10	68	SB	SB	12:00	1.00E-07	1.00E-06	1.00E-05	13:30	12:00	1	6	49		1	1	1	0				0	0	0	10:00	14:00	16:00	10:00	KA	KA	0.001	0.01	0.1	4	50	999	1.00E-06	1.00E-05		11	143		0
5100699	5	10	69	SB	SB	12:00	1.00E-07	1.00E-06	1.00E-05	13:30	12:00	4	30	162		1	1	1	0				0	0	0	10:00	14:00	16:00	10:00	KA	KA	0.001	0.01	0.1	0	3	11	1.00E-06	1.00E-05		11	143		0
5100705	5	10	70	SB	SB	12:30	1.00E-07	1.00E-06	1.00E-05	14:00	13:00	0	0	1		0	0	1	0				0	0	0	9:30	13:30	16:30	11:00	KA	KA	0.001	0.01	0.1	22	999	999	1.00E-08	1.00E-07		0	0		0
5100712	5	10	71	SB	SB	12:30	1.00E-07	1.00E-06	1.00E-05	14:00	13:00	0	1	7		0	1	1	0				0	0	0	9:30	13:30	16:30	11:00	KA	KA	0.001	0.01	0.1	0	10	104	1.00E-08	1.00E-07		0	0		0
5100729	5	10	72	SB	SB	12:30	1.00E-07	1.00E-06	1.00E-05	14:00	13:00	0	0	9		0	1	1	0				0	0	0	9:30	13:30	16:30	11:00	KA	KA	0.001	0.01	0.1	0	1	11	1.00E-08	1.00E-07		0	0		0
5100736	5	10	73	SB	SB	12:00	1.00E-07	1.00E-06	1.00E-05	13:30	12:00	1	14	110		1	1	1	0				0	0	0	10:30	14:30	15:00	12:05	KA	KA	0.001	0.01	0.1	24	154	999	1.00E-06	1.00E-05		16	144		0
5100743	5	10	74	SB	SB	12:00	1.00E-07	1.00E-06	1.00E-05	13:30	12:00	0	2	24		1	1	1	0				0	0	0	10:30	14:30	15:00	12:05	KA	KA	0.001	0.01	0.1	0	5	77	1.00E-06	1.00E-05		16	144		0
5100750	5	10	75	SB	SB	12:00	1.00E-07	1.00E-06	1.00E-05	13:30	12:00	7	38	999		1	1	1	0				0	0	0	10:30	14:30	15:00	12:05	KA	KA	0.001	0.01	0.1	0	0	9	1.00E-06	1.00E-05		16	144		0
5100767	5	10	76	SB	EB	11:30	1.00E-07	1.00E-06	1.00E-05	12:00	11:00	1	5	51		1	1	1	0				0	0	0	9:30	13:30	15:00	10:45	KA	KA	0.001	0.01	0.1	1	54	999	1.00E-06	1.00E-05		22	149		0
5100774	5	10	77	SB	EB	11:30	1.00E-07	1.00E-06	1.00E-05	12:00	11:00	6	40	999		1	1	1	0				0	0	0	9:30	13:30	15:00	10:45	KA KA KA	KA	0.001	0.01	0.1	999	999	999	1.00E-06	1.00E-05		22	149		0
5100781	5	10	78	SB	SB	13:00	1.00E-07	1.00E-06	1.00E-05	14:00	13:00	1	7	78		1	1	1	0				0	0	0	9:30	13:30	15:30	11:08	KA	KA	0.001	0.01	0.1	11	103	999	1.00E-08	1.00E-07		0	4	0	0
5100798	5	10	79	SB	SB	13:00	1.00E-07	1.00E-06	1.00E-05	14:00	13:00	0	2	14		1	1	1	0				0	0	0	9:30	13:30	15:30	11:08	KA	KA	0.001	0.01	0.1	0	0	0	1.00E-08	1.00E-07		0	4	0	0
5100804	5	10	80	SB	SB	13:00	1.00E-07	1.00E-06	1.00E-05	14:00	13:00	1	1	19		1	1	1	0				0	0	0	9:30	13:30	15:30	11:08	KA	KA	0.001	0.01	0.1	6	152	999	1.00E-08	1.00E-07		0	4	0	0
5100811	5	10	81	SB	SB	12:00	1.00E-07	1.00E-06	1.00E-05	12:30	13:00	0	9	83		1	1	1	0				0	0	0	9:30	13:30	15:00	11:42	KA	KA	0.001	0.01	0.1	74	999	999	1.00E-06	1.00E-05		8	101		0
5100828	5	10	82	SB	SB	12:00	1.00E-07	1.00E-06	1.00E-05	12:30	13:00	0	10	90		1	1	1	0				0	0	0	9:30	13:30	15:00	11:42	KA	KA	0.001	0.01	0.1	0	2	27	1.00E-06	1.00E-05		8	101	0	0
5100835	5	10	83	SB	SB	12:00	1.00E-07	1.00E-06	1.00E-05	12:30	13:00	3	35	999		1	1	1	0				0	0	0	9:30	13:30	15:00	11:42	KA	KA	0.001	0.01	0.1	0	1	22	1.00E-06	1.00E-05		8	101	0	0
5100842	5	10	84	SB	EB	12:00	1.00E-07	1.00E-06	1.00E-05	14:00	12:00	0	0	9		1	1	1	0				0	0	0
5100859	5	10	85	SB	EB	12:00	1.00E-07	1.00E-06	1.00E-05	14:00	12:00	1	18	173		1	1	1	0				0	0	0
5100866	5	10	86	SB	SB	12:00	1.00E-07	1.00E-06	1.00E-05	14:00	13:00	0	1	22		1	1	1	0				0	0	0	9:10	13:13	15:30	10:45	KA	KA	0.001	0.01	0.1	5	42	999	1.00E-06	1.00E-05		3	30	0	0
5100873	5	10	87	SB	SB	12:00	1.00E-07	1.00E-06	1.00E-05	14:00	13:00	0	1	17		1	1	1	0				0	0	0	9:10	13:13	15:30	10:45	KA	KA	0.001	0.01	0.1	0	0	0	1.00E-06	1.00E-05		3	30	0	0
5100880	5	10	88	SB	SB	13:30	1.00E-07	1.00E-06	1.00E-05	15:00	15:00	0	0	1		1	1	1	0				0	0	0
5100897	5	10	89	SB	SB	13:30	1.00E-07	1.00E-06	1.00E-05	15:00	15:00	1	2	18		1	1	1	0				0	0	0
5100903	5	10	90	SB	SB	12:00	1.00E-07	1.00E-06	1.00E-05	14:00	13:00	4	36	999		1	1	1	0				0	0	0
5100910	5	10	91	SB	SB	12:00	1.00E-07	1.00E-06	1.00E-05	14:00	13:00	0	9	74		1	1	1	0				0	0	0
5100965	5	10	96	SB	EB	12:00	1.00E-07	1.00E-06	1.00E-05	16:00	14:00	0	3	18		1	1	1	0				0	0	0
5100972	5	10	97	SB	EB	12:00	1.00E-07	1.00E-06	1.00E-05	16:00	14:00	0	0	5		1	1	1	0				0	0	0
5140015	5	14	1	AS	AS	16:00	1.00E-07	1.00E-06	1.00E-05	15:30	15:45	0	0	0		1	1	1	0				0	0	0
5140022	5	14	2	AS	AS	13:55	1.00E-07	1.00E-06	1.00E-05	15:30	15:45	0	6	14		1	1	1	0				0	0	0
5140039	5	14	3	AS	AS	13:30	1.00E-07	1.00E-06	1.00E-05	15:30	16:00	0	19	101		1	1	1	0				0	0	0
5140046	5	14	4	SB	EB	12:00	1.00E-07	1.00E-06	1.00E-05	15:30	15:00	0	0	1		0	0	1	0				0	0	0
5140053	5	14	5	SB	EB	12:00	1.00E-07	1.00E-06	1.00E-05	15:30	15:00	0	0	9		1	1	1	0				0	0	0
5140060	5	14	6	SB	LF	12:00	1.00E-07	1.00E-06	1.00E-05	14:30	14:30	0	1	4		1	1	1	0				0	0	0
5140077	5	14	7	SB	LF	12:00	1.00E-07	1.00E-06	1.00E-05	14:30	14:30	0	0	2		0	1	1	0				0	0	0
5140084	5	14	8	SB	5	12:00	1.00E-07	1.00E-06	1.00E-05	14:30	14:30	0	2	8		0	1	1	0				0	0	0
5140091	5	14	9	AS	EB	13:00	1.00E-07	1.00E-06	1.00E-05	15:30	15:30	0	0	1		1	1	1	0				0	0	0
5140107	5	14	10	AS	EB	14:00	1.00E-07	1.00E-06	1.00E-05	16:00	16:00	6	1	0		0	1	0	0				0	0	0
5140114	5	14	11	AS	EB	14:00	1.00E-07	1.00E-06	1.00E-05	16:00	16:00	0	0	3		0	1	1	0				0	0	0
5140121	5	14	12	SB	EB	13:30	1.00E-07	1.00E-06	1.00E-05	16:30	16:00	0	0	0		0	1	1	0				0	0	0
5140138	5	14	13	SB	EB	12:00	1.00E-07	1.00E-06	1.00E-05	15:00	15:30	0	0	0		1	1	1	0				0	0	0
5140145	5	14	14	AS	KA	12:00	1.00E-07	1.00E-06	1.00E-05	15:00	17:00	0	0	0		0	0	0	0				0	0	0
5140152	5	14	15	LF	KA	14:00	1.00E-07	1.00E-06	1.00E-05	17:30	13:20	0	0	0		0	0	0	0				0	0	0
5140169	5	14	16	AS	EB	13:00	1.00E-04	0.001	0.01	15:30	15:45	0	2	12		1	1	1	0				0	0	0
5140176	5	14	17	AS	AS	13:00	1.00E-06	1.00E-05	1.00E-04	15:30	15:30	0	0	1		0	0	1	0				0	0	0
5140183	5	14	18	SB	EB	12:00	1.00E-04	0.001	0.01	16:00	16:00	0	11	93		1	1	1	0				0	0	0
5140190	5	14	19	SB	AS	12:00	1.00E-04	0.001	0.01	15:00	13:00	0	0	2		1	1	1	0				0	0	0
5150069	5	15	6	SB	SB	12:00	0.01	0.1	1	14:00	12:00	2	18	167		1	1	1	0				0	0	0
5150076	5	15	7	SB	EB	12:00	0.01	0.1	1	14:00	12:00	0	1	8		1	1	1	0				0	0	0
5150083	5	15	8	SB	EB	12:30	0.01	0.1	1	14:00	12:00	0	1	7		1	1	1	0				0	0	0	8:15	12:15	15:30	10:30	KA	KA	0.01	0.1	1	0	0	0	1.00E-06	1.00E-05		3	60		0
5150090	5	15	9	SB	EB	12:30	0.01	0.1	1	14:00	12:00	0	0	2		1	1	1	0				0	0	0	8:15	12:15	15:30	10:30	KA	KA	0.01	0.1	1	0	0	0	1.00E-06	1.00E-05		3	60	0	0
5150106	5	15	10	SB	EB	12:30	0.01	0.1	1	14:00	12:00	1	6	61		1	1	1	0				0	0	0	8:15	12:15	15:30	10:30	KA	KA	0.01	0.1	1	0	0	0	1.00E-06	1.00E-05		3	60		0
5150113	5	15	11	SB	EB	12:00	0.01	0.1	1	14:00	13:00	0	1	7		1	1	1	0				0	0	0	9:10	13:13	15:30	10:45	KA	KA	0.01	0.1	1	0	0	0	1.00E-06	1.00E-05		3	30		0
5150120	5	15	12	SB	EB	12:00	0.01	0.1	1	14:00	13:00	0	2	16		1	1	1	0				0	0	0	9:10	13:13	15:30	10:45	KA	KA	0.01	0.1	1	0	0	0	1.00E-06	1.00E-05		3	30		0
5150137	5	15	13	SB	SB	12:00	0.01	0.1	1	14:00	13:00	999	999	999		1	1	1	0				0	0	0	9:10	13:13	15:30	10:45	KA	KA	0.01	0.1	1	4	70	999	1.00E-06	1.00E-05		3	30	0	0
5150144	5	15	14	SB	SB	12:30	0.01	0.1	1	15:00	14:00	0	5	40		1	1	1	0				0	0	0	9:30	13:30	15:30	10:30	KA	KA	0.01	0.1	1	0	0	0	1.00E-05	1.00E-04		42	999	0	0
5150151	5	15	15	SB	SB	12:30	0.01	0.1	1	15:00	14:00	199	999	999		1	1	1	0				0	0	0	9:30	13:30	15:30	10:30	KA	KA	0.01	0.1	1	7	143	999	1.00E-05	1.00E-04		42	999	0	0
5150168	5	15	16	SB	SB	12:30	0.01	0.1	1	15:00	14:00	0	2	13		1	1	1	0				0	0	0	9:30	13:30	15:30	10:30	KA	KA	0.01	0.1	1	0	0	0	1.00E-05	1.00E-04		42	999	0	0
5150175	5	15	17	SB	SB	12:30	0.01	0.1	1	15:00	14:00	0	0	10		1	1	1	0				0	0	0
5150182	5	15	18	SB	SB	12:30	0.01	0.1	1	15:00	14:00	0	2	11		1	1	1	0				0	0	0
5150199	5	15	19	SB	SB	12:30	0.01	0.1	1	15:00	14:00	100	999	999		1	1	1	0				0	0	0	9:30	13:30	15:30	10:30	KA	KA	0.01	0.1	1	3	22	169	1.00E-05	1.00E-04		42	999	0	0
5150205	5	15	20	SB		13:30	0.01	0.1	1	15:00	15:00	0	0	7		1	1	1	0				0	0	0
5150212	5	15	21	SB	SB	13:30	0.01	0.1	1	15:00	15:00	5	50	999		1	1	1	0				0	0	0
5150229	5	15	22	SB	SB	13:30	0.01	0.1	1	15:00	15:00	11	105	999		1	1	1	0				0	0	0
5150236	5	15	23	SB	SB	12:00	0.01	0.1	1	14:00	14:00	188	999	999		1	1	1	0				0	0	0	9:10	13:10	16:00	11:15	KA	KA	0.01	0.1	1	17	159	999	1.00E-07	1.00E-06		0	0	0	0
5150243	5	15	24	SB	SB	12:00	0.01	0.1	1	14:00	14:00	1	4	48		1	1	1	0				0	0	0	9:10	13:10	16:00	11:15	KA	KA	0.01	0.1	1	0	6	70	1.00E-07	1.00E-06		0	0	0	0
5150250	5	15	25	SB	SB	12:00	0.01	0.1	1	14:00	14:00	0	9	106		1	1	1	0				0	0	0	9:10	13:10	16:00	11:15	KA	KA	0.01	0.1	1	1	24	999	1.00E-07	1.00E-06		0	0	0	0
5150267	5	15	26	SB	SB	12:00	0.01	0.1	1	14:00	12:00	98	999	999		1	1	1	0				0	0	0	9:10	13:10	16:00	11:30	KA	KA	0.01	0.1	1	0	20	159	1.00E-06	1.00E-05		1	1	0	0
5150274	5	15	27	SB	SB	12:00	0.01	0.1	1	14:00	12:00	109	999	999		1	1	1	0				0	0	0	9:10	13:10	16:00	11:30	KA	KA	0.01	0.1	1	1	11	100	1.00E-06	1.00E-05		1	1	0	0
5150281	5	15	28	SB	SB	12:00	0.01	0.1	1	14:00	12:00	140	999	999		1	1	1	0				0	0	0	9:10	13:10	16:00	13:10	KA	KA	0.01	0.1	1	0	14	146	1.00E-06	1.00E-05		1	1	0	0
5150298	5	15	29	SB	SB	12:00	0.01	0.1	1	14:00	12:00	110	999	999		1	1	1	0				0	0	0	9:10	13:10	16:00	11:30	KA	KA	0.01	0.1	1	0	13	127	1.00E-06	1.00E-05		1	1	0	0
5150304	5	15	30	SB	SB	12:00	0.01	0.1	1	14:00	13:00	5	41	999		1	1	1	0				0	0	0
5150311	5	15	31	SB	SB	12:00	0.01	0.1	1	14:00	14:00	173	999	999		1	1	1	0				0	0	0
5150328	5	15	32	SB	SB	12:00	0.01	0.1	1	14:00	13:00	199	999	999		1	1	1	0				0	0	0
5150335	5	15	33	SB	SB	12:00	0.01	0.1	1	14:00	13:00	200	999	999		1	1	1	0				0	0	0
5150342	5	15	34	SB	EB	12:00	0.01	0.1	1	14:00	14:00	193	999	999		1	1	1	0				0	0	0
5150359	5	15	35	SB	EB	12:00	0.01	0.1	1	14:00	14:00	72	999	999		1	1	1	0				0	0	0	8:30	12:30	15:00	11:30	KA	KA	0.01	0.1	1	4	70	999	1.00E-07	1.00E-06		4	24	0	0
5150366	5	15	36			12:00	0.01	0.1	1	14:00	13:00	147	999	999		1	1	1	0				0	0	0	8:30	12:30	15:00	11:30	KA	KA	0.01	0.1	1	0	0	0	1.00E-07	1.00E-06		4	24	0	0
5150373	5	15	37	SB	EB	12:00	0.01	0.1	1	14:00	14:00	197	999	999		1	1	1	0				0	0	0
5150380	5	15	38	SB	EB	12:00	0.01	0.1	1	14:00	14:00	999	999	999		1	1	1	0				0	0	0
5150397	5	15	39	SB	EB	12:00	0.01	0.1	1	14:00	14:00	0	3	21		1	1	1	0				0	0	0	8:30	12:30	15:00	11:30	KA	KA	0.01	0.1	1	3	50	999	1.00E-07	1.00E-06		4	24	0	0
5150403	5	15	40	SB	EB	12:00	0.01	0.1	1	13:30	13:00	8	75	999		1	1	1	0				0	0	0
5150410	5	15	41	SB	EB	12:00	0.01	0.1	1	13:30	13:00	203	999	999		1	1	1	0				0	0	0	10:30	14:30	16:00	10:45	KA	KA	0.01	0.1	1	0	28	999	1.00E-05	1.00E-04		999	999	0	0
5150427	5	15	42	SB	EB	12:00	0.01	0.1	1	13:00	14:00	7	61	999		1	1	1	0				0	0	0	9:55	13:55	16:00	11:45	KA	KA	0.01	0.1	1	2	34	999	1.00E-04	0.001		999	999	0	0
5150434	5	15	43	SB	EB	12:00	0.01	0.1	1	13:30	13:00	198	999	999		1	1	1	0				0	0	0	10:30	14:30	16:00	10:45	KA	KA	0.01	0.1	1	0	6	60	1.00E-05	1.00E-04		999	999	0	0
5150441	5	15	44	SB	EB	12:00	0.01	0.1	1	13:30	13:00	1	17	163		1	1	1	0				0	0	0	10:30	14:30	16:00	10:45	KA	KA	0.01	0.1	1	0	0	0	1.00E-05	1.00E-04		999	999	0	0
5150458	5	15	45	SB	EB	12:00	0.01	0.1	1	13:30	13:00	21	187	999		1	1	1	0				0	0	0	10:30	14:30	16:00	10:45	KA	KA	0.01	0.1	1	1	4	43	1.00E-05	1.00E-04		999	999	0	0
5150465	5	15	46	SB	EB	12:00	0.01	0.1	1	13:00	14:00	0	1	29		1	1	1	0				0	0	0	9:55	13:55	16:00	11:45	KA	KA	0.01	0.1	1	2	8	76	1.00E-04	0.001		999	999	0	0
5150472	5	15	47	SB	EB	12:00	0.01	0.1	1	13:00	14:00	0	4	41		1	1	1	0				0	0	0	9:55	13:55	16:00	11:45	KA	KA	0.01	0.1	1	0	27	120	1.00E-04	0.001		999	999		0
5150496	5	15	49	SB	EB	13:00	0.01	0.1	1	15:00	13:00	199	999	999		1	1	1	0				0	0	0
5150502	5	15	50	SB	EB	13:00	0.01	0.1	1	15:00	13:00	999	999	999		1	1	1	0				0	0	0
5150519	5	15	51	SB	EB	13:00	0.01	0.1	1	15:00	13:00	197	999	999		1	1	1	0				0	0	0
5150526	5	15	52	SB	EB	13:00	0.01	0.1	1	15:00	13:00	2	21	198		1	1	1	0				0	0	0
5150533	5	15	53	SB	EB	12:30	0.01	0.1	1	14:00	14:00	203	999	999		1	1	1	0				0	0	0	9:00	13:00	16:25	11:20	KA	KA	0.01	0.1	1	7	51	999	1.00E-07	1.00E-06		5	21	0	0
5150540	5	15	54	SB	EB	12:30	0.01	0.1	1	14:00	14:00	65	999	999		1	1	1	0				0	0	0	9:00	13:00	16:25	11:20	KA	KA	0.01	0.1	1	2	35	999	1.00E-07	1.00E-06		5	21	0	0
5150557	5	15	55	EB	SB	12:30	0.01	0.1	1	14:00	14:00	188	999	999		1	1	1	0				0	0	0	9:00	13:00	16:25	11:20	KA	KA	0.01	0.1	1	3	53	999	1.00E-07	1.00E-06		5	21	0	0
5150564	5	15	56	SB	EB	12:30	0.01	0.1	1	14:00	14:00	157	999	999		1	1	1	0				0	0	0	9:00	13:00	16:25	11:20	KA	KA	0.01	0.1	1	3	26	999	1.00E-07	1.00E-06		5	21	0	0
5150571	5	15	57	SB	EB	13:00	0.01	0.1	1	15:00	13:00	999	999	999		1	1	1	0				0	0	0	10:00	14:00	15:15	10:45	KA	KA	0.01	0.1	1	3	67	999	1.00E-05	1.00E-04		175	999	0	0
5150588	5	15	58	SB	EB	13:00	0.01	0.1	1	15:00	13:00	193	999	999		1	1	1	0				0	0	0	10:00	14:00	15:15	10:45	KA	KA	0.01	0.1	1	1	28	175	1.00E-05	1.00E-04		175	999	0	0
5150595	5	15	59	SB	EB	13:00	0.01	0.1	1	15:00	13:00	63	999	999		1	1	1	0				0	0	0	10:00	14:00	15:15	10:45	KA	KA	0.01	0.1	1	0	4	32	1.00E-05	1.00E-04		175	999	0	0
5150601	5	15	60	SB	EB	13:00	0.01	0.1	1	15:00	13:00	0	5	41		1	1	1	0				0	0	0	10:00	14:00	15:15	10:45	KA	KA	0.01	0.1	1	0	0	0	1.00E-05	1.00E-04		175	999	0	0
5150618	5	15	61	SB	EB	12:00	0.01	0.1	1	14:00	13:00	183	999	999		1	1	1	0				0	0	0	9:30	13:30	15:30	10:45	KA	KA	0.01	0.1	1	1	19	130	1.00E-04	0.001		999	999	0	0
5150625	5	15	62	SB	EB	12:00	0.01	0.1	1	14:00	13:00	1	5	53		1	1	1	0				0	0	0	9:30	13:30	15:30	10:45	KA	KA	0.01	0.1	1	0	0	0	1.00E-04	0.001		999	999	0	0
5150632	5	15	63	SB	EB	12:00	0.01	0.1	1	14:00	13:00	130	999	999		1	1	1	0				0	0	0	9:30	13:30	15:30	10:45	KA	KA	0.01	0.1	1	1	34	166	1.00E-04	0.001		999	999	0	0
5150649	5	15	64	SB	EB	12:00	0.01	0.1	1	16:00	14:00	195	999	999		1	1	1	0				0	0	0
5150656	5	15	65	SB	EB	12:00	0.01	0.1	1	16:00	14:00	175	999	999		1	1	1	0				0	0	0
5150663	5	15	66	SB	EB	12:00	0.01	0.1	1	16:00	14:00	187	999	999		1	1	1	0				0	0	0
5150670	5	15	67	SB	EB	12:00	0.01	0.1	1	16:00	14:00	7	81	999		1	1	1	0				0	0	0
5150687	5	15	68	SB	EB	13:00	0.01	0.1	1	15:00	13:00	11	103	999		1	1	1	0				0	0	0
5150694	5	15	69	SB	EB	13:00	0.01	0.1	1	15:00	13:00	2	23	999		1	1	1	0				0	0	0	9:30	13:30	16:30	11:15	KA	KA	0.01	0.1	1	1	6	94	1.00E-06	1.00E-05		3	190	0	0
5150700	5	15	70	SB	EB	13:00	0.01	0.1	1	15:00	13:00	16	150	999		1	1	1	0				0	0	0	9:30	13:30	16:30	11:15	LA	KA	0.01	0.1	1	0	1	16	1.00E-06	1.00E-05		32	190	0	0
5150717	5	15	71	SB	EB	13:00	0.01	0.1	1	15:00	13:00	109	999	999		1	1	1	0				0	0	0	9:30	13:30	16:30	11:15	KA	KA	0.01	0.1	1	1	10	60	1.00E-06	1.00E-05		32	190	0	0
5150724	5	15	72	SB	EB	13:00	0.01	0.1	1	15:00	13:00	0	3	20		1	1	1	0				0	0	0	9:30	13:30	16:30	11:15	KA	KA	0.01	0.1	1	0	0	0	1.00E-06	1.00E-05		32	190	0	0
5150731	5	15	73	SB	EB	13:00	0.01	0.1	1	15:00	14:00	77	999	999		1	1	1	0				0	0	0
5150748	5	15	74	SB	EB	13:00	0.01	0.1	1	15:00	14:00	0	8	93		1	1	1	0				0	0	0	10:00	14:00	16:00	11:30	KA	KA	0.01	0.1	1	0	0	13	1.00E-04	0.001		999	999		0
5150755	5	15	75	SB	EB	13:00	0.01	0.1	1	15:00	14:00	34	999	999		1	1	1	0				0	0	0
5150762	5	15	76	SB	EB	13:00	0.01	0.1	1	15:00	14:00	54	999	999		1	1	1	0				0	0	0	10:00	14:00	16:00	11:30	KA	KA	0.01	0.1	1	0	5	19	1.00E-04	0.001		999	999		0
5150779	5	15	77	SB	EB	13:00	0.01	0.1	1	15:00	14:00	85	999	999		1	1	1	0				0	0	0	10:00	14:00	16:00	11:30	KA	KA	0.01	0.1	1	1	2	22	1.00E-04	0.001		999	999		0
5150786	5	15	78	SB	EB	12:00	0.01	0.1	1	14:00	10:00	999	999	999		1	1	1	0				0	0	0
5150793	5	15	79	SB	EB	12:00	0.01	0.1	1	14:00	10:00	0	0	5		1	1	1	0				0	0	0
5150809	5	15	80	SB	EB	12:00	0.01	0.1	1	14:00	10:00	0	0	2		1	1	1	0				0	0	0
5150816	5	15	81	SB	EB	12:00	0.01	0.1	1	14:00	10:00	193	999	999		1	1	1	0				0	0	0
5150823	5	15	82	SB	EB	13:00	0.01	0.1	1	15:00	13:00	30	999	999		1	1	1	0				0	0	0
5150830	5	15	83	SB	EB	12:00	0.01	0.1	1	14:00	10:00	0	0	2		1	1	1	0				0	0	0
5150854	5	15	85	SB	EB	13:00	0.01	0.1	1	15:00	13:00	0	0	6		1	1	1	0				0	0	0
5150861	5	15	86	SB	EB	13:00	0.01	0.1	1	15:00	13:00	0	1	11		1	1	1	0				0	0	0
5150885	5	15	88
5150892	5	15	89	SB	EB	12:00	0.01	0.1	1	14:00	15:00	13	136	999		1	1	1	0				0	0	0
5150908	5	15	90	SB	EB	12:00	0.01	0.1	1	15:00	14:00	0	0	0		1	1	1	0				0	0	0
6010010	6	1	1	SB	RA	14:00	0.1	1	10	16:00	10:00	103	999	999		1	1	1	0	117	999	999	1	1	1
6010027	6	1	2	SB	RA	14:00	0.1	1	10	16:00	10:00	0	2	13		1	1	1	0	0	1	21	1	1	1
6010034	6	1	3	SB	RA	14:00	0.1	1	10	16:00	10:00	0	0	0		1	1	1	0	0	0	0	1	1	1
6010041	6	1	4	LF	EB	11:30	0.1	1	100	15:00	12:30	0	0	10		0	0	1	0	0	0	7	0	0	0
6010058	6	1	5	LF	SB	11:30	1	10	100	15:00	12:30	2	999	999		1	1	1		0	999	999	0	1	1
6010065	6	1	6	LF	SB	11:30	1	10	100	15:00	12:30	1	5	86		1	1	1	0	1	8	87	1	1	1
6010072	6	1	7	LF	SB	11:30	1	10	100	15:00	12:30	3	27	999		1	1	1	0	2	26	999	1	1	1
6010089	6	1	8	LF	SB	11:30	1	10	100	15:00	12:30	0	0	0		1	1	1		0	0	2	1	1	1
6010096	6	1	9	LF	SB	12:00	0.1	1	10	15:00	14:00	0	3	16		1	1	1	0	0	1	12	1	1	1
6010102	6	1	10	LF	SB	12:00	0.1	1	10	15:00	14:00	0	0	0		1	1	1	0	0	0	0	1	1	1
6010119	6	1	11	LF	SB	12:00	0.1	1	10	15:00	14:00	0	0	2		1	1	1	0	0	0	0	1	1	1
6010126	6	1	12	LF	SB	12:00	0.1	1	10	15:00	14:00	0	0	2		1	1	1	0	0	0	0	1	1	1
6010133	6	1	13	LF	SB	12:00	0.1	1	10	15:00	14:00	122	999	999		1	1	1	0	105	999	999	1	1	1
6010140	6	1	14	LF	EB	11:20	0.1	1	10	13:00	13:00	0	2	998		1	1	1	0	0	2	998	1	1	1
6010157	6	1	15	LF	EB	11:20	0.1	1	10	13:00	13:00	3	28	144		1	1	1	0	6	38	101	1	1	1
6010164	6	1	16	LF	EB	11:20	0.1	1	10	13:00	13:00	123	999	999		1	1	1	0	105	999	999	1	1	1
6010171	6	1	17	LF	EB	11:20	0.1	1	10	13:00	13:00	7	15	118		1	1	1	0	10	15	120	1	1	1
6010188	6	1	18	LF	EB	11:20	0.1	1	10	13:00	13:00	0	0	8		1	1	1	0	0	0	6	1	1	1
6010195	6	1	19	SB	LF	12:00	0.1	1	10	14:00	12:30	6	8	30		1	1	1	0				0	0	0
6010201	6	1	20	SB	LF	12:00	0.1	1	10	14:00	12:30	40	104	999		1	1	1	0				0	0	0
6010218	6	1	21	SB	EB	12:00	0.1	1	10	14:00	12:30	3	13	104		1	1	1	0				0	0	0
6010225	6	1	22	SB	EB	12:00	0.1	1	10	14:00	12:30	0	0	0		0	0	1	0				0	0	0
6010232	6	1	23	SB	EB	12:00	0.1	1	10	14:00	12:30	0	0	2		1	1	1	0				0	0	0
6010249	6	1	24	SB	SB	12:30	0.1	1	10	14:00	11:00	0	1	3		1	1	1	0				0	0	0
6010256	6	1	25	SB	EB	12:30	0.1	1	10	14:00	11:00	0	0	0		1	1	1	0				0	0	0
6010263	6	1	26	SB	EB	12:30	0.1	1	10	14:00	11:00	999	999	999		1	1	1	0				0	0	0
6010270	6	1	27	SB	SB	12:30	0.1	1	10	14:00	11:00	0	0	0		1	1	1	0				0	0	0
6010287	6	1	28	SB	EB	12:30	0.1	1	10	14:00	11:00	12	64	999		1	1	1	0				0	0	0
6010294	6	1	29	SB	SB	12:00	0.1	1	10	15:00	12:00	10	22	200		1	1	1	0				0	0	0
6010300	6	1	30	SB	SB	12:00	0.1	1	10	15:00	12:00	0	1	14		1	1	1	0				0	0	0
6010317	6	1	31	SB	SB	12:00	0.1	1	10	15:00	12:00	15	46	198		1	1	1	0				0	0	0
6010324	6	1	32	SB	SB	12:00	0.1	1	10	15:00	12:00	0	1	10		0	1	1	0				0	0	0
6010331	6	1	33	SB	SB	12:00	0.1	1	10	15:00	12:00	0	0	3		1	1	1	0				0	0	0
6010348	6	1	34	SB	SB	12:00	0.1	1	10	15:00	13:30	0	1	3		1	1	1	0				0	0	0
6010355	6	1	35	SB	SB	12:00	0.1	1	10	15:00	13:30	25	69	999		1	1	1	0				0	0	0
6010362	6	1	36	SB	SB	12:00	0.1	1	10	15:00	13:30	0	0	5		1	1	1	0				0	0	0
6010379	6	1	37	SB	SB	12:00	0.1	1	10	15:00	13:30	0	1	2		1	1	1	0				0	0	0
6010386	6	1	38	SB	SB	12:00	0.1	1	10	15:00	13:30	0	0	0		0	0	1	0				0	0	0
6010393	6	1	39	SB	SB	12:30	0.1	1	10	14:30	13:30	8	22	199		1	1	1					0	0	0
6010409	6	1	40	SB	SB	12:30	0.1	1	10	14:30	13:30	0	0	2		1	1	1	0				0	0	0
6010416	6	1	41	SB	SB	12:30	0.1	1	10	14:30	13:30	29	74	999		1	1	1	0				0	0	0
6010423	6	1	42	SB	EB	12:30	0.1	1	10	14:30	13:30	1	2	19		1	1	1	0				0	0	0
6010430	6	1	43	LF	EB	14:00	0.1	1	10	16:00	15:30	0	1	11		1	1	1	0				0	0	0
6010447	6	1	44	SB	SB	13:30	0.1	1	10	15:00	15:00	0	0	1		1	1	1	0				0	0	0
6010454	6	1	45	sb	lf	13:30	0.1	1	10	15:00	15:00	0	2	21		1	1	1	0				0	0	0
6010461	6	1	46	sb	lf	13:30	0.1	1	10	15:00	15:00	0	1	5		1	1	1	0				0	0	0
6010478	6	1	47	SB	EB	12:30	0.1	1	10	14:30	12:40	999	999	999		1	1	1	0				0	0	0
6010485	6	1	48	SB	EB	12:30	0.1	1	10	14:30	12:40	0	0	8		1	1	1	0				0	0	0
6010492	6	1	49	SB	EB	12:30	0.1	1	10	14:30	12:40	91	999	999		1	1	1	0				0	0	0
6010508	6	1	50	SB	EB	12:30	0.1	1	10	14:30	12:40	0	0	0		1	1	1	0				0	0	0
6010515	6	1	51	SB	EB	12:30	0.1	1	10	14:30	12:40	0	0	1		1	1	1	0				0	0	0
6010522	6	1	52	SB	SB	12:00	0.1	1	10	13:45	15:30	999	999	999		1	1	1	0				0	0	0	8:30	12:30	16:00	16:00	LF	KA	0.01	0.1	1	0	0	0	1.00E-08	1.00E-07		16	105		0
6010539	6	1	53	SB	SB	12:00	0.1	1	10	13:45	15:30	0	2	17		1	1	1	0				0	0	0	8:30	12:30	16:00	16:00	LF	KA	0.01	0.1	1	0	0	0	1.00E-08	1.00E-07		16	105		0
6010546	6	1	54	SB	SB	12:00	0.1	1	10	13:45	15:30	999	999	999		1	1	1	0				0	0	0	8:30	12:30	16:00	16:00	LF	KA	0.01	0.1	1	0	103	999	1.00E-08	1.00E-07		16	105		0
6010553	6	1	55	SB	SB	12:00	0.1	1	10	13:45	15:30	3	24	999		1	1	1	0				0	0	0	8:30	12:30	16:00	16:00	LF	KA	0.01	0.1	1	0	0	0	1.00E-08	1.00E-07		16	105		0
6010560	6	1	56	SB	SB	12:00	0.1	1	10	13:45	15:30	0	0	0		1	1	1	0				0	0	0	8:30	12:30	16:00	16:00	LF	KA	0.01	0.1	1	0	0	0	1.00E-08	1.00E-07		16	105		0
6010577	6	1	57	SB	EB	13:00	0.1	1	10	16:00	17:00	86	999	999		1	1	1	0				0	0	0
6010584	6	1	58	EB	EB	13:00	0.1	1	10	16:00	17:00	0	2	13		1	1	1	0				0	0	0
6010591	6	1	59	SB	EB	13:00	0.1	1	10	16:00	17:00	2	8	998		1	1	1	0				0	0	0
6010607	6	1	60	SB	EB	13:00	0.1	1	10	16:00	17:00	0	4	33		1	1	1	0				0	0	0
6010614	6	1	61	EB	EB	13:00	0.1	1	10	16:00	17:00	0	0	9		1	1	1	0				0	0	0
6010621	6	1	62	LF	SB	13:00	0.1	1	10	15:00	15:00	0	0	6		1	1	1	0				0	0	0
6010638	6	1	63	LF	SB	13:00	0.1	1	10	15:00	15:00	12	101	999		1	1	1	0				0	0	0
6010645	6	1	64	LF	SB	13:00	0.1	1	10	15:00	15:00	136	999	999		1	1	1	0				0	0	0
6010652	6	1	65	LF	SB	13:00	0.1	1	10	15:00	15:00	0	1	11		1	1	1	0				0	0	0
6010669	6	1	66	LF	SB	13:00	0.1	1	10	15:00	15:00	0	0	0		1	1	1	0				0	0	0
6010676	6	1	67	SB	EB	12:00	0.1	1	10	14:30	14:30	34	998	999		1	1	1	0				0	0	0
6010683	6	1	68	SB	EB	12:00	0.1	1	10	14:30	14:30	0	1	13		1	1	1	0				0	0	0
6010690	6	1	69	SB	EB	12:00	0.1	1	10	14:30	14:30	999	999	999		1	1	1	0				0	0	0
6010706	6	1	70	SB	EB	12:00	0.1	1	10	14:30	14:30	145	999	999		1	1	1	0				0	0	0
6010713	6	1	71	SB	EB	12:00	0.1	1	10	14:30	14:30	2	22	998		1	1	1	0				0	0	0
6010720	6	1	72	LF	KA	12:00	0.1	1	10	14:00	16:00	1	3	36		1	1	1	0				0	0	0	10:30	14:30	16:00	16:00	LF	KA	0.1	0.5		0	0		1.00E-08	1.00E-07		0	15		0
6010737	6	1	73	SB	SB	12:00	0.1	1	10	14:00	16:00	0	2	998		1	1	1	0				0	0	0	10:30	14:30	16:00	16:00	LF	KA	0.1	0.5		2	21		1.00E-08	1.00E-07		0	15		0
6010744	6	1	74	SB	SB	12:00	0.1	1	10	14:00	16:00	16	53	999		1	1	1	0				0	0	0	10:30	14:30	16:00	16:00	LF	KA	0.1	0.5		0	0		1.00E-08	1.00E-07		0	15		0
6010751	6	1	75	SB	KA	12:00	0.1	1	10	14:00	16:00	999	999	999		1	1	1	0				0	0	0							0.1	0.5		36	999		1.00E-08	1.00E-07		0	15
6010768	6	1	76	SB	SB	12:00	0.1	1	10	14:00	16:00	0	2	998		1	1	1	0				0	0	0	10:30	14:30	16:00	16:00	LF	KA	0.1	0.5		0	0		1.00E-08	1.00E-07		0	15		0
6010775	6	1	77	LF	KA	13:00	0.1	1	10	14:30	16:00	0	0	3		1	1	1	0				0	0	0	10:30	14:30	16:00	17:00	LF	KA	0.1	0.5		0	2		1.00E-08	1.00E-07		1	14		0
6010782	6	1	78	SB	SB	13:00	0.1	1	10	14:30	16:00	45	999	999		1	1	1	0				0	0	0	10:30	14:30	16:00	17:00	LF	KA	0.1	0.5		0	0		1.00E-08	1.00E-07		1	14		0
6010799	6	1	79	LF	SB	13:00	0.1	1	10	14:30	16:00	0	0	0		1	1	1	0				0	0	0	10:30	14:30	16:00	17:00	LF	KA	0.1	0.5		0	0		1.00E-08	1.00E-07		1	14		0
6010805	6	1	80	LF	KA	13:00	0.1	1	10	14:30	16:00	0	0	0		1	1	1	0				0	0	0	10:30	14:30	16:00	17:30	LF	KA	0.1	0.5		0	0		1.00E-08	1.00E-07		1	14		0
6010812	6	1	81	LF	KA	13:00	0.1	1	10	14:30	16:00	999	999	999		1	1	1	0				0	0	0	10:30	14:30	16:00	17:30	LF	KA	0.1	0.5		0	0		1.00E-08	1.00E-07		1	14		0
6010829	6	1	82	SB	EB	13:00	0.1	1	10	15:30	15:30	1	20	998		1	1	1	0				0	0	0	10:30	14:30	17:00	16:00	LF	KA	0.1	0.5		0	0		1.00E-08	1.00E-07		4	42		0
6010836	6	1	83	SB	EB	13:00	0.1	1	10	15:30	15:30	0	0	38		0	1	1	0				0	0	0	10:30	14:30	17:00	16:00	LF	KA	0.1	0.5		0	0		1.00E-08	1.00E-07		4	42		0
6010843	6	1	84	SB	EB	13:00	0.1	1	10	15:30	15:30	0	3	45		1	1	1	0				0	0	0	10:30	14:30	17:00	16:00	LF	KA	0.1	0.5		0	0		1.00E-08	1.00E-07		4	42		0
6010850	6	1	85	SB	EB	13:00	0.1	1	10	15:30	15:30	1	3	31		1	1	1	0				0	0	0	10:30	14:30	17:00	16:30	LF	KA	0.1	0.5		0	0		1.00E-08	1.00E-07		4	42		0
6010867	6	1	86	SB	EB	13:00	0.1	1	10	15:30	15:30	999	999	998		1	1	1	0				0	0	0	10:30	14:30	17:00	16:00	LF	KA	0.1	0.5		0	0		1.00E-08	1.00E-07		4	42		0
6010874	6	1	87	SB	EB	12:00	0.1	1	10	15:00	15:00	0	0	998		1	1	1	0				0	0	0	9:00	13:00	15:00	12:20	KA	KA	0.5	1		0	0		1.00E-08	1.00E-07		0	5		0
6010881	6	1	88	SB	EB	12:00	0.1	1	10	15:00	15:00	2	998	998		1	1	1	0				0	0	0	9:00	13:00	15:00	12:20	KA	KA	0.5	1		0	0		1.00E-08	1.00E-07		0	5		0
6010898	6	1	89	SB	KA	12:00	0.1	1	10	15:00	15:00	25	999	998		1	1	1	0				0	0	0	9:00	13:00	15:00	12:20	KA	KA	0.5	1		999	999		1.00E-08	1.00E-07		0	5		0
6010904	6	1	90	SB	EB	12:00	0.1	1	10	15:00	15:00	6	82	999		1	1	1	0				0	0	0	9:00	13:00	15:00	12:20	KA	KA	0.5	1		0	1		1.00E-08	1.00E-07		0	5		0
6010911	6	1	91	SB	EB	12:00	0.1	1	10	15:00	15:00	0	0	0		0	0	0	0				0	0	0	9:00	13:00	15:00	12:20	KA	KA	0.5	1		0	0		1.00E-08	1.00E-07		0	5		0
6010928	6	1	92	SB	SB	13:30	0.1	1	10	15:00	15:00	0	1	23		1	1	1	0				0	0	0
6010935	6	1	93	SB	SB	13:30	0.1	1	10	15:00	15:00	0	0	5		1	1	1	0				0	0	0
6011208	6	1	120	SB	SB	12:00	0.1	1	10	13:00	12:00	8	73	999		1	1	1	0				0	0	0
6011215	6	1	121	SB	SB	12:00	0.1	1	10	13:00	12:00	24	999	999		1	1	1	0				0	0	0
6011222	6	1	122	SB	SB	12:00	0.1	1	10	13:00	12:00	2	17	161		1	1	1	0				0	0	0
6011239	6	1	123	SB	SB	12:00	0.1	1	10	13:00	12:00	1	9	79		1	1	1	0				0	0	0
6011246	6	1	124	SB	KA	12:00	0.1	1	10	13:00	12:00	8	70	999		1	1	1	0				0	0	0
6011253	6	1	125	SB	SB	12:00	1	10	100	13:00	12:00	6	51	999		1	1	1	0				0	0	0
6011260	6	1	126	SB	SB	13:00	0.1	1	10	15:00	13:00	0	5	43		1	1	1	0				0	0	0
6011277	6	1	127	SB	SB	13:00	0.1	1	10	15:00	13:00	3	41	999		1	1	1	0				0	0	0
6011284	6	1	128	SB	SB	13:00	0.1	1	10	15:00	13:00	29	999	999		1	1	1	0				0	0	0
6011291	6	1	129			13:00	0.1	1	10	15:00	13:00	1	15	138
6011307	6	1	130	SB	SB	13:00	0.1	1	10	15:00	13:00	29	999	999		1	1	1	0				0	0	0
6011314	6	1	131	SB	SB	13:00	0.1	1	10	15:00	13:00	0	8	70		1	1	1	0				0	0	0
6011321	6	1	132	SB	KA	13:00	0.1	1	10	15:00	15:00	121	999	999		1	1	1	0				0	0	0
6011338	6	1	133	SB	KA	13:00	0.1	1	10	15:00	15:00	139	999	999		1	1	1	0				0	0	0
6011345	6	1	134	SB	KA	13:00	0.1	1	10	15:00	15:00	39	999	999		1	1	1	0				0	0	0
6011352	6	1	135	SB	KA	13:00	0.1	1	10	15:00	15:00	0	3	28		1	1	1	0				0	0	0
6011369	6	1	136	SB	KA	13:00	0.1	1	10	15:00	15:00	5	57	999		1	1	1	0				0	0	0
6011376	6	1	137	SB	KA	13:00	0.1	1	10	15:00	15:00	1	6	75		1	1	1	0				0	0	0
6011383	6	1	138	SB	KA	13:00	0.1	1	10	15:00	15:00	4	45	999		1	1	1	0				0	0	0
6011390	6	1	139	SB	KA	13:00	0.1	1	10	15:00	15:00	0	2	12		1	1	1	0				0	0	0
6011406	6	1	140	SB	KA	13:00	0.1	1	10	15:00	15:00	0	0	1		1	1	1	0				0	0	0
6011413	6	1	141	SB	KA	13:00	0.1	1	10	15:00	15:00	0	5	45		1	1	1	0				0	0	0
6011420	6	1	142	SB	SB	12:00	0.1	1	10	14:00	12:30	20	192	999		1	1	1	0				0	0	0
6011437	6	1	143	SB	SB	12:00	0.1	1	10	14:00	12:30	2	17	163		1	1	1	0				0	0	0
6011444	6	1	144	SB	SB	12:00	0.1	1	10	14:00	12:30	0	0	0		1	1	1	0				0	0	0
6011451	6	1	145	SB	KA	12:00	0.1	1	10	14:00	12:30	0	0	1		1	1	1	0				0	0	0
6011468	6	1	146	SB	SB	12:00	0.1	1	10	14:00	12:30	16	151	999		1	1	1	0				0	0	0
6011475	6	1	147	SB	SB	12:00	0.1	1	10	14:00	12:30	0	0	9		1	1	1	0				0	0	0
6011505	6	1	150	SB	EB	13:00	0.1	1	10	14:00	12:00	6	72	999		1	1	1	0				0	0	0
6011512	6	1	151	SB	EB	13:00	0.1	1	10	14:00	12:00	22	999	999		1	1	1	0				0	0	0
6011529	6	1	152	SB	SB	12:00	0.1	1	10	13:00	13:00	0	1	6		1	1	1	0				0	0	0
6011536	6	1	153	SB	SB	12:00	0.1	1	10	13:00	13:00	39	999	999		1	1	1	0				0	0	0
6011543	6	1	154	SB	SB	12:00	0.1	1	10	13:00	13:00	18	194	999		1	1	1	0				0	0	0
6011550	6	1	155	SB	SB	12:00	0.1	1	10	13:00	13:00	0	0	1		1	1	1	0				0	0	0
6011567	6	1	156	SB	SB	12:00	0.1	1	10	14:00	13:00	0	1	11		1	1	1	0				0	0	0
6011574	6	1	157	SB	SB	12:00	0.1	1	10	14:00	13:00	153	999	999		1	1	1	0				0	0	0
6011581	6	1	158	SB	SB	12:00	0.1	1	10	14:00	13:00	42	999	999		1	1	1	0				0	0	0
6011598	6	1	159	SB	SB	12:00	0.1	1	10	14:00	13:00	0	3	29		1	1	1	0				0	0	0
6011604	6	1	160	SB	SB	13:00	0.1	1	10	15:00	14:00	14	136	999		1	1	1	0				0	0	0
6011611	6	1	161	SB	SB	13:00	0.1	1	10	15:00	14:00	0	0	1		1	1	1	0				0	0	0
6011628	6	1	162	SB	SB	13:00	0.1	1	10	15:00	14:00	0	8	76		1	1	1	0				0	0	0
6011635	6	1	163	SB	SB	13:00	0.1	1	10	15:00	14:00	0	2	18		1	1	1	0				0	0	0
6011642	6	1	164	SB	SB	12:00	0.1	1	10	14:00	14:00	0	0	0		1	1	1	0				0	0	0
6011659	6	1	165	SB	SB	12:00	0.1	1	10	14:00	14:00	0	0	0		1	1	1	0				0	0	0
6011666	6	1	166	SB	SB	12:00	0.1	1	10	14:00	14:00	12	100	999		1	1	1	0				0	0	0
6011673	6	1	167	SB	SB	12:00	0.1	1	10	14:00	14:00	10	96	999		1	1	1	0				0	0	0
6011680	6	1	168	SB	SB	12:00	0.1	1	10	14:00	14:00	3	32	999		1	1	1	0				0	0	0
6011697	6	1	169	SB	SB	12:00	0.1	1	10	14:00	14:00	0	3	41		1	1	1	0				0	0	0
6011703	6	1	170	SB	SB	12:00	0.1	1	10	14:00	14:00	4	52	999		1	1	1	0				0	0	0
6011710	6	1	171	SB	SB	12:00	0.1	1	10	14:00	13:00	0	0	2		1	1	1	0				0	0	0
6011727	6	1	172	SB	SB	12:00	0.1	1	10	13:00	13:00	14	138	999		1	1	1	0				0	0	0
6011734	6	1	173	SB	SB	12:00	0.1	1	10	14:00	13:00	6	63	999		1	1	1	0				0	0	0
6011741	6	1	174	SB	SB	12:00	0.1	1	10	13:00	13:00	0	4	30		1	1	1	0				0	0	0
6011758	6	1	175	SB	SB	12:00	0.1	1	10	13:00	13:00	13	121	999		1	1	1	0				0	0	0
6011765	6	1	176	SB	SB	12:00	0.1	1	10	14:00	13:00	0	0	1		1	1	1	0				0	0	0
6011772	6	1	177	SB	SB	12:00	0.1	1	10	14:00	13:00	16	149	999		1	1	1	0				0	0	0
6011789	6	1	178
6011796	6	1	179	SB	SB	13:00	0.1	1	10	14:00	14:00	11	124	999		1	1	1	0				0	0	0
6011802	6	1	180	SB	SB	13:00	0.1	1	10	14:00	14:00	17	109	999		1	1	1	0				0	0	0
6011819	6	1	181	SB	SB	13:00	0.1	1	10	14:00	14:00	10	88	999		1	1	1	0				0	0	0
6011826	6	1	182	SB	SB	13:00	0.1	1	10	14:00	14:00	2	26	107		1	1	1	0				0	0	0
6011833	6	1	183	SB	EB	13:00	0.1	1	10	14:00	14:00	2	45	999		1	1	1	0				0	0	0
6011840	6	1	184	SB	SB	13:00	0.1	1	10	14:00	14:00	0	2	31		1	1	1	0				0	0	0
6011857	6	1	185	SB	EB	13:00	0.1	1	10	14:00	14:00	19	167	999		1	1	1	0				0	0	0
6011864	6	1	186	SB		13:00	0.1	1	10	14:00	12:00	0	4	39		1	1	1	0				0	0	0
6011871	6	1	187	SB	EB	13:00	0.1	1	10	14:00	12:00	1	6	53		1	1	1	0				0	0	0
6011888	6	1	188	SB	SB	12:00	0.1	1	10	13:30	11:00	0	1	6		1	1	1	0				0	0	0
6011901	6	1	190	SB	SB	12:00	0.1	1	10	13:30	11:00	0	3	23		1	1	1	0				0	0	0
6011918	6	1	191	SB	SB	12:00	0.1	1	10	13:30	11:00	12	112	999		1	1	1	0				0	0	0
6011925	6	1	192	SB	SB	12:00	0.1	1	10	13:30	11:00	0	3	28		1	1	1	0				0	0	0
6011932	6	1	193	SB	SB	12:00	0.1	1	10	13:30	11:00	1	3	25		1	1	1	0				0	0	0
6011949	6	1	194	SB	SB	12:00	0.1	1	10	13:30	11:00	21	190	999		1	1	1	0				0	0	0
6011956	6	1	195	SB	SB	12:00	0.1	1	10	13:30	11:00	9	83	999		1	1	1	0				0	0	0
6011963	6	1	196	SB	SB	12:00	0.1	1	10	13:30	11:00	10	113	999		1	1	1	0				0	0	0
6011970	6	1	197	SB	SB	12:00	0.1	1	10	13:30	11:00	1	11	131		1	1	1	0				0	0	0
6011987	6	1	198	SB	SB	12:00	0.1	1	10	13:30	11:00	10	97	999		1	1	1	0				0	0	0
6011994	6	1	199	SB	SB	12:00	0.1	1	10	13:30	11:00	0	1	5		1	1	1	0				0	0	0
6012014	6	1	201	SB	EB	13:00	0.1	1	10	14:00	12:00	71	999	999		1	1	1	0				0	0	0
6012021	6	1	202	SB	EB	13:00	0.1	1	10	14:00	12:00	0	4	34		1	1	1	0				0	0	0
6012038	6	1	203	SB	EB	13:00	0.1	1	10	14:00	12:00	0	0	1		1	1	1	0				0	0	0
6012045	6	1	204	SB	EB	13:00	0.1	1	10	14:00	12:00	73	999	999		1	1	1	0				0	0	0
6012052	6	1	205	KA	EB	13:30	0.1	1	10	14:30	15:15	137	999	999		1	1	1	0				0	0	0
6012069	6	1	206	KA	EB	13:30	0.1	1	10	14:30	15:15	152	999	999		1	1	1	0				0	0	0
6012076	6	1	207	KA	EB	13:30	0.1	1	10	14:30	15:15	12	100	999		1	1	1	0				0	0	0
6012120	6	1	212	KA	EB	13:30	0.1	1	10	14:30	15:15	36	999	999		1	1	1	0				0	0	0
6012137	6	1	213	KA	EB	13:30	0.1	1	10	14:30	15:15	124	999	999		1	1	1	0				0	0	0
6012144	6	1	214	KA	EB	13:30	0.1	1	10	14:30	15:15	79	999	999		1	1	1	0				0	0	0
6012151	6	1	215
6012168	6	1	216	SB	SB	13:00	0.1	1	10	15:00	15:00	0	1	8		1	1	1	0				0	0	0
6012175	6	1	217	SB	SB	13:00	0.1	1	10	15:00	15:00	0	3	998		1	1	1	0				0	0	0
6012182	6	1	218	SB	SB	13:00	0.1	1	10	15:00	15:00	0	0	6		1	1	1	0				0	0	0
6012199	6	1	219	SB	SB	13:00	0.1	1	10	15:00	15:00	0	0	4		1	1	1	0				0	0	0
6012205	6	1	220
6012212	6	1	221	SB	SB	13:00	0.1	1	10	15:00	15:00	0	3	40		1	1	1	0				0	0	0
6012229	6	1	222	SB	EB	12:00	0.1	1	10	14:00	15:00	2	31	999		1	1	1	0				0	0	0
6012236	6	1	223	SB	EB	12:00	0.1	1	10	14:00	15:00	21	999	998		1	1	1	0				0	0	0
6012243	6	1	224	SB	SB	12:00	0.1	1	10	14:00	15:00	11	101	999		1	1	1	0				0	0	0
6012250	6	1	225	SB	EB	12:00	0.1	1	10	14:00	15:00	2	18	169		1	1	1	0				0	0	0
6012267	6	1	226	SB	EB	12:00	0.1	1	10	14:00	15:00	5	47	999		1	1	1	0				0	0	0
6012274	6	1	227	SB	EB	12:00	0.1	1	10	14:00	15:00	39	999	999		1	1	1	0				0	0	0
6012281	6	1	228	SB	SB	12:00	0.1	1	10	14:00	15:00	8	73	999		1	1	1	0				0	0	0
6012298	6	1	229	SB	EB	12:00	0.1	1	10	15:00	14:00	0	2	14		1	1	1	0				0	0	0
6012304	6	1	230	SB	EB	12:00	0.1	1	10	15:00	14:00	0	1	10		1	1	1	0				0	0	0
6012311	6	1	231	SB	EB	12:00	0.1	1	10	15:00	14:00	0	10	103		1	1	1	0				0	0	0
6012328	6	1	232	SB	EB	12:00	0.1	1	10	15:00	14:00	0	0	0		1	1	1	0				0	0	0
6012335	6	1	233	SB	EB	12:00	0.1	1	10	15:00	14:00	999	999	999		1	1	1	0				0	0	0
6012342	6	1	234	SB	EB	12:00	0.1	1	10	15:00	14:00	1	14	132		1	1	1	0				0	0	0
6012359	6	1	235	SB	EB	12:00	0.1	1	10	15:00	14:00	2	15	172		1	1	1	0				0	0	0
6012366	6	1	236			12:00	0.1	1	10	13:30	11:00	199	999	999		1	1	1	0
6012380	6	1	238	SB	SB	13:30	0.1	1	10	14:30	13:15	0	7	57		1	1	1	0				0	0	0
6012976	6	1	297	KA	KA	13:30	0.1	1	10	14:30	15:15	12	100	999		1	1	1	0				0	0	0
6020019	6	2	1	EB	EB	14:00	0.1	1	10	18:00	11:25	0	0	0		1	1	1	0	0	0	0	1	1	1
6020026	6	2	2	LF	SB	14:00	0.1	1	10	18:00	13:00	1	4	50		1	1	1	0	1	4	45	1	1	1
6020033	6	2	3	SB	EB	12:00	0.1	1	10	16:00	15:00	13	39	999		1	1	1	0	15	34	999	1	1	1
6020057	6	2	5	LF	SB	13:00	0.1	1	10	14:30	14:00	0	0	0		1	1	1	0				0	0	0
6020064	6	2	6	SB	EB	13:00	0.1	1	10	14:00	15:45	0	0	0		0	0	0	0				0	0	0
6020118	6	2	11	LF	EB	13:30	0.1	1	10	15:30	15:30	4	8	80		1	1	1	0				0	0	0	10:00	14:00	15:00	15:30	LF	KA	0.01	0.1	1	0	8	75	1.00E-08	1.00E-07	1.00E-05	6	50	999	0
6040019	6	4	1	LF	SB	13:30	0.1	1	10	15:00	16:00	0	0	3		1	1	1	0				0	0	0	10:30	14:30	15:00	16:00	LF	KA	0.01	0.1	1	0	0	0	1.00E-08	1.00E-07		1	11		0
6110017	6	11	1	SB	EB	12:00	0.01	0.1	1	13:30	11:00	0	0	10		1	1	1	0				0	0	0
6110024	6	11	2	SB	EB	12:00	0.1	1	10	13:30	11:00	1	2	16		1	1	1	0				0	0	0
6110031	6	11	3	SB	EB	12:00	0.01	0.1	1	13:30	11:00	0	1	8		1	1	1	0				0	0	0
6110048	6	11	4	SB	EB	12:00	0.01	0.1	1	13:30	11:00	157	999	999		1	1	1	0				0	0	0
6110055	6	11	5	SB	EB	12:00	0.01	0.1	1	13:30	11:00	0	0	6		1	1	1	0				0	0	0
6110062	6	11	6	SB	EB	9:00	0.01	0.1	1	9:30	9:30	51	999	999		1	1	1	0				0	0	0	8:15	12:15	15:30	10:30	KA	KA	0.01	0.1	0.5	0	0	0	1.00E-06	1.00E-05		3	60		0
6110079	6	11	7	SB	EB	9:00	0.01	0.1	1	9:30	9:30	20	186	999		1	1	1	0				0	0	0	8:15	12:15	15:30	10:30	KA	KA	0.01	0.1	1	10	69	999	1.00E-06	1.00E-05		3	60		0
6110086	6	11	8	SB	EB	9:00	0.01	0.1	1	9:30	9:30	20	198	999		1	1	1	0				0	0	0	8:15	12:15	15:30	10:30	KA	KA	0.01	0.1	1	100	999	999	1.00E-06	1.00E-05		0	0		0
6110116	6	11	11	SB	SB	9:00	0.01	0.1	1	9:30	10:00	197	999	999		1	1	1	0				0	0	0	9:30	13:30	15:30	10:30	KA	KA	0.01	0.1	1	0	61	999	1.00E-05	1.00E-04		42	999	0	0
6110123	6	11	12	SB	SB	9:00	0.01	0.1	1	9:30	10:00	30	999	999		1	1	1	0				0	0	0	9:30	13:30	15:30	10:30	KA	KA	0.01	0.1	1	0	0	0	1.00E-05	1.00E-04		42	999	0	0
6110161	6	11	16	SB	SB	9:00	0.01	0.1	1	9:30	10:00	187	999	999		1	1	1	0				0	0	0	9:30	13:30	15:30	10:30	KA	KA	0.01	0.1	1	0	8	19	1.00E-05	1.00E-04		42	999	0	0
6110178	6	11	17	SB	SB	9:00	0.01	0.1	1	9:30	10:00	39	999	999		1	1	1	0				0	0	0	9:10	13:10	16:00	11:15	KA	KA	0.01	0.1	1	0	0	0	1.00E-07	1.00E-06		0	0	0	0
6110185	6	11	18	sb	eb	9:00	0.01	0.1	1	9:30	10:00	143	999	999		1	1	1	0				0	0	0	9:10	13:10	16:00	11:15	KA	KA	0.01	0.1	1	37	999	999	1.00E-07	1.00E-06		0	0	0	0
6110192	6	11	19	SB	EB	12:00	0.01	0.1	1	14:00	12:00	999	999	999		1	1	1	0				0	0	0	9:10	13:10	16:00	11:30	KA	KA	0.01	0.1	1	999	999	999	1.00E-06	1.00E-05		1	1	0	0
6110208	6	11	20	SB	EB	12:00	0.01	0.1	1	14:00	12:00	197	999	999		1	1	1	0				0	0	0	9:10	13:10	16:00	11:30	KA	KA	0.01	0.1	1	104	999	999	1.00E-06	1.00E-05		1	1	0	0
6110215	6	11	21	SB	SB	12:30	0.01	0.1	1	14:00	12:00	1	17	153		1	1	1	0				0	0	0	9:10	13:10	16:00	11:30	KA	KA	0.01	0.1	1	0	0	46	1.00E-06	1.00E-05		1	1	0	0
6110222	6	11	22	SB	SB	13:00	0.01	0.1	1	15:00	13:00	0	1	3		1	1	1	0				0	0	0	9:30	13:30	16:30	11:15	KA	KA	0.01	0.1	1	0	0	999	1.00E-06	1.00E-05		32	190	0	0
6110246	6	11	24	SB	SB	10:00	0.01	0.1	1	10:30	10:30	999	999	999		1	1	1	0				0	0	0	8:30	12:30	15:00	11:30	KA	KA	0.01	0.1	1	27	999	999	1.00E-07	1.00E-06		4	24	0	0
6110253	6	11	25	SB	SB	10:00	0.01	0.1	1	10:30	10:30	197	999	999		1	1	1	0				0	0	0	8:30	12:30	15:00	11:30	KA	KA	0.01	0.1	1	9	999	999	1.00E-07	1.00E-06		4	24	0	0
6110260	6	11	26	SB	SB	10:30	0.01	0.1	1	10:00	10:00	85	999	999		1	1	1	0				0	0	0	10:30	14:30	16:00	10:45	KA	KA	0.01	0.1	1	1	4	20	1.00E-05	1.00E-04		999	999	0	0
6110277	6	11	27			13:00	0.1	1	10	15:00	13:00					1	1	1					0	0	0	9:30	13:30	16:30	11:15	KA	KA	0.01	0.1	1	0	0	999	1.00E-06	1.00E-05		32	190	0	0
6110284	6	11	28	SB	SB	10:00	0.01	0.1	1	10:30	10:30	121	999	999		1	1	1	0				0	0	0	8:30	12:30	15:00	11:30	KA	KA	0.01	0.1	1	999	999	999	1.00E-07	1.00E-06		4	24	0	0
6110291	6	11	29	SB	KA	13:00	0.1	1	10	15:00	13:00	0	9	80		1	1	1	0				0	0	0	9:30	13:30	16:30	11:15	KA	KA	0.01	0.1	1	999	999	999	1.00E-06	1.00E-05		32	190	0	0
6110307	6	11	30	SB	SB	12:00	0.01	0.1	1	13:00	14:00	81	999	999		1	1	1	0				0	0	0	9:55	13:55	16:00	11:45	KA	KA	0.01	0.1	1	30	999	999	1.00E-04	0.001		999	999	0	0
6110314	6	11	31	SB	SB	12:00	0.01	0.1	1	13:00	14:00	999	999	999		1	1	1	0				0	0	0	9:55	13:55	16:00	11:45	KA	KA	0.01	0.1	1	999	999	999	1.00E-04	0.001		999	999	0	0
6110321	6	11	32	SB	SB	12:00	0.01	0.1	1	13:00	14:00	999	999	999		1	1	1	0				0	0	0	9:55	13:55	16:00	11:45	KA	KA	0.01	0.1	1	999	999	999	1.00E-04	0.001		999	999	0	0
6110338	6	11	33	SB	SB	12:00	0.01	0.1	1	13:00	14:00	29	999	999		1	1	1	0				0	0	0	9:55	13:55	16:00	11:45	KA	KA	0.01	0.1	1	0	3	50	1.00E-04	0.001		999	999	0	0
6110345	6	11	34	SB	SB	12:00	0.01	0.1	1	13:00	14:00	34	999	999		1	1	1	0				0	0	0	9:55	13:55	16:00	11:45	KA	KA	0.01	0.1	1	0	0	0	1.00E-04	0.001		999	999	0	0
6110369	6	11	36	SB	KA	12:00	0.01	0.1	1	14:00	10:00	60	999	999		1	1	1	0				0	0	0
6110376	6	11	37	SB	SB	13:00	0.01	0.1	1	15:00	13:00	2	21	999		1	1	1	0				0	0	0
6110383	6	11	38	SB	SB	13:00	0.1	1	10	15:00	13:00	190	999	999		1	1	1	0				0	0	0
6110390	6	11	39	SB	SB	13:00	0.01	0.1	1	15:00	13:00	999	999	999		1	1	1	0				0	0	0
6110406	6	11	40	SB	KA	12:00	0.01	0.1	1	14:00	12:30	200	999	999		1	1	1	0				0	0	0
6110413	6	11	41	SB	KA	12:00	0.01	0.1	1	14:00	12:30	999	999	999		1	1	1	0				0	0	0
6110420	6	11	42	SB	SB	12:00	0.1	1	10	14:00	14:00	999	999	999		1	1	1	0				0	0	0
6110437	6	11	43	SB	SB	12:00	0.01	0.1	1	14:00	14:00	199	999	999		1	1	1	0				0	0	0
6110444	6	11	44	SB	EB	12:00	0.01	0.1	1	13:00	14:00	188	999	999		1	1	1	0				0	0	0
6110451	6	11	45	SB	EB	12:00	0.01	0.1	1	15:00	14:00	87	999	999		1	1	1	0				0	0	0
6150013	6	15	1	SB	EB	12:30	0.1	1	10	14:00	12:00	0	2	18		1	1	1	0				0	0	0	8:15	12:15	15:30	10:30	KA	KA	0.01	0.1	1	0	0	0	1.00E-06	1.00E-05		3	60	0	0
6150020	6	15	2	SB	SB	14:00	0.1	1	10	16:00	14:00	11	93	999		1	1	1	0				0	0	0
6150037	6	15	3	SB	SB	14:00	0.1	1	10	16:00	14:00	1	12	998		1	1	1	0				0	0	0
6150044	6	15	4	SB	SB	14:00	0.1	1	10	16:00	14:00	0	0	10		1	1	1	0				0	0	0
6150051	6	15	5	SB	SB	14:00	0.1	1	10	16:00	14:00	0	18	167		1	1	1	0				0	0	0
6150068	6	15	6	SB	SB	14:00	0.1	1	10	16:00	14:00	22	193	999		1	1	1	0				0	0	0
6150075	6	15	7	SB	SB	14:00	0.1	1	10	16:00	14:00	0	8	78		1	1	1	0				0	0	0
6150082	6	15	8	SB	SB	14:00	0.1	1	10	16:00	14:00	2	28	999		1	1	1	0				0	0	0
6150099	6	15	9	SB	EB	12:00	0.1	1	10	14:00	12:00	62	999	999		1	1	1	0				0	0	0
6150105	6	15	10	SB	EB	12:00	0.1	1	10	14:00	12:00	1	6	48		1	1	1	0				0	0	0
6150112	6	15	11	SB	EB	12:00	0.1	1	10	14:00	12:00	1	7	63		1	1	1	0				0	0	0
6150129	6	15	12	SB	EB	12:30	0.1	1	10	14:00	12:00	0	0	5		1	1	1	0				0	0	0	8:15	12:15	15:30	10:30	KA	KA	0.01	0.1	1	0	0	0	1.00E-06	1.00E-05		3	60	0	0
6150136	6	15	13	SB	EB	12:30	0.1	1	10	14:00	12:00	0	5	40		1	1	1	0				0	0	0	8:15	12:15	15:30	10:30	KA	KA	0.01	0.1	1	0	0	0	1.00E-06	1.00E-05		3	60	0	0
6150143	6	15	14	SB	EB	12:00	0.1	1	10	14:00	13:00	3	29	999		1	1	1	0				0	0	0	9:10	13:13	15:30	10:45	KA	KA	0.01	0.1	1	0	0	0	1.00E-06	1.00E-05		3	30	0	0
6150150	6	15	15			12:00	0.1	1	10	14:00	13:00	0	1	12		1	1	1	0				0	0	0	9:10	13:13	15:30	10:45	KA	KA	0.01	0.1	1	0	0	0	1.00E-06	1.00E-05		3	30	0	0
6150167	6	15	16	SB	EB	12:00	0.1	1	10	14:00	13:00	0	0	10		1	1	1	0				0	0	0	9:10	13:13	15:30	10:45	KA	KA	0.01	0.1	1	0	0	0	1.00E-06	1.00E-05		3	30	0	0
6150174	6	15	17	SB	SB	12:30	0.1	1	10	15:00	14:00	0	0	10		1	1	1	0				0	0	0
6150181	6	15	18	SB	SB	12:30	0.1	1	10	15:00	14:00	0	0	12		1	1	1	0				0	0	0	9:30	13:30	15:30	10:30	KA	KA	0.01	0.1	1	0	0	0	1.00E-05	1.00E-04		42	999	0	0
6150198	6	15	19	SB	SB	12:30	0.1	1	10	15:00	14:00	0	7	61		1	1	1	0				0	0	0	9:30	13:30	15:30	10:30	KA	KA	0.01	0.1	1	0	0	0	1.00E-05	1.00E-04		42	999	0	0
6150204	6	15	20	SB	SB	12:30	0.1	1	10	15:00	14:00	1	8	79		1	1	1	0				0	0	0	9:30	13:30	15:30	10:30	KA	KA	0.01	0.1	1	0	0	0	1.00E-05	1.00E-04		42	999		0
6150211	6	15	21	SB	SB	12:30	0.1	1	10	15:00	14:00	2	18	187		1	1	1	0				0	0	0	9:30	13:30	15:30	10:30	KA	KA	0.01	0.1	1	0	0	0	1.00E-05	1.00E-04		42	999	0	0
6150228	6	15	22	SB	SB	12:30	0.1	1	10	15:00	14:00	0	50	999		1	1	1	0				0	0	0	9:30	13:30	15:30	10:30	KA	KA	0.01	0.1	1	0	0	0	1.00E-05	1.00E-04		42	999	0	0
6150242	6	15	24	SB	SB	13:30	0.1	1	10	15:00	15:00	0	0	6		1	1	1	0				0	0	0
6150259	6	15	25	SB	SB	13:30	0.1	1	10	15:00	15:00	37	999	999		1	1	1	0				0	0	0
6150266	6	15	26	SB	EB	12:00	0.1	1	10	14:00	14:00	14	132	999		1	1	1	0				0	0	0	9:10	13:10	16:00	11:15	KA	KA	0.01	0.1	1	0	0	1	1.00E-07	1.00E-06		0	0	0	0
6150273	6	15	27	SB	EB	12:00	0.1	1	10	14:00	14:00	153	999	999		1	1	1	0				0	0	0	9:10	13:10	16:00	11:15	KA	KA	0.01	0.1	1	0	0	6	1.00E-07	1.00E-06		0	0	0	0
6150280	6	15	28	SB	EB	12:00	0.1	1	10	14:00	14:00	33	999	999		1	1	1	0				0	0	0	9:10	13:10	16:00	11:15	KA	KA	0.01	0.1	1	0	0	9	1.00E-07	1.00E-06		0	0	0	0
6150297	6	15	29	SB	EB	12:00	0.1	1	10	14:00	12:00	1	8	998		1	1	1	0				0	0	0	9:10	13:10	16:00	11:30	KA	KA	0.01	0.1	1	0	0	0	1.00E-06	1.00E-05		1	1	0	0
6150303	6	15	30	SB	EB	12:00	0.1	1	10	14:00	12:00	0	4	40		1	1	1	0				0	0	0	9:10	13:10	16:00	11:30	KA	KA	0.01	0.1	1	0	0	0	1.00E-06	1.00E-05		1	1	0	0
6150310	6	15	31	SB	EB	12:00	0.1	1	10	14:00	12:00	0	15	140		1	1	1	0				0	0	0	9:10	13:10	16:00	11:30	KA	KA	0.01	0.1	1	0	0	1	1.00E-06	1.00E-05		1	1	0	0
6150327	6	15	32	SB	EB	12:00	0.1	1	10	14:00	12:00	16	178	999		1	1	1	0				0	0	0	9:10	13:10	16:00	11:30	KA	KA	0.01	0.1	1	0	0	1	1.00E-06	1.00E-05		1	1	0	0
6150334	6	15	33	SB	SB	12:00	0.1	1	10	14:00	13:00	57	999	999		1	1	1	0				0	0	0
6150341	6	15	34	SB	SB	12:00	0.1	1	10	14:00	13:00	1	6	48		1	1	1	0				0	0	0
6150358	6	15	35	SB	SB	12:00	0.1	1	10	14:00	13:00	4	31	999		1	1	1	0				0	0	0
6150365	6	15	36	SB	SB	12:00	0.1	1	10	14:00	13:00	13	124	999		1	1	1	0				0	0	0
6150372	6	15	37	SB	SB	12:00	0.1	1	10	14:00	14:00	61	999	999		1	1	1	0				0	0	0	8:30	12:30	15:00	11:30	KA	KA	0.01	0.1	1	0	0	12	1.00E-07	1.00E-06		4	24		0
6150389	6	15	38	SB	SB	12:00	0.1	1	10	14:00	14:00	3	21	187		1	1	1	0				0	0	0	8:30	12:30	15:00	11:30	KA	KA	0.01	0.1	1	0	0	0	1.00E-07	1.00E-06		4	24	0	0
6150396	6	15	39	SB	SB	12:00	0.1	1	10	14:00	14:00	74	999	999		1	1	1	0				0	0	0
6150402	6	15	40	SB	SB	12:00	0.1	1	10	14:00	14:00	117	999	999		1	1	1	0				0	0	0	8:30	12:30	15:00	11:30	KA	KA	0.01	0.1	1	1	2	4	1.00E-07	1.00E-06		4	24	0	0
6150419	6	15	41	SB	SB	12:00	0.1	1	10	14:00	14:00	118	999	999		1	1	1	0				0	0	0
6150426	6	15	42	SB	SB	12:00	0.01	0.1	1	14:00	14:00	4	45	999		0	0	0	0				0	0	0
6150433	6	15	43	SB	SB	12:00	0.1	1	10	13:30	13:00	6	51	999		1	1	1	0				0	0	0	10:30	14:30	16:00	10:45	KA	KA	0.01	0.1	1	0	0	0	1.00E-05	1.00E-04		999	999	0	0
6150440	6	15	44	SB	SB	12:00	0.1	1	10	13:30	13:00	59	999	999		1	1	1	0				0	0	0	10:30	14:30	16:00	10:45	KA	KA	0.01	0.1	1	0	0	4	1.00E-05	1.00E-04		999	999	0	0
6150457	6	15	45	SB	SB	12:00	0.1	1	10	13:00	14:00	0	2	37		1	1	1	0				0	0	0	9:55	13:55	16:00	11:45	KA	KA	0.01	0.1	1	0	0	0	1.00E-04	0.001		999	999	0	0
6150464	6	15	46	SB	SB	12:00	0.1	1	10	13:30	13:00	1	6	50		1	1	1	0				0	0	0	10:30	14:30	16:00	10:45	KA	KA	0.01	0.1	1	0	0	0	1.00E-05	1.00E-04		999	999	0	0
6150471	6	15	47	SB	SB	12:00	0.1	1	10	13:30	13:00	4	43	999		1	1	1	0				0	0	0	10:30	14:30	16:00	10:45	KA	KA	0.01	0.1	1	0	0	0	1.00E-05	1.00E-04		999	999	0
6150488	6	15	48	SB	SB	12:00	0.1	1	10	13:30	13:00	2	34	999		1	1	1	0				0	0	0	10:30	14:30	16:00	10:45	KA	KA	0.01	0.1	1	0	0	0	1.00E-05	1.00E-04		999	999	0	0
6150495	6	15	49	SB	SB	12:00	0.1	1	10	13:00	14:00	0	8	72		1	1	1	0				0	0	0
6150518	6	15	51	SB	SB	13:00	0.1	1	10	15:00	13:00	3	20	150		1	1	1	0				0	0	0
6150525	6	15	52	SB	SB	12:30	0.1	1	10	14:00	14:00	193	999	999		1	1	1	0				0	0	0	9:00	13:00	14:25	11:20	KA	KA	0.01	0.1	1	0	0	3	1.00E-07	1.00E-06		5	21	0	0
6150532	6	15	53	SB	SB	12:30	0.1	1	10	14:00	14:00	71	999	999		1	1	1	0				0	0	0
6150549	6	15	54	SB	SB	12:30	0.1	1	10	14:00	14:00	27	195	999		1	1	1	0				0	0	0	9:00	13:00	16:25	11:20	KA	KA	0.01	0.1	1	0	0	3	1.00E-07	1.00E-06		5	21	0	0
6150556	6	15	55	SB	SB	12:30	0.1	1	10	14:00	14:00	4	30	999		1	1	1	0				0	0	0	9:00	13:00	16:25	11:20	KA	KA	0.01	0.1	1	0	0	0	1.00E-07	1.00E-06		5	21	0	0
6150563	6	15	56	SB	SB	13:00	0.1	1	10	15:00	13:00	62	999	999		1	1	1	0				0	0	0	10:00	14:00	15:15	10:45	KA	KA	0.01	0.1	1	0	0	0	1.00E-05	1.00E-04		175	999	0	0
6150570	6	15	57	SB	SB	13:00	0.1	1	10	15:00	13:00	2	40	999		1	1	1	0				0	0	0	10:00	14:00	15:15	10:45	KA	KA	0.01	0.1	1	0	0	0	1.00E-05	1.00E-04		175	999	0	0
6150587	6	15	58	SB	SB	13:00	0.1	1	10	15:00	13:00	3	57	999		1	1	1	0				0	0	0	10:00	14:00	15:15	10:45	KA	KA	0.01	0.1	1	0	0	0	1.00E-05	1.00E-04		175	999	0	0
6150594	6	15	59	SB	SB	13:00	0.1	1	10	15:00	13:00	19	181	999		1	1	1	0				0	0	0	10:00	14:00	15:15	10:45	KA	KA	0.01	0.1	1	0	0	0	1.00E-05	1.00E-04		175	999	0	0
6150600	6	15	60	SB	EB	12:00	0.1	1	10	14:00	13:00	7	62	999		1	1	1	0				0	0	0	9:30	13:30	15:30	10:45	KA	KA	0.01	0.1	1	0	0	0	1.00E-04	0.001		999	999	0
6150617	6	15	61	SB	EB	12:00	0.01	1	10	14:00	13:00	3	24	999		1	1	1	0				0	0	0	9:30	13:30	15:30	10:45	KA	KA	0.01	0.1	1	0	0	0	1.00E-04	0.001		999	999	0	0
6150624	6	15	62	SB	EB	12:00	0.1	1	10	14:00	13:00	14	131	999		1	1	1	0				0	0	0	9:30	13:30	15:30	10:45	KA	KA	0.01	0.1	1	0	0	0	1.00E-04	0.001		999	999	0	0
6150631	6	15	63	SB	EB	12:00	0.1	1	10	16:00	14:00	19	183	999		1	1	1	0				0	0	0
6150648	6	15	64	SB	EB	12:00	0.1	1	10	16:00	14:00	175	999	999		1	1	1	0				0	0	0
6150655	6	15	65	SB	EB	12:00	0.1	1	10	14:00	14:00	13	120	999		1	1	1	0				0	0	0
6150662	6	15	66	SB	EB	12:00	0.1	1	10	16:00	14:00	100	999	999		1	1	1	0				0	0	0
6150679	6	15	67	SB	SB	13:00	0.1	1	10	15:00	13:00	20	187	999		1	1	1	0				0	0	0
6150686	6	15	68	SB	SB	13:00	0.1	1	10	15:00	13:00	16	149	999		1	1	1	0				0	0	0	9:30	13:30	16:30	11:15	KA	KA	0.01	0.1	1	0	0	0	1.00E-06	1.00E-05		32	190	0	0
6150693	6	15	69	SB	SB	13:00	0.1	1	10	15:00	13:00					1	1	0					0	0	0	9:30	13:30	16:30	11:15	KA	KA	0.01	0.1	1	0	0	0	1.00E-06	1.00E-05		32	190	0	0
6150709	6	15	70	SB	EB	13:00	0.1	1	10	15:00	13:00	57	999	999		1	1	1	0				0	0	0
6150716	6	15	71	SB	SB	13:00	0.1	1	10	15:00	13:00	1	17	187		1	1	1	0				0	0	0	9:30	13:30	16:30	11:15	KA	KA	0.01	0.1	1	0	0	0	1.00E-06	1.00E-05		32	190	0	0
6150723	6	15	72	SB	KA	13:00	0.1	1	10	15:00	14:00	2	20	999		1	1	1	0				0	0	0	10:00	14:00	16:00	11:30	KA	KA	0.01	0.1	1	0	0	0	1.00E-04	0.001		999	999		0
6150730	6	15	73	SB	KA	13:00	0.1	1	10	15:00	14:00	8	71	999		1	1	1	0				0	0	0	10:00	14:00	16:00	11:30	KA	KA	0.01	0.1	1	0	0	0	1.00E-04	0.001		999	999		0
6150747	6	15	74	SB	KA	13:00	0.1	1	10	15:00	14:00	8	73	999		1	1	1	0				0	0	0	10:00	14:00	16:00	11:30	KA	KA	0.01	0.1	1	0	0	0	1.00E-04	0.001		999	999		0
6150754	6	15	75	SB	KA	13:00	0.1	1	10	15:00	14:00	17	183	999		1	1	1	0				0	0	0	10:00	14:00	16:00	11:30	KA	KA	0.01	0.1	1	0	0	0	1.00E-04	0.001		999	999		0
6150761	6	15	76	SB	KA	13:00	0.1	1	10	15:00	14:00	2	30	999		1	1	1	0				0	0	0	10:00	14:00	16:00	11:30	KA	KA	0.01	0.1	1	0	0	0	1.00E-04	0.001		999	999		0
6150778	6	15	77	SB	KA	12:00	0.1	1	10	14:00	10:00	6	66	999		1	1	1	0				0	0	0
6150785	6	15	78	SB	SB	12:00	0.1	1	10	13:00	14:00	1	4	51		1	1	1	0				0	0	0	9:55	13:55	16:00	11:45	KA	KA	0.01	0.1	1	0	0	2	1.00E-04	0.001		999	999		0
6150792	6	15	79	SB	SB	13:00	0.1	1	10	15:00	13:00	77	999	999		1	1	1	0				0	0	0
6150808	6	15	80	SB	SB	13:00	0.1	1	10	15:00	13:00	110	999	999		1	1	1	0				0	0	0
6150815	6	15	81	SB	SB	13:30	0.1	1	10	15:00	15:00	0	4	63		1	1	1	0				0	0	0
6150822	6	15	82	SB	SB	13:00	0.1	1	10	15:00	13:00	22	200	999		1	1	1	0				0	0	0
6150884	6	15	88	SB	KA	12:00	0.1	1	10	14:00	10:00	6	72	999		1	1	1	0				0	0	0
6150891	6	15	89	SB	KA	12:00	0.1	1	10	14:00	10:00	23	999	999		1	1	1	0				0	0	0
6150907	6	15	90	SB	KA	12:00	0.1	1	10	14:00	10:00	14	158	999		1	1	1	0				0	0	0
6150914	6	15	91	SB	KA	12:00	0.1	1	10	14:00	10:00	46	999	999		1	1	1	0				0	0	0
6150921	6	15	92	SB	SB	13:00	0.1	1	10	15:00	13:00	0	3	25		1	1	1	0				0	0	0
6150938	6	15	93	SB	SB	13:00	0.1	1	10	15:00	13:00	12	132	999		1	1	1	0				0	0	0
6150945	6	15	94	SB	SB	13:00	0.1	1	10	15:00	13:00	2	20	193		1	1	1	0				0	0	0
7010019	7	1	1	SZ	SZ	13:30	0.1	1	10	16:00	14:00	0	0	0		0	1	1					0	0	0
7010026	7	1	2	SZ	SZ	13:30	0.1	1	10	16:00	14:00		0	0		1	1	1					0	0	0
7010033	7	1	3	SZ	SZ	13:30	0.1	1	10	16:00	14:00	0	0	1		1	1	1					0	0	0
7010040	7	1	4	SZ	SZ	12:30	0.1	1	10	15:10	12:40	999	999	999		1	1	1					0	0	0
7010057	7	1	5	SZ	SZ	12:30	0.1	1	10	15:10	12:40	999	999	999		1	1	1					0	0	0
7010064	7	1	6	SZ	SZ	12:30	0.1	1	10	15:10	12:40	0	2	11		1	1	1					0	0	0
7010071	7	1	7	SZ	SZ	11:20	0.1	1	10	14:07	12:40	0	0	8		0	0	1					0	0	0
7010088	7	1	8	SZ	SZ	11:20	0.1	1	10	14:07	12:40	0	0	11		0	0	1					0	0	0
7010095	7	1	9	SZ	SZ	11:20	0.1	1	10	14:07	12:40	2	3	52		1	1	1					0	0	0
7010101	7	1	10	SZ	SZ	11:45	0.1	1	10	15:00	14:00	0	0	3		1	1	1					0	0	0
7010118	7	1	11	SZ	SZ	11:45	0.1	1	10	15:00	14:00	31	999	999		1	1	1					0	0	0
7010125	7	1	12	SZ	SZ	11:45	0.1	1	10	15:00	14:00	7	93	999		1	1	1					0	0	0
7020018	7	2	1	SZ	SZ	13:10	0.1	1	10	16:00	14:00	0	0	0		0	0	1					0	0	0
7020025	7	2	2	SZ	SZ	13:10	0.1	1	10	16:00	14:00	0	0	0		1	1	1					0	0	0
7020032	7	2	3	SZ	SZ	13:10	0.1	1	10	16:00	14:00	0	0	3		1	1	1					0	0	0
7020049	7	2	4	SZ	SZ	11:30	0.1	1	10	13:30	11:00	0	0	2		1	0	1					0	0	0
7020056	7	2	5	SZ	SZ	11:30	0.1	1	10	13:30	11:00	0	0	34		0	0	1					0	0	0
7020063	7	2	6	SZ	SZ	11:30	0.1	1	10	13:30	11:00	0	1	16		1	1	1					0	0	0
7020070	7	2	7	SZ	SZ	11:25	0.1	1	10	15:45	14:00	0	0	1		1	0	1					0	0	0
7020087	7	2	8	SZ	SZ	11:25	0.1	1	10	15:45	14:00	1	2	13		1	1	1					0	0	0
7020094	7	2	9	SZ	SZ	11:25	0.1	1	10	15:45	14:00	0	7	42		1	1	1					0	0	0
7020100	7	2	10	SZ	SZ	10:55	0.1	1	10	14:40	13:00	1	1	14		1	1	1					0	0	0
7020117	7	2	11	SZ	SZ	10:55	0.1	1	10	14:40	13:00	2	0	13		1	1	1					0	0	0
7020124	7	2	12	SZ	SZ	10:55	0.1	1	10	14:40	13:00	0	1	5		1	1	1					0	0	0
7020131	7	2	13	SB	KA	12:00	0.1	1		14:00	15:00	4	53			1	1	0	0				0	0	0
7020148	7	2	14	SB	KA	12:00	0.1	1	10	14:00	12:30	0	4	35		1	1	1	0				0	0	0
7020155	7	2	15	SB	KA	12:00	0.1	1	10	14:00	15:30	0	0	0		0	1	1	0				0	0	0
7020162	7	2	16	SB	KA	12:00	0.1	1	10	14:00	15:30	4	30	999		1	1	1	0				0	0	0
7030017	7	3	1	SZ	SZ		0.1	1	10			0	0	0		1	0	0					0	0	0
7030024	7	3	2	SZ	SZ		0.1	1	10			1	4	32		1	1	1					0	0	0
7030031	7	3	3	SZ	SZ		0.1	1	10			0	5	32		1	1	1					0	0	0
7030048	7	3	4	SZ	SZ		0.1	1	10			1	0	10		1	1	1					0	0	0
7030055	7	3	5	SZ	SZ		0.1	1	10			0	0	2		0	1	1					0	0	0
7030062	7	3	6	SZ	SZ		0.1	1	10			0	3	4		1	1	1					0	0	0
7030079	7	3	7	SZ	SZ		0.1	1	10			0	0	12		0	0	1					0	0	0
7030086	7	3	8	SZ	SZ		0.1	1	10			0	2	19		1	1	1					0	0	0
7030093	7	3	9	SZ	SZ		0.1	1	10			23	82	999		1	1	1					0	0	0
7030109	7	3	10	SZ	SZ		0.1	1	10			0	0	0		0	0	1					0	0	0
7030116	7	3	11	SZ	SZ		0.1	1	10			0	0	0		0	1	1					0	0	0
7030123	7	3	12	SZ	SZ		0.1	1	10			0	0	0		0	0	0					0	0	0
7030130	7	3	13	99	KA	12:00	0.1	1	10	14:00	15:00	0	1	10		1	1	1	0				0	0	0
7030154	7	3	15	SB	KA	12:00	0.1	1	10	14:00	15:00	0	0	0		0	1	1	0				0	0	0
7030239	7	3	23	SB	KA	12:00	0.1	1	10	14:00	12:00	1	10	88		1	1	1	0				0	0	0
7030246	7	3	24	SB	KA	12:00	0.1	1	10	14:00	12:00	0	2	18		1	1	1	0				0	0	0
7030253	7	3	25	SB	KA	12:00	0.1	1	10	14:00	15:00	0	0	0		0	0	1	0				0	0	0
7030260	7	3	26	SB	KA	13:00	0.1	1	10	15:00	15:00	0	0	0		0	0	1	0				0	0	0
7030277	7	3	27	SB	KA	12:00	0.1	1	10	14:00	15:30	0	0	1		0	0	1	0				0	0	0
7030284	7	3	28	SB	KA	13:00	0.1	1	10	15:00	15:00	0	0	2		1	1	1	0				0	0	0
7030291	7	3	29	SB	KA	13:00	0.1	1	10	15:00	15:00	0	0	1		1	1	1	0				0	0	0
7100017	7	10	1	SZ	SZ	12:50	0.1	1	10	15:00	12:00	0	0	0		0	1	1					0	0	0
7100024	7	10	2	SZ	SZ	12:50	0.1	1	10	15:00	12:00	0	0	0		0	0	1					0	0	0
7100031	7	10	3	SZ	SZ	12:50	0.1	1	10	15:00	12:00	0	0	0		0	1	1					0	0	0
7100048	7	10	4	SZ	SZ	10:55	0.1	1	10	14:10	14:00	0	0	2		0	0	1					0	0	0
7100055	7	10	5	SZ	SZ	10:55	0.1	1	10	14:10	14:00	0	2	38		1	1	1					0	0	0
7100062	7	10	6	SZ	SZ	10:55	0.1	1	10	14:10	14:00	5	14	106		1	1	1					0	0	0
7100079	7	10	7	SZ	SZ	10:50	0.1	1	10	13:32	14:22	0	0	1		0	0	1					0	0	0
7100086	7	10	8	SZ	SZ	10:50	0.1	1	10	13:32	14:22	0	0	0		1	0	0					0	0	0
7100093	7	10	9	SZ	SZ	10:50	0.1	1	10	13:32	14:22	0	0	1		0	1	1					0	0	0
7100109	7	10	10	SZ	SZ	11:25	0.1	1	10	14:15	12:30	0	0	1		1	1	1					0	0	0
7100116	7	10	16	SZ	SZ	11:25	0.1	1	10	14:15	12:30	0	2	4		0	1	1					0	0	0
7100123	7	10	12	SZ	SZ	11:25	0.1	1	10	14:15	12:30	3	23	97		1	1	1					0	0	0
8020017	8	2	1	EB	SB	14:00	0.1	1	10	18:00	11:25	0	0	0		0	0	1	0	0	0	0	0	0	0																				LF	SB	18:00	11:25	14:00
8020024	8	2	2	EB	SB	14:00	0.1	1	10	18:00	11:25	0	0	0		0	1	1	0	0	0	0	0	1	1																				LF	SB	18:00	11:25	14:00
8020031	8	2	3	EB	SB	14:00	0.1	1	10	18:00	11:25	56	152	999		1	1	1	0	74	128	19	1	1	1																				LF	SB	18:00	11:25	14:00
8020048	8	2	4	EB	SB	14:00	0.1	1	10	18:00	11:25	0	0	2		0	0	1	0	0	0	1	0	0	1																				LF	SB	18:00	11:25	14:00
8020055	8	2	5	EB	SB	14:00	0.1	1	10	18:00	11:25	0	0	2		0	1	1	0	0	1	10	0	1	1																				LF	SB	18:00	11:25	14:00
8020062	8	2	6	EB	SB	14:00	0.1	1	10	18:00	11:25	13	77	999		1	1	1	0	21	63	999	1	1	1																				LF	SB	18:00	11:25	14:00
8020079	8	2	7	LF	SB	14:00	0.1	1	10	18:00	13:00	0	0	0		0	0	0	0	0	0	0	0	0	0																				LF	RA	18:00	13:00	14:00
8020086	8	2	8	LF	SB	14:00	0.1	1	10	18:00	13:00	0	0	0		0	0	0	0	0	0	0	0	0	0																				SB	RA	18:00	13:00	14:00
8020093	8	2	9	LF	SB	14:00	0.1	1	10	18:00	13:00	29	104	999		1	1	1	0	32	97	999	1	1	1																				LF	RA	18:00	13:00	14:00
8020109	8	2	10	LF	SB	14:00	0.1	1	10	18:00	13:00	0	0	0		0	1	1	0	0	0	0	0	1	1																				LF	RA	18:00	13:00	14:00
8020116	8	2	11	LF	EB	13:00	1	10	100	18:00	16:00	0	0	998		1	1	1	0	0	0	998	1	1	1																				LF	EB	18:00	16:00	13:00
8020123	8	2	12	LF	EB	13:00	1	10	100	18:00	16:00	0	1	998		0	1	1	0	0	0	998	0	1	1																				LF	EB	18:00	16:00	13:00
8020130	8	2	13	LF	EB	13:00	1	10	100	18:00	16:00	2	8	75		1	1	1	0	1	10	77	1	1	1																				LF	RA	18:00	16:00	13:00
8020147	8	2	14	SB	EB	12:00	1	10	100	16:00	15:00	0	1	10		1	1	1	0	0	1	11	1	1	1																				SB	SB	16:00	15:00	12:00
8020154	8	2	15	LF	EB	13:00	1	10	100	18:00	16:00	3	22	183		1	1	1	0	1	26	186	1	1	1																				LF	EB	18:00	16:00	13:00
8020161	8	2	16	LF	EB	13:00	1	10	100	18:00	16:00	0	5	45		1	1	1	0	0	11	47	1	1	1																				LF	RA	18:00	16:00	13:00
8020178	8	2	17	SB	EB	12:00	1	10	100	16:00	15:00	0	2	10		1	1	1	0	0	3	10	1	1	1																				SB	SB	16:00	15:00	12:00
8020185	8	2	18	LF	EB	12:00	1	10	100	16:00	15:00	0	0	1		0	1	1	0	0	0	1	0	1	1																				SB	SB	16:00	15:00	12:00
8020192	8	2	19	SB	SB	12:00	1	10	100	16:00	15:00	0	0	0		1	1	1	0	0	0	0	1	1	1																				SB	SB	16:00	15:00	12:00
8020208	8	2	20	SB	LF	14:00	1	10	100	17:00	14:30	1	3	138		1	1	1	0				0	0	0																				SB	SB	17:00	14:30	14:00
8020215	8	2	21	SB	EB	12:00	1	10	100	16:00	15:00	19	132	999		1	1	1	0	14	162	999	1	1	1																				SB	SB	16:00	15:00	12:00
8020222	8	2	22	SB	LF	14:00	1	10	100	17:00	14:30	68	999	999		1	1	1	0				0	0	0																				SB	SB	17:00	14:30	14:00
8020239	8	2	23	SB	SB	14:00	1	10	100	17:00	15:00	0	1	5		1	1	1	0				0	0	0																				SB	EB	17:00	15:00	14:00
8020246	8	2	24	sb	lf	14:00	1	10	100	17:00	14:30	1	27	999		1	1	1	0				0	0	0																				SB	SB	17:00	14:30	14:00
8020253	8	2	25	SB	LF	14:00	1	10	100	17:00	14:30	0	0	2		1	1	1	0				0	0	0																				SB	SB	17:00	14:30	14:00
8020260	8	2	26	SB	LF	14:00	1	10	100	17:00	14:30	0	0	35		0	0	1	0				0	0	0																				SB	SB	17:00	14:30	14:00
8020277	8	2	27	SB	SB	14:00	1	10	100	17:00	15:00	0	0	5		1	1	1	0				0	0	0																				SB	SB	17:00	15:00	14:00
8020284	8	2	28	SB	SB	14:00	1	10	100	17:00	15:00	0	1	14		1	1	1	0				0	0	0																				SB	SB	17:00	15:00	14:00
8020291	8	2	29	SB	SB	14:00	1	10	100	17:00	15:00	0	0	2		1	1	1	0				0	0	0																				SB	EB	17:00	15:00	14:00
8020307	8	2	30	SB	SB	15:00	1	10	100	16:00	15:30	0	1	19		0	1	1	0				0	0	0																				LF	EB	14:00	15:45	13:00
8020314	8	2	31	SB	SB	14:00	1	10	100	17:00	15:00	0	2	22		1	1	1	0				0	0	0																				SB	SB	17:00	15:00	14:00
8020321	8	2	32	SB	SB	14:00	1	10	100	17:00	15:00	0	0	6		1	1	1	0				0	0	0																				SB	SB	17:00	15:00	14:00
8020338	8	2	33	SB	SB	14:00	1	10	100	17:00	15:00	10	55	999		1	1	1	0				0	0	0																				SB	EB	17:00	15:00	14:00
8020345	8	2	34	SB	EB	15:00	1	10	100	16:00	15:30	0	2	998		1	1	1	0				0	0	0																				LF	EB	14:00	15:45	13:00
8020352	8	2	35	SB	EB	15:00	1	10	100	16:00	15:30	0	2	998		0	1	1	0				0	0	0																				LF	EB	14:00	15:45	13:00
8020369	8	2	36	SB	EB	15:00	1	10	100	16:00	15:30	0	0	0		1	1	1	0				0	0	0																				LF	EB	14:00	15:45	13:00
8020376	8	2	37	SB	SB	15:00	1	10	100	16:00	15:30	0	1	8		1	1	1	0				0	0	0																				LF	EB	14:00	15:45	13:00
8020383	8	2	38	SB	SB	15:00	1	10	100	16:00	15:30	0	0	1		1	1	1	0				0	0	0																				LF	EB	14:00	15:45	13:00
8020390	8	2	39	SB	EB	15:00	1	10	100	16:00	15:30	0	0	0		1	1	1	0				0	0	0																				LF	EB	14:00	15:45	13:00
8020406	8	2	40	SB	SB	15:00	1	10	100	16:00	15:30	0	0	6		1	1	1	0				0	0	0																				LF	EB	14:00	15:45	13:00
8020413	8	2	41	SB	SB	14:30	1	10	100	18:30	16:00	1	22	998		1	1	1	0				0	0	0																				LF	SB	18:30	16:00	14:30
8020420	8	2	42	SB	SB	14:30	1	10	100	18:30	16:00	0	1	998		1	1	1	0				0	0	0																				LF	SB	18:30	16:00	14:30
8020437	8	2	43	SB	SB	14:30	1	10	100	18:30	16:00	48	999	999		1	1	1	0				0	0	0																				LF	SB	18:30	16:00	14:30
8020444	8	2	44	SB	SB	14:30	1	10	100	18:30	16:00	12	58	999		1	1	1	0				0	0	0																				LF	SB	18:30	16:00	14:30
8020451	8	2	45	SB	SB	14:30	1	10	100	18:30	16:00	3	16	998		1	1	1	0				0	0	0																				LF	SB	18:30	16:00	14:30
8020468	8	2	46	SB	SB	14:30	1	10	100	18:30	16:00	0	1	9		1	1	1	0				0	0	0																				LF	SB	18:30	16:00	14:30
8020475	8	2	47	SB	SB	14:30	1	10	100	18:30	16:00	0	1	998		0	1	1	0				0	0	0																				LF	SB	18:30	16:00	14:30
8020482	8	2	48	SB	SB	14:30	1	10	100	18:30	16:00	4	26	999		1	1	1	0				0	0	0																				LF	SB	18:30	16:00	14:30
8020499	8	2	49	SB	EB	13:00	1	10	100	15:30	13:00	20	156	999		1	1	1	0				0	0	0																				LF	SB	15:30	13:00	13:00
8020505	8	2	50	LF	LF	13:00	1	10	100	15:30	12:30	0	0	0		0	0	1	0				0	0	0																				LF	EB	15:30	12:30	13:00
8020529	8	2	52	SB	EB	13:00	1	10	100	15:30	13:00	0	7	27		1	1	1	0				0	0	0																				LF	SB	15:30	13:00	13:00
8020536	8	2	53	SB	EB	13:00	1	10	100	15:30	13:00	1	14	65		1	1	1	0				0	0	0																				LF	SB	15:30	13:00	13:00
8020543	8	2	54	SB	EB	13:00	1	10	100	15:30	13:00	19	93	998		1	1	1	0				0	0	0																				LF	SB	15:30	13:00	13:00
8020550	8	2	55	LF	EB	13:00	1	10	100	15:30	12:30	0	1	14		1	1	1	0				0	0	0																				LF	EB	15:30	12:30	13:00
8020567	8	2	56	LF	LF	13:00	1	10	100	15:30	12:30	0	1	11		0	1	1	0				0	0	0																				LF	LF	15:30	12:30	13:00
8020574	8	2	57	SB	EB	13:00	1	10	100	15:30	12:30	1	6	33		1	1	1	0				0	0	0																				LF	EB	15:30	12:30	13:00
8020581	8	2	58	LF	EB	13:30	1	10	100	15:30	15:30	0	1	11		1	1	1	0				0	0	0																				LF	EB	15:30	15:30	13:30
8020598	8	2	59	LF	SB	13:00	1	10	100	14:30	14:00	1	12	130		1	1	1	0				0	0	0																				SB	SB	14:30	14:00	13:00
8020604	8	2	60	LF	EB	13:30	1	10	100	15:30	15:30	0	3	12		0	1	1	0				0	0	0																				LF	EB	15:30	15:30	13:30
8020611	8	2	61	LF	SB	13:00	1	10	100	14:30	14:00	0	0	2		1	1	1	0				0	0	0																				LF	SB	14:30	14:00	13:00
8020628	8	2	62	LF	SB	13:00	1	10	100	14:30	14:00	0	0	0		0	1	1	0				0	0	0																				LF	SB	14:30	14:00	13:00
8020635	8	2	63	LF	EB	13:30	1	10	100	15:30	15:30	0	19	998		1	1	1	0				0	0	0																				LF	EB	15:30	15:30	13:30
8020642	8	2	64	LF	EB	13:30	1	10	100	16:00	15:30	0	3	28		1	1	1	0				0	0	0																				LF	EB	16:00	15:30	13:30
8020659	8	2	65	LF	EB	12:00	1	10	100	15:30	15:00	0	13	180		1	1	1	0				0	0	0																				SB	SB	15:30	15:00	12:00
8020666	8	2	66	LF	EB	12:00	1	10	100	15:30	15:00	0	0	4		1	1	1	0				0	0	0																				SB	SB	15:30	15:00	15:30
8020673	8	2	67	LF	EB	12:00	1	10	100	15:30	15:00	37	999	999		1	1	1	0				0	0	0																				SB	SB	15:30	15:00	12:00
8020680	8	2	68	LF	EB	13:30	1	10	100	16:00	15:30	1	17	998		1	1	1	0				0	0	0																				LF	EB	16:00	15:30	13:30
8020697	8	2	69	LF	EB	12:00	1	10	100	15:30	15:00	3	34	998		1	1	1	0				0	0	0																				SB	SB	15:30	15:00	12:00
8020703	8	2	70	LF	EB	12:00	1	10	100	15:30	15:00	0	9	998		1	1	1	0				0	0	0																				SB	SB	15:30	15:00	12:00
8020710	8	2	71	LF	EB	12:00	1	10	100	15:30	15:00	0	1	86		1	1	1	0				0	0	0																				SB	SB	15:30	15:00	12:00
8020727	8	2	72	LF	KA	12:00	1	10	100	16:30	17:00	1	4	38		1	1	1	0				0	0	0																				LF	KA	16:30	17:00	12:00
8020734	8	2	73	SB	EB	13:00	1	10	100	15:30	15:30	0	19	998		1	1	1	0				0	0	0																				SB	KA	15:30	15:30	13:00
8020741	8	2	74	SB	KA	13:00	1	10	100	15:00	15:00	0	16	154		1	1	1	0				0	0	0																				SB	EB	15:00	15:00	13:00
8020758	8	2	75	SB	EB	13:00	1	10	100	15:30	15:30	1	8	102		1	1	1	0				0	0	0																				SB	KA	15:30	15:30	13:00
8020765	8	2	76	SB	KA	13:00	1	10	100	15:00	15:00	3	26	999		1	1	1	0				0	0	0																				SB	EB	15:00	15:00	13:00
8020772	8	2	77	SB	KA	13:00	1	10	100	15:00	15:00	1	92	999		1	1	1	0				0	0	0																				SB	KA	15:00	15:00	13:00
8020789	8	2	78	LF	KA	12:00	1	10	100	16:00	17:00	0	18	143		0	1	1	0				0	0	0																				LF	KA	16:30	17:00	12:00
8020796	8	2	79	LF	KA	12:00	1	10	100	16:30	15:00	8	89	998		1	1	1	0				0	0	0																				LF	EB	16:30	17:00	12:00
8020802	8	2	80	SB	EB	13:00	1	10	100	15:30	15:30	0	1	8		1	1	1	0				0	0	0																				SB	KA	15:30	15:30	13:00
8020819	8	2	81	SB	EB	13:00	1	10	100	15:30	15:30	0	0	8	VERY DIRTY PLATES NOTICED ON 10E2 PLATE.	1	1	1	0				0	0	0																				SB	KA	15:30	15:30	13:00
8020826	8	2	82	SB	EB	13:00	1	10	100	15:30	15:30	0	1	12		1	1	1	0				0	0	0																				SB	KA	15:30	15:30	13:00
8020833	8	2	83	SB	EB	13:00	1	10	100	15:30	15:30	63	999	999		1	1	1	0				0	0	0																				SB	EB	15:30	15:30	13:00
8020840	8	2	84	SB	KA	13:00	1	10	100	15:30	15:30	4	103	999		1	1	1	0				0	0	0																				SB	EB	15:30	15:30	13:00
8020857	8	2	85	SB	KA	13:00	1	10	100	15:30	15:30	30	999	999		1	1	1	0				0	0	0																				SB	EB	15:30	15:30	13:00
8020864	8	2	86	SB	SB	13:00	1	10	100	15:30	15:30	5	52	999		1	1	1	0				0	0	0																				SB	EB	15:30	15:30	13:00
8020871	8	2	87	SB	KA	13:00	1	10	100	15:30	15:30	4	52	999		1	1	1	0				0	0	0																				SB	EB	15:30	15:30	13:00
8020888	8	2	88	SB	KA	13:00	1	10	100	15:30	15:30	9	123	999		1	1	1	0				0	0	0																				SB	EB	15:30	15:30	13:00
8020895	8	2	89	SB	SB	13:00	1	10	100	15:30	15:30	4	58	999		1	1	1	0				0	0	0																				SB	EB	15:30	15:30	13:00
8020925	8	2	92	KA	KA	12:00	1	10	100	14:00	15:00	38	999	998		1	1	1	0				0	0	0																				KA	EB	14:00	15:00	12:00
8020932	8	2	93	KA	KA	12:00	1	10	100	14:00	15:00	82	998	998		1	1	1	0				0	0	0																				KA	EB	14:00	15:00	12:00
8020949	8	2	94	KA	KA	12:00	1	10	100	14:00	15:00	3	31	190		1	1	1	0				0	0	0																				KA	EB	14:00	15:00	12:00
8020956	8	2	95	KA	KA	12:00	1	10	100	14:00	15:00	0	18	998		1	1	1	0				0	0	0																				KA	EB	14:00	15:00	12:09
8030016	8	3	1	LF	SB	13:30	0.1	1	10	17:00	11:00	0	0	0		1	1	1	0	0	0	0	1	1	1																				LF	SB	17:00	11:00	13:30
8030023	8	3	2	LF	SB	13:30	0.1	1	10	17:00	11:00	0	0	0		0	1	1	0	0	0	2	0	1	1																				LF	RA	17:00	11:00	13:30
8030030	8	3	3	SB	SB	12:00	1	10	100	17:00	12:00	0	2	9		1	1	1	0	0	3	8	1	1	1																				SB	RA	17:00	12:00	12:00
8030047	8	3	4	SB	SB	12:00	1	10	100	17:00	12:00	0	0	3		1	1	1	0	0	0	4	1	1	1																				SB	RA	17:00	12:00	12:00
8030054	8	3	5	SB	SB	12:00	1	10	100	17:00	12:00	0	2	998		1	1	1	0	0	0	998	1	1	1																				SB	RA	17:00	12:00	12:00
8030061	8	3	6	LF	EB	12:00	1	10	100	16:00	16:00	1	0	998		1	1	1	0	0	3	998	1	1	1																				LF	EB	16:00	16:00	12:00
8030078	8	3	7	LF	EB	12:00	1	10	100	16:00	16:00	8	72	999		1	1	1	0	10	65	999	1	1	1																				SB	EB	16:00	16:00	12:00
8030085	8	3	8	LF	EB	12:00	1	10	100	16:00	16:00	3	38	999		1	1	1	0	7	35	999	1	1	0																				SB	EB	16:00	16:00	12:00
8030092	8	3	9	SB	LF	12:00	1	10	100	15:00	11:00	0	1	2		0	1	1	0	0	0	1	0	1	1																				SB	SB	15:00	11:00	12:00
8030108	8	3	10	SB	LF	12:00	1	10	100	15:00	11:00	0	4	998		0	1	1	0	0	2	998	0	1	1																				SB	SB	15:00	11:00	12:00
8030115	8	3	11	SB	LF	12:00	1	10	100	15:00	11:00	2	9	95		1	1	1	0	2	13	90	1	1	1																				SB	SB	15:00	11:00	12:00
8030146	8	3	14	SB	EB	12:00	0.1	1	10	14:00	12:30	31	999	999		0	1	1	0				0	0	0																				SB	SB	14:00	12:30	12:00
8030153	8	3	15	SB	EB	12:00	1	10	100	14:00	12:30	999	999	999		1	1	1	0				0	0	0																				SB	SB	14:00	12:30	12:00
8030160	8	3	16	SB	EB	12:00	1	10	100	14:00	12:30	0	10	80		1	1	1	0				0	0	0																				SB	SB	14:00	12:30	12:00
8030177	8	3	17	LF	SB	11:30	1	10	100	14:00	12:00	0	1	998		1	1	1	0				0	0	0																				SB	EB	14:00	12:00	11:30
8030184	8	3	18	LF	SB	11:30	1	10	100	14:00	12:00	1	1	22		1	1	1	0				0	0	0																				SB	EB	14:00	12:00	11:30
8030191	8	3	19	LF	SB	11:30	1	10	100	14:00	12:00	21	200	999		1	1	1	0				0	0	0																				SB	EB	14:00	12:00	11:30
8030207	8	3	20	SB	EB	15:00	1	10	100	17:00	14:30	6	59	999		1	1	1	0				0	0	0																				SB	EB	17:00	14:30	15:00
8030214	8	3	21	SB	EB	15:00	1	10	100	17:00	14:30	0	13	136		1	1	1	0				0	0	0																				SB	EB	17:00	14:30	15:00
8030221	8	3	22	SB	EB	15:00	1	10	100	17:00	14:30	0	0	0		1	1	1	0				0	0	0																				SB	EB	17:00	14:30	15:00
8030238	8	3	23	SB	SB	12:00	1	10	100	15:00	13:30	2	70	998		1	1	1	0				0	0	0																				SB	SB	15:00	13:30	12:00
8030245	8	3	24	SB	SB	12:00	1	10	100	15:00	13:30	12	98	998		1	1	1	0				0	0	0																				SB	SB	15:00	13:30	12:00
8030252	8	3	25	SB	SB	12:00	1	10	100	15:00	13:30	3	48	998		0	1	1	0				0	0	0																				SB	SB	15:00	13:30	12:00
8030269	8	3	26	SB	EB	14:00	1	10	100	15:00	15:00	0	2	8	998 - 10exp2 PLATE	0	1	1	0				0	0	0																				SB	EB	15:30	12:00	14:00
8030276	8	3	27	SB	EB	14:00	1	10	100	15:30	12:00	0	0	5		0	1	1	0				0	0	0																				SB	SB	15:30	12:00	14:00
8030283	8	3	28	SB	EB	14:00	1	10	100	15:30	12:00	6	45	999		1	1	1	0				0	0	0																				SB	SB	15:30	12:00	14:00
8030290	8	3	29	SB	EB	13:30	1	10	100	15:00	12:30	5	30	999		1	1	1	0				0	0	0																				SB	SB	15:00	12:30	13:30
8030306	8	3	30	LF	EB	13:30	1	10	100	15:00	12:30	11	88	999		1	1	1	0				0	0	0																				SB	SB	15:00	12:30	13:30
8030313	8	3	31	LF	EB	13:30	1	10	100	15:00	12:30	0	3	23		1	1	1	0				0	0	0																				SB	SB	15:00	12:30	13:30
8030320	8	3	32	SB	SB	12:00	1	10	100	14:00	11:00	0	0	0		1	1	1	0				0	0	0																				SB	SB	14:00	11:00	12:00
8030337	8	3	33	SB	SB	12:00	1	10	100	14:00	11:00	0	3	12		0	1	1	0				0	0	0																				SB	SB	14:00	11:00	12:00
8030344	8	3	34	SB	SB	12:00	1	10	100	14:00	11:00	0	0	2		1	1	1	0				0	0	0																				SB	SB	14:00	11:00	12:00
8030351	8	3	35	SB	SB	12:00	1	10	100	14:30	13:00	0	0	0		1	1	1	0				0	0	0																				SB	SB	14:30	13:00	12:00
8030368	8	3	36	SB	SB	12:01	1	10	100	14:30	13:00	11	90	999		1	1	1	0				0	0	0																				SB	SB	14:30	13:00	12:00
8030375	8	3	37	SB	SB	12:00	1	10	100	14:30	13:00	2	36	999		1	1	1	0				0	0	0																				SB	SB	14:30	13:00	12:00
8030382	8	3	38	SB	EB	13:00	1	10	100	15:40	14:00	0	2	19		1	1	1	0				0	0	0																				SB	EB	15:40	14:00	13:00
8030399	8	3	39	SB	EB	13:00	1	10	100	15:40	14:00	0	0	13		1	1	1	0				0	0	0																				SB	EB	15:40	14:00	13:00
8030405	8	3	40	SB	EB	13:00	1	10	100	15:40	14:00	0	5	998		1	1	1	0				0	0	0																				SB	EB	15:40	14:00	13:00
8030412	8	3	41	SB	EB	12:00	1	10	100	14:30	14:30	10	94	999		1	1	1	0				0	0	0																				SB	SB	14:30	14:30	12:00
8030429	8	3	42	SB	SB	12:00	1	10	100	14:30	14:30	2	30	999		1	1	1	0				0	0	0																				SB	KA	14:30	14:30	12:00
8030436	8	3	43	SB	EB	12:00	1	10	100	14:30	14:30	2	25	998		1	1	1	0				0	0	0																				SB	KA	14:30	14:30	12:00
8030443	8	3	44	LF	KA	13:00	1	10	100	15:30	15:30	0	1	4		0	1	1	0				0	0	0																				SB	KA	15:30	15:30	13:00
8030450	8	3	45	LF	KA	13:00	1	10	100	15:30	15:30	0	1	13		1	1	1	0				0	0	0																				SB	KA	15:30	15:30	13:00
8030467	8	3	46	SB	KA	13:00	1	10	100	15:30	15:30	1	10	998		1	1	1	0				0	0	0																				SB	KA	15:30	15:30	13:00
8030474	8	3	47	LF	KA	14:00	1	10	100	17:30	13:20	6	69	999		1	1	1	0				0	0	0																				LF	KA	17:30	13:20	14:00
8030481	8	3	48	LF	KA	14:00	1	10	100	17:30	13:20	0	3	25		0	1	1	0				0	0	0																				LF	KA	17:30	13:20	14:00
8030498	8	3	49	LF	KA	14:00	1	10	100	17:30	13:20	0	2	21		1	1	1	0				0	0	0																				LF	KA	17:30	13:20	14:00
8030504	8	3	50	SB	KA	12:30	1	10	100	15:00	14:00	2	18	188		1	1	1	0				0	0	0																				SB	EB	15:00	14:00	12:30
8030511	8	3	51	SB	EB	12:00	1	10	100	15:00	13:00	2	20	193		1	1	1	0				0	0	0																				SB	KA	15:00	13:00	12:00
8030528	8	3	52	SB	EB	12:00	1	10	100	15:00	13:00	2	15	47		1	1	1	0				0	0	0																				SB	KA	15:00	13:00	12:00
8030535	8	3	53	SB	EB	12:00	1	10	100	15:00	13:00	999	999	999		1	1	1	0				0	0	0																				SB	KA	15:00	13:00	12:00
8030542	8	3	54	SB	KA	12:30	1	10	100	15:00	14:00	3	32	999		1	1	1	0				0	0	0																				SB	EB	15:00	14:00	12:30
8030559	8	3	55	SB	KA	12:30	1	10	100	15:00	14:00	4	54	999		1	1	1	0				0	0	0																				SB	EB	15:00	14:00	12:30
8030566	8	3	56	SB	EB	13:00	1	10	100	14:00	15:00	3	51	999		1	1	1	0				0	0	0																				SB	EB	14:00	15:00	13:00
8030573	8	3	57	SB	EB	13:00	1	10	100	14:00	15:00	6	66	999		1	1	1	0				0	0	0																				SB	EB	14:00	15:00	13:00
8030580	8	3	58	SB	EB	13:00	1	10	100	14:00	15:00	30	999	999		1	1	1	0				0	0	0																				SB	EB	14:00	15:00	13:00
8030597	8	3	59	SB	EB	13:00	1	10	100	14:00	15:00	1	12	132		1	1	1	0				0	0	0																				SB	EB	14:00	15:00	13:00
8030603	8	3	60	SB	SB	13:00	1	10	100	14:00	15:00	171	999	999		1	1	1	0				0	0	0																				SB	EB	14:00	15:00	13:00
8030610	8	3	61	SB	SB	13:00	1	10	100	14:00	15:00	0	5	76		1	1	1	0				0	0	0																				SB	EB	14:00	15:00	13:00
8030627	8	3	62	SB	EB	13:00	1	10	100	14:00	15:00	0	23	999		1	1	1	0				0	0	0																				SB	EB	14:00	15:00	13:00
8030672	8	3	67	SB	SB	13:00	1	10	100	14:00	15:00	0	23	999		1	1	1	0				0	0	0																				SB	EB	14:00	15:00	13:00
8030689	8	3	68	SB	SB	13:00	1	10	100	14:00	15:00	10	999	999		1	1	1	0				0	0	0																				SB	EB	14:00	15:00	13:00
8030696	8	3	69	SB	SB	13:00	1	10	100	14:00	15:00	8	87	999		1	1	1	0				0	0	0																				SB	EB	14:00	15:00	13:00
8030702	8	3	70	SB	SB	13:00	1	10	100	14:00	15:00	190	999	999		1	1	1	0				0	0	0																				SB	EB	14:00	15:00	13:00
8030719	8	3	71	SB	SB	13:00	1	10	100	15:00	13:00	199	999	999		1	1	1	0				0	0	0																				SB	EB	15:00	13:00	13:00
8030726	8	3	72	SB	SB	13:00	1	10	100	15:00	13:00	176	999	999		1	1	1	0				0	0	0																				SB	EB	15:00	13:00	13:00
8030733	8	3	73	SB	SB	13:00	1	10	100	15:00	13:00	2	24	999		1	1	1	0				0	0	0																				SB	EB	15:00	13:00	13:00
8030740	8	3	74	SB	SB	13:00	1	10	100	15:00	13:00	40	999	999		1	1	1	0				0	0	0																							13:00	13:00
8030757	8	3	75	SB	SB	13:00	1	10	100	15:00	13:00	198	999	999		1	1	1	0				0	0	0																				SB	EB	15:00	13:00	13:00
8030764	8	3	76	SB	SB	13:00	1	10	100	15:00	13:00	5	63	999		1	1	1	0				0	0	0																				SB	EB	15:00	13:00	13:00
8030771	8	3	77	SB	SB	13:00	1	10	100	15:00	13:00	31	999	998		1	1	1	0				0	0	0																				SB	EB	15:00	13:00	13:00
8030788	8	3	78	SB	SB	13:00	1	10	100	15:00	13:00	5	76	998		1	1	1	0				0	0	0																				SB	EB	15:00	13:00	13:00
8030795	8	3	79	SB	SB	12:00	1	10	100	14:00	12:00	0	38	999		1	1	1	0				0	0	0																				SB	EB	14:00	12:00	12:00
8030801	8	3	80	SB	SB	12:00	1	10	100	14:00	12:00	34	999	999		1	1	1	0				0	0	0																				SB	EB	14:00	12:00	12:00
8030818	8	3	81	SB	SB	12:00	1	10	100	14:00	12:00	53	999	999		1	1	1	0				0	0	0																				SB	EB	14:00	12:00	12:00
8030825	8	3	82	SB		12:00	1	10	100	14:00	12:00	3	52	999		1	1	1	0				0	0	0																				SB	EB	14:00	12:00	12:00
8030832	8	3	83	SB	SB	12:00	1	10	100	14:00	12:00	0	1	36		1	1	1	0				0	0	0																				SB	EB	14:00	12:00	12:00
8030849	8	3	84	SB	SB	12:00	1	10	100	14:00	12:00	0	0	5		1	1	1	0				0	0	0																				SB	EB	14:00	12:00	12:00
8030856	8	3	85	SB	SB	12:00	1	10	100	14:00	12:00	0	6	53		1	1	1	0				0	0	0																				SB	EB	14:00	12:00	12:00
8030863	8	3	86	SB	SB	12:00	1	10	100	14:00	12:00	0	0	20		0	1	1	0				0	0	0																				SB	EB	14:00	12:00	12:00
8030870	8	3	87	SB	SB	13:00	1	10	100	14:00	15:00	999	999	999		1	1	1	0				0	0	0
8040015	8	4	1	SB	RA	14:00	0.1	1	10	16:00	11:00	0	0	0		0	0	1	0	0	0	0	0	0	1																				SB	RA	16:00	11:00	14:00
8040022	8	4	2	SB	RA	14:00	0.1	1	10	16:00	11:00	0	0	0		0	0	1	0	0	0	0	0	0	1																				SB	RA	16:00	11:00	14:00
8040039	8	4	3	SB	RA	14:00	0.1	1	10	16:00	11:00	0	0	0		0	0	1	0	0	0	0	0	0	1																				SB	RA	16:00	11:00	14:00
8040046	8	4	4	LF	SB	11:30	1	10	100	15:00	12:30	0	0	999		1	1	1	0	0	2	999	1	1	1																				LF	RA	15:00	12:30	11:30
8040053	8	4	5	LF	SB	11:30	1	10	100	15:00	12:30	0	0	5		1	1	1	0	0	0	5	0	1	1																				LF	RA	15:00	12:30	11:30
8040060	8	4	6	LF	SB	11:30	1	10	100	15:00	12:30	0	0	6		1	1	1	0	0	0	5	1	1	1																				LF	RA	15:00	12:30	11:30
8040077	8	4	7	LF	SB	12:00	1	10	100	15:00	14:00	0	0	0		1	1	1	0	0	1	0	1	1	1																				LF	EB	13:00	14:00	12:00
8040084	8	4	8	LF	SB	12:00	1	10	100	15:00	14:00	0	0	0		1	1	1	0	0	0	0	1	1	1																				LF	EB	15:00	14:00	12:00
8040091	8	4	9	LF	SB	12:00	1	10	100	15:00	14:00	0	0	0		1	1	1	0	0	0	0	1	1	1																				LF	EB	15:00	14:00	12:00
8040107	8	4	10	SB	EB	12:30	1	10	100	14:30	13:30	0	0	2		0	1	1	0				0	0	0																				SB	SB	14:30	13:30	13:30
8040114	8	4	11	SB	EB	12:30	1	10	100	14:30	13:30	0	1	2		0	1	1	0				0	0	0																				SB	SB	14:30	13:30	13:00
8040121	8	4	12	SB	EB	12:30	1	10	100	14:30	13:30	0	0	0		1	1	1	0				0	0	0																				SB	SB	14:30	13:30	13:30
8040138	8	4	13	sb	lf	13:30	1	10	100	15:00	15:00	0	1	3		1	1	1	0				0	0	0																				SB	EB	15:00	15:00	13:30
8040145	8	4	14	sb	lf	13:30	1	10	100	15:00	15:00	0	0	998		1	1	1	0				0	0	0																				SB	EB	15:00	15:00	13:30
8040152	8	4	15	SB	LF	13:30	1	10	100	15:00	15:00	0	0	998		0	1	1	0				0	0	0																				SB	EB	15:00	15:00	13:30
8040169	8	4	16	SB	EB	12:30	1	10	100	14:30	12:40	0	0	17		0	1	1	0				0	0	0																				SB	SB	14:30	12:40	12:30
8040176	8	4	17	SB	EB	12:30	1	10	100	14:30	12:40	0	7	56		1	1	1	0				0	0	0																				SB	SB	14:30	12:40	12:30
8040183	8	4	18	SB	EB	12:30	1	10	100	14:30	12:40	1	12	114		1	1	1	0				0	0	0																				SB	SB	14:30	12:40	12:30
8040190	8	4	19	SB	SB	12:00	1	10	100	13:45	15:30	0	0	998		0	1	1	0				0	0	0																				SB	EB	13:45	15:30	12:00
8040206	8	4	20	SB	SB	12:00	1	10	100	13:45	15:30	0	0	8		0	1	1	0				0	0	0																				SB	EB	13:45	15:30	12:00
8040213	8	4	21	SB	SB	12:00	1	10	100	13:45	15:30	0	0	10		0	1	1	0				0	0	0																				SB	EB	13:45	15:35	12:00
8040220	8	4	22	SB	EB	13:00	1	10	100	16:00	17:00	0	4	36		0	1	1	0				0	0	0																				EB	SB	16:00	17:00	13:00
8040237	8	4	23	SB	EB	13:00	1	10	100	16:00	17:00	0	0	8		0	1	1	0				0	0	0																				EB	EB	16:00	17:00	13:00
8040244	8	4	24	SB	EB	13:00	1	10	100	16:00	17:00	0	0	0		0	0	1	0				0	0	0																				EB	SB	16:00	17:00	13:00
8040251	8	4	25	EB	EB	13:00	1	10	100	16:00	17:00	0	0	0		0	1	1	0				0	0	0																				EB	EB	16:00	17:00	13:00
8040268	8	4	26	SB	EB	13:00	1	10	100	16:00	17:00	0	1	38		0	1	1	0				0	0	0																				EB	EB	16:00	17:00	13:00
8040275	8	4	27	LF	EB	13:30	1	10	100	15:45	15:30	0	0	2		0	1	0	0				0	0	0																				LF	SB	15:45	13:30	13:30
8040282	8	4	28	LF	EB	13:30	1	10	100	15:45	15:30	0	0	1		1	1	1	0				0	0	0																				LF	EB	15:45	13:30	13:30
8040299	8	4	29	LF	EB	13:30	1	10	100	15:45	15:30	0	0	1		0	0	1	0				0	0	0																				LF	EB	15:45	13:30	13:30
8040305	8	4	30	LF	EB	13:30	1	10	100	15:45	15:30	1	10	113		1	1	1	0				0	0	0																				LF	EB	15:45	13:30	13:30
8040312	8	4	31	LF	EB	13:30	1	10	100	15:45	15:30	0	0	0		0	1	1	0				0	0	0																				LF	EB	15:45	15:30	13:30
8040329	8	4	32	LF	EB	13:30	1	10	100	15:45	15:30	0	0	0		0	1	1	0				0	0	0																				LF	EB	15:45	15:30	13:30
8040336	8	4	33	LF	EB	13:30	1	10	100	15:00	16:00	15	133	999		1	1	1	0				0	0	0																				SB	EB	15:00	16:00	13:30
8040343	8	4	34	LF	SB	13:30	1	10	100	15:00	16:00	4	35	999		1	1	1	0				0	0	0																				SB	EB	15:00	16:00	13:30
8040350	8	4	35	LF	SB	13:30	1	10	100	15:00	16:00	44	999	999		1	1	1	0				0	0	0																				SB	EB	15:00	16:00	13:30
8040367	8	4	36	SB	EB	14:00	1	10	100	16:00	16:20	2	3	97		1	1	1	0				0	0	0																				SB	EB	16:00	16:20	14:00
8040374	8	4	37	SB	EB	14:00	1	10	100	16:00	16:20	2	28	999		1	1	1	0				0	0	0																				SB	EB	16:00	16:20	14:00
8040381	8	4	38	SB	SB	14:40	1	10	100	16:00	16:20	9	115	999		1	1	1	0				0	0	0																				SB	EB	16:00	16:20	14:00
8040398	8	4	39	SB	SB	14:00	1	10	100	16:00	16:20	2	32	998		1	1	1	0				0	0	0																				SB	EB	16:00	16:00	14:00
8040404	8	4	40	SB	EB	14:00	1	10	100	16:00	16:20	1	10	126		1	1	1	0				0	0	0																				SB	EB	16:00	16:20	14:00
8040411	8	4	41	SB	EB	14:00	1	10	100	16:00	16:20	11	103	999		1	1	1	0				0	0	0																				SB	EB	16:00	16:20	14:00
8040428	8	4	42	LF	SB	13:00	1	10	100	14:30	16:00	6	66	999		1	1	1	0				0	0	0																				LF	KA	14:30	16:00	13:00
8040435	8	4	43	LF	SB	13:00	1	10	100	14:30	16:00	12	132	999		1	1	1	0				0	0	0																				SB	KA	14:30	16:00	13:00
8040442	8	4	44	LF	SB	13:00	1	10	100	14:30	16:00	0	4	36		1	1	1	0				0	0	0																				SB	KA	14:30	16:00	13:00
8040459	8	4	45	SB	SB	13:30	1	10	100	15:30	16:30	12	117	999		1	1	1	0				0	0	0																				SB	KA	15:30	16:30	13:30
8040466	8	4	46	SB	SB	13:30	1	10	100	15:30	16:30	4	52	999		1	1	1	0				0	0	0																				SB	KA	15:30	16:30	13:30
8040473	8	4	47	SB	SB	13:30	1	10	100	15:30	16:30	1	21	999		1	1	1	0				0	0	0																				SB	KA	15:30	16:30	13:30
8040480	8	4	48	LF	EB	13:00	1	10	100	14:30	15:30	8	89	999		0	1	1	0				0	0	0																				LF	KA	14:30	15:30	13:00
8040497	8	4	49	LF	EB	13:00	1	10	100	14:30	15:30	0	10	121		0	1	1	0				0	0	0																				LF	KA	14:30	15:30	13:00
8040503	8	4	50	LF	EB	13:00	1	10	100	14:30	15:30	2	57	999		1	1	1	0				0	0	0																				LF	KA	14:30	15:30	13:00
8040510	8	4	51	LF	EB	13:00	1	10	100	14:30	15:30	0	0	5		0	1	1	0				0	0	0																				LF	KA	14:30	15:30	13:00
8040527	8	4	52	LF	EB	13:00	1	10	100	14:30	15:30	0	20	998		1	1	1	0				0	0	0																				LF	KA	14:30	15:30	13:00
8040534	8	4	53	LF	EB	13:00	1	10	100	14:30	15:30	0	40	998		1	1	1	0				0	0	0																				LF	KA	14:30	15:30	13:00
8040541	8	4	54	SB	EB	12:00	1	10	100	15:00	15:00	0	0	31		0	1	1	0				0	0	0																				SB	EB	15:00	15:00	12:00
8040558	8	4	55	SB	EB	12:00	1	10	100	15:00	15:00	1	9	998		1	1	1	0				0	0	0																				SB	KA	15:00	15:00	12:00
8040565	8	4	56	SB	EB	12:00	1	10	100	15:00	15:00	0	3	76		1	1	1	0				0	0	0																				SB	KA	15:00	15:00	12:00
8040572	8	4	57	SB	EB	12:00	1	10	100	15:00	15:00	0	2	66		1	1	1	0				0	0	0																				SB	KA	15:00	15:00	12:00
8040589	8	4	58	SB	EB	12:00	1	10	100	15:00	15:00	1	25	999		1	1	1	0				0	0	0																				SB	KA	15:00	15:00	12:00
8040596	8	4	59	SB	EB	12:00	1	10	100	15:00	15:00	1	10	120		1	1	1	0				0	0	0																				SB	KA	15:00	15:00	12:00
8040602	8	4	60	SB	SB	13:00	1	10	100	16:00	17:00	0	0	7		0	1	1	0				0	0	0																				EB	EB	16:00	17:00	13:00
8130013	8	13	1	LF	SB	13:30	0.1	1	10	17:00	11:00	0	0	0		0	1	0	0	0	0	0	0	1	1																				LF	SB	17:00	11:00	13:30
8130020	8	13	2	LF	SB	13:30	0.1	1	10	17:00	11:00	0	0	1		0	0	1	0	0	1	2	0	1	1																				LF	SB	17:00	11:00	13:30
8130037	8	13	3	LF	SB	13:30	0.1	1	10	17:00	11:00	0	0	0		1	1	1	0	0	0	0	1	1	1																				LF	SB	17:00	11:00	13:30
8130044	8	13	4	SB	SB	12:00	1	10	100	17:00	12:00	0	0	0		1	1	1	0	0	0	0	1	1	1																				SB	RA	17:00	12:00	12:00
8130051	8	13	5	SB	SB	12:00	1	10	100	17:00	12:00	0	0	2		1	1	1	0	0	2	3	1	1	1																				SB	RA	17:00	12:00	12:00
8130068	8	13	6	SB	SB	12:00	1	10	100	17:00	12:00	0	0	1		1	1	1	0	0	0	0	1	1	1																				SB	RA	17:00	12:00	12:00
8130075	8	13	7	LF	EB	12:00	1	10	100	16:00	16:00	0	0	11		1	1	1	0	0	0	10	1	1	1																				SB	EB	16:00	16:00	12:00
8130082	8	13	8	LF	EB	12:00	1	10	100	16:00	16:00	3	17	143		1	1	1	0	2	21	146	1	1	1																				SB	EB	16:00	16:00	12:00
8130099	8	13	9	LF	EB	12:00	1	10	100	16:00	16:00	0	0	3		1	1	1	0	0	0	2	1	1	1																				LF	EB	16:00	16:00	12:00
8130105	8	13	10	SB	EB	11:00	1	10	100	13:30	11:30	0	1	16		1	1	1	0	0	0	15	1	1	1																				SB	SB	11:30	11:30	11:00
8130112	8	13	11	SB	EB	11:00	1	10	100	13:30	11:30	0	0	2		0	1	1	0	0	0	3	0	1	1																				SB	SB	11:30	11:30	11:00
8130129	8	13	12	SB	EB	11:00	1	10	100	13:30	11:30	16	130	999		1	1	1	0	17	132	999	1	1	1																				SB	SB	11:30	11:30	11:00
8130136	8	13	13	SB	LF	12:00	1	10	100	15:00	11:00	0	0	998		1	1	1	0	0	0	998	1	1	1																				SB	SB	15:00	11:00	12:00
8130143	8	13	14	SB	LF	12:00	1	10	100	15:00	11:00	1	3	11		1	1	1	0	2	3	16	1	1	1																				SB	SB	15:00	11:00	12:00
8130150	8	13	15	SB	LF	12:00	1	10	100	15:00	11:00	0	2	998		0	1	1	0	0	0	998	0	1	1																				SB	SB	15:00	11:00	12:00
8130167	8	13	16	SB	EB	14:00	1	10	100	15:30	12:00	1	5	38	998 - 10EXP2 PLATES	1	1	1	0				0	0	0																				SB	EB	15:30	12:00	14:00
8130174	8	13	17	SB	EB	14:00	1	10	100	15:30	12:00	1	10	101		1	1	1	0				0	0	0																				SB	SB	15:30	12:00	14:00
8130181	8	13	18	SB	EB	14:00	1	10	100	15:30	12:00	0	4	998		1	1	1	0				0	0	0																				SB	SB	15:30	12:00	14:00
8130198	8	13	19	SB	EB	13:30	1	10	100	15:00	12:30	0	4	50	998 10E2 plate.	1	1	1	0				0	0	0																				SB	SB	15:00	12:30	13:30
8130204	8	13	20	SB	EB	13:30	1	10	100	15:00	12:30	0	0	6		0	1	1	0				0	0	0																				SB	SB	15:00	12:30	13:30
8130211	8	13	21	SB	EB	13:30	1	10	100	15:00	12:30	0	2	27		0	1	1	0				0	0	0																				SB	SB	15:00	12:30	13:30
8130228	8	13	22	SB	SB	12:00	1	10	100	14:00	11:00	0	0	0		1	1	1	0				0	0	0																				SB	SB	14:00	11:00	12:00
8130235	8	13	23	SB	SB	12:00	1	10	100	14:00	11:00	0	0	0		0	0	1	0				0	0	0																				SB	SB	14:00	11:00	12:00
8130242	8	13	24	SB	SB	12:00	1	10	100	14:00	11:00	0	0	0		0	1	1	0				0	0	0																				SB	SB	14:00	11:00	12:00
8130259	8	13	25	SB	SB	12:00	1	10	100	14:30	13:00	0	1	25		1	1	1	0				0	0	0																				SB	SB	14:30	13:00	12:00
8130266	8	13	26	SB	SB	12:00	1	10	100	14:30	13:00	1	3	38		1	1	1	0				0	0	0																				SB	SB	14:30	13:00	12:00
8130273	8	13	27	SB	SB	12:00	1	10	100	14:30	13:00	0	0	6		1	1	1	0				0	0	0																				SB	SB	14:30	13:00	12:00
8130280	8	13	28	SB	EB	13:00	1	10	100	15:40	14:00	0	0	3		1	1	1	0				0	0	0																				SB	EB	15:40	14:00	13:00
8130297	8	13	29	SB	EB	13:00	1	10	100	15:40	14:00	0	0	0		1	1	1	0				0	0	0																				SB	EB	15:40	14:00	13:00
8130303	8	13	30	SB	EB	13:00	1	10	100	15:40	14:00	0	0	1		1	1	1	0				0	0	0																				SB	EB	15:40	14:00	13:00
8130310	8	13	31	LF	SB	13:00	1	10	100	15:00	15:00	8	94	999		1	1	1	0				0	0	0																				LF	EB	15:00	15:00	13:00
8130327	8	13	32	LF	SB	13:00	1	10	100	15:00	15:00	44	999	998		1	1	1	0				0	0	0																				LF	EB	15:00	15:00	13:00
8130334	8	13	33	LF	SB	13:00	1	10	100	15:00	15:00	27	999	999		1	1	1	0				0	0	0																				LF	EB	15:00	15:00	13:00
8130341	8	13	34	LF	SB	13:30	1	10	100	15:00	16:00	0	5	998		1	1	1	0				0	0	0																				SB	EB	15:00	16:00	13:30
8130358	8	13	35	LF	SB	13:30	1	10	100	15:00	16:00	7	16	64		1	1	1	0				0	0	0																				SB	EB	15:00	16:00	13:30
8130365	8	13	36	LF	SB	13:30	1	10	100	15:00	16:00	1	24	999		1	1	1	0				0	0	0																				SB	EB	15:00	16:00	13:30
8130372	8	13	37	SB	SB	13:00	1	10	100	15:00	16:00	34	999	998		1	1	1	0				0	0	0																				SB	SB	15:00	16:00	13:00
8130389	8	13	38	SB	SB	13:00	1	10	100	15:00	16:00	12	157	998		1	1	1	0				0	0	0																				SB	LF	15:00	16:00	13:00
8130396	8	13	39	SB	SB	13:00	1	10	100	15:00	16:00	2	26	999		1	1	1	0				0	0	0																				SB	LF	15:00	16:00	13:00
8130402	8	13	40	SB	KA	12:00	1	10	100	14:00	16:00	26	999	999		1	1	1	0				0	0	0																				SB	EB	14:00	16:00	12:00
8130419	8	13	41	SB	KA	12:00	1	10	100	14:00	16:00	46	999	999		1	1	1	0				0	0	0																				SB	EB	14:00	16:00	12:00
8130426	8	13	42	SB	KA	12:00	1	10	100	14:00	16:00	8	70	999		1	1	1	0				0	0	0																				SB	EB	14:00	16:00	12:00
8130433	8	13	43	SB	SB	13:30	1	10	100	15:30	16:30	74	999	999		1	1	1	0				0	0	0																				SB	KA	15:30	16:30	13:30
8130440	8	13	44	SB	SB	13:30	1	10	100	15:30	16:30	14	151	999		1	1	1	0				0	0	0																				SB	KA	15:30	16:30	13:30
8130457	8	13	45			13:30	1	10	100	15:30	16:30	10	103	999		1																													SB	EB	15:30	16:30	13:30
8130464	8	13	46	SB	EB	13:00	1	10	100	15:30	15:30	110	999	999		1	1	1	0				0	0	0																				SB	KA	15:30	15:30	13:00
8130471	8	13	47	SB	EB	13:00	1	10	100	15:30	15:30	2	32	999		1	1	1	0				0	0	0																				SB	KA	15:30	15:30	13:00
8130488	8	13	48	SB	EB	13:00	1	10	100	15:30	15:30	0	4	998		1	1	1	0				0	0	0																				SB	KA	15:30	15:30	13:00
8130495	8	13	49	SB	KA	12:00	1	10	100	15:00	15:30	1	10	110		1	1	1	0				0	0	0																				SB	EB	15:00	15:30	12:00
8130501	8	13	50	SB	KA	12:00	1	10	100	15:00	15:30	3	25	999		1	1	1	0				0	0	0																				SB	EB	15:00	15:30	12:00
8130518	8	13	51	SB	KA	12:00	1	10	100	15:00	15:30	7	61	999		1	1	1	0				0	0	0																				SB	EB	15:00	15:30	12:00
8130525	8	13	52	SB	KA	12:00	1	10	100	15:00	15:30	4	95	999		1	1	1	0				0	0	0																				SB	EB	15:00	15:30	12:00
8130532	8	13	53	SB	KA	12:00	1	10	100	15:00	15:30	0	20	999		1	1	1	0				0	0	0																				SB	EB	15:00	15:30	12:00
8130549	8	13	54	SB	KA	12:00	1	10	100	15:00	15:30	3	38	999		1	1	1	0				0	0	0																				SB	EB	15:00	15:30	12:00
9020016	9	2	1	LF	SB	13:30	0.01	0.1	1	13:30	11:00	0	0	0		0	1	1	0	0	0	0	0	1	1
9020030	9	2	3	LF	SB	14:00	0.01	0.1	1	18:00	13:00	0	0	0		0	1	1	0	0	0	2	0	1	1
9020047	9	2	4	LF	SB	14:00	0.01	0.1	1	18:00	13:00	0	0	0		0	0	0	0	0	0	0	0	0	0
9020054	9	2	5	LF	SB	14:00	0.01	0.1	1	18:00	13:00	0	0	0		0	1	1	0	0	0	0	0	1	1
9020061	9	2	6	LF	EB	13:00	0.01	0.1	1	18:00	16:00	0	0	3		1	1	1	0	0	1	2	1	1	1
9020078	9	2	7	LF	EB	13:00	0.01	0.1	1	18:00	16:00	1	8	999		1	1	1	0	0	5	999	1	1	1
9020085	9	2	8	LF	EB	12:00	0.01	0.1	1	16:00	15:00	10	71	999		1	1	1	0	9	77	999	1	1	0
9020092	9	2	9	LF	EB	12:00	0.01	0.1	1	16:00	15:00	0	0	0		1	1	1	0	0	0	0	1	1	1
9020108	9	2	10	SB	LF	14:00	0.01	0.1	1	17:00	14:30	1	22	60		1	1	1	0				0	0	0
9020115	9	2	11	SB	LF	14:00	0.01	0.1	1	17:00	14:30	0	0	0		0	1	1	0				0	0	0
9020122	9	2	12	SB	SB	14:00	0.01	0.1	1	17:00	15:00	0	0	1		0	0	1	0				0	0	0
9020139	9	2	13	SB	SB	14:00	0.01	0.1	1	17:00	15:00	0	4	20		1	1	1	0				0	0	0
9020146	9	2	14	SB	LF	14:00	0.01	0.1		17:00	14:30	0	0	0		0	1	1	0				0	0	0
9020153	9	2	15	SB	SB	14:00	0.01	0.1	1	17:00	15:00	2	17	43		1	1	1	0				0	0	0
9020160	9	2	16	SB	SB	14:30	1	10	100	18:30	16:00	0	3	13		1	1	1	0				0	0	0
9020177	9	2	17	SB	SB	14:30	0.01	0.1	1	18:30	16:00	5	18	53		1	1	1	0				0	0	0
9020184	9	2	18	SB	SB	14:00	0.01	0.1	1	18:30	16:00	0	0	0		0	1	1	0				0	0	0
9020191	9	2	19	SB	SB	14:30	0.01	0.1	1	18:30	16:00	1	3	11		1	1	1	0				0	0	0
9020207	9	2	20	SB	SB	14:30	0.01	0.1	1	18:30	16:00	0	0	0		1	1	1	0				0	0	0
9020214	9	2	21	SB	SB	14:30	0.01	0.1	1	18:30	16:00	0	2	10		1	1	1	0				0	0	0
9020221	9	2	22	SB	SB	14:30	0.01	0.1	1	18:30	16:00	0	2	4		1	1	1	0				0	0	0
9020238	9	2	23	SB	EB	13:00	0.01	0.1	1	15:30	13:00	0	0	0		0	1	1	0				0	0	0
9020245	9	2	24	LF	EB	13:00	0.01	0.1	1	15:30	12:30	0	10	85		1	1	1	0				0	0	0
9020252	9	2	25	LF	EB	13:00	0.01	0.1	1	15:30	12:30	0	8	998		1	1	1	0				0	0	0
9020269	9	2	26	LF	SB	13:00	0.01	0.1	1	14:30	14:00	1	3	15		1	1	1	0				0	0	0
9020276	9	2	27	LF	SB	13:00	0.01	0.1	1	14:30	14:00	0	0	0		0	1	1	0				0	0	0
9020283	9	2	28	LF	EB	13:30	0.01	0.1	1	15:30	15:30	0	2	5		0	1	1	0				0	0	0
9020290	9	2	29	LF	EB	13:30	0.01	0.1	1	15:30	15:30	0	0	0		0	1	1	0				0	0	0
9020306	9	2	30	LF	EB	13:30	0.01	0.1	1	16:00	15:30	0	1	6		1	1	1	0				0	0	0
9020313	9	2	31	LF	EB	13:30	0.01	0.1	1	16:00	15:30	0	1	15		1	1	1	0				0	0	0
9020320	9	2	32	LF	SB	13:30	0.01	0.1	1	16:00	15:30	1	10	11	Very tiny colonel after 24 hours. DAY 2 10E-2 36 10E-1 153 10E0 999	1	1	1	0				0	0	0
9020337	9	2	33	LF	EB	12:00	0.01	0.1	1	15:30	15:00	0	0	0		1	1	1	0				0	0	0
9020344	9	2	34	LF	EB	12:00	0.01	0.1	1	15:30	15:00	0	0	0		0	1	1	0				0	0	0
9020351	9	2	35	LF	EB	12:00	0.01	0.1	1	15:30	15:00	0	1	11		1	1	1	0				0	0	0
9020368	9	2	36	LF	EB	12:00	0.01	0.1	1	15:30	15:00	0	0	1		1	1	1	0				0	0	0
9020375	9	2	37	SB	KA	13:00	0.01	0.1	1	15:00	15:00	5	45	136		1	1	1	0				0	0	0
9020382	9	2	38	LF	KA	12:00	0.01	0.1	1	16:30	17:00	0	0	2		0	1	1	0				0	0	0
9020399	9	2	39	SB	KA	13:00	0.01	0.1	1	15:00	15:00	0	0	0		1	1	1	0				0	0	0
9020405	9	2	40	SB	KA	13:00	0.01	0.1	1	15:00	15:00	0	5	60		1	1	1	0				0	0	0
9020412	9	2	41	SB	KA	13:00	0.01	0.1	1	15:00	15:00	0	0	18		1	1	1	0				0	0	0
9020429	9	2	42	LF	KA	12:00	0.01	0.1	1	16:00	17:00	1	2	24		1	1	1	0				0	0	0
9020436	9	2	43	SB	EB	13:00	0.01	0.1	1	15:30	15:30	1	12	998		1	1	1	0				0	0	0
9020443	9	2	44	SB	EB	13:00	0.01	0.1	1	15:30	15:30	1	2	12		1	1	1	0				0	0	0
9020450	9	2	45	SB	EB	13:00	0.01	0.1	1	15:30	15:30	0	1	998		1	1	1	0				0	0	0
9020467	9	2	46	SB	EB	13:00	0.01	0.1	1	15:30	15:30	0	5	65		1	1	1	0				0	0	0
9020474	9	2	47	SB	EB	13:00	0.01	0.1	1	15:30	15:30	0	2	92		1	1	1	0				0	0	0
9020481	9	2	48	LF	SB	13:00	0.01	0.1	1	15:30	15:30	0	3	25		0	1	1	0				0	0	0
9020498	9	2	49	LF	SB	13:00	0.01	0.1	1	15:30	15:30	0	0	2		1	1	1	0				0	0	0
9020504	9	2	50	LF	SB	13:00	0.01	0.1	1	15:30	15:30	0	0	7		0	0	1	0				0	0	0
9020511	9	2	51	LF	SB	13:00	0.01	0.1	1	15:30	15:30	0	0	4		0	1	1	0				0	0	0
9020528	9	2	52	KA	SB	13:00	0.01	0.1	1	15:30	15:30	0	5	50		1	1	1	0				0	0	0
9020535	9	2	53	LF	SB	13:00	0.01	0.1	1	15:30	15:30	0	4	33		1	1	1	0				0	0	0
9020542	9	2	54	KA	KA	12:00	0.01	0.1	1	14:00	15:00	0	0	2		0	1	1	0				0	0	0
9020559	9	2	55	KA	KA	12:00	0.01	0.1	1	14:00	15:00	0	4	998		1	1	1	0				0	0	0
9020566	9	2	56	KA	KA	12:00	0.01	0.1	1	14:00	15:00	0	0	20		0	0	1	0				0	0	0
9020573	9	2	57	SB	SB	13:30	0.01	0.1	1	15:30	15:30	48	999	999		1	1	1	0				0	0	0
9020580	9	2	58	SB	EB	12:00	0.01	0.1	1	14:00	14:30	0	11	130		0	1	1	0				0	0	0
9020597	9	2	59	SB	EB	12:00	0.01	0.1	1	14:00	14:30	1	9	80		1	1	1	0				0	0	0
9020603	9	2	60	SB	SB	12:00	0.01	0.1	1	14:00	14:30	2	13	140		1	1	1	0				0	0	0
9020610	9	2	61	SB	EB	12:00	0.01	0.1	1	14:00	14:30	4	35	999		1	1	1	0				0	0	0
9020627	9	2	62	SB	EB	12:00	0.01	0.1	1	14:00	14:30	1	11	98		1	1	1	0				0	0	0
9020634	9	2	63	SB	EB	12:00	0.01	0.1	1	14:00	14:30	0	0	6		0	1	1	0				0	0	0
9020641	9	2	64	SB	EB	12:00	0.01	0.1	1	14:00	15:00	0	0	11		0	1	1	0				0	0	0
9020658	9	2	65	SB	EB	12:00	0.01	0.1	1	14:00	15:00	6	55	999		1	1	1	0				0	0	0
9020665	9	2	66	SB	EB	12:00	0.01	0.1	1	14:00	15:00	0	1	7		1	1	1	0				0	0	0
9020672	9	2	67	SB	EB	12:00	0.01	0.1	1	14:00	15:00	1	11	102		1	1	1	0				0	0	0
9020689	9	2	68	SB	EB	12:00	0.01	0.1	1	14:00	15:00	1	8	97		1	1	1	0				0	0	0
9020696	9	2	69	SB	EB	12:00	0.01	0.1	1	14:00	15:00	1	8	998		1	1	1	0				0	0	0
9020702	9	2	70	SB	SB	12:00	0.01	0.1	1	14:00	13:00	0	5	37		1	1	1	0				0	0	0
9020719	9	2	71	SB	SB	12:00	0.01	0.1	1	14:00	13:00	0	0	8		1	1	1	0				0	0	0
9020726	9	2	72	SB	SB	12:00	0.01	0.1	1	14:00	13:00	0	5	998		1	1	1	0				0	0	0
9020733	9	2	73	SB	SB	12:00	0.01	0.1	1	14:00	13:00	0	9	101		1	1	1	0				0	0	0
9020740	9	2	74	SB	SB	12:00	0.01	0.1	1	14:00	13:00	0	0	4		0	0	1	0				0	0	0
9020757	9	2	75	SB	SB	12:00	0.01	0.1	1	14:00	13:00	23	999	998		1	1	1	0				0	0	0
9020764	9	2	76	SB	SB	13:00	0.01	0.1	1	14:00	13:00	0	5	998		1	1	1	0				0	0	0
9020771	9	2	77	SB	SB	13:00	0.01	0.1	1	14:00	13:00	58	998	998		1	1	1	0				0	0	0
9020788	9	2	78	SB	SB	13:00	0.01	0.1	1	14:00	13:00	0	10	998		0	1	1	0				0	0	0
9020795	9	2	79	SB	SB	13:00	0.01	0.1	1	14:00	13:00	0	1	32		1	1	1	0				0	0	0
9020801	9	2	80	SB	SB	13:00	0.01	0.1	1	14:00	13:00	0	7	80		1	1	1	0				0	0	0
9020818	9	2	81	SB	SB	13:00	0.01	0.1	1	14:00	13:00	0	0	0		0	0	1	0				0	0	0
9020825	9	2	82	SB	SB	11:00	0.01	0.1	1	12:00	12:00	8	66	999		1	1	1	0				0	0	0
9020832	9	2	83	SB	SB	11:00	0.01	0.1	1	12:00	12:00	0	0	2		0	1	1	0				0	0	0
9020849	9	2	84	SB	SB	11:00	0.01	0.1	1	12:00	12:00	0	0	3		0	1	1	0				0	0	0
9020856	9	2	85	SB	SB	11:00	0.01	0.1	1	12:00	12:00	0	0	25		1	1	1	0				0	0	0
9020863	9	2	86	SB	SB	11:00	0.01	0.1	1	12:00	12:00	0	1	21		0	1	1	0				0	0	0
9020870	9	2	87	SB	SB	11:00	0.01	0.1	1	12:00	12:00	0	1	17		0	1	1	0				0	0	0
9020887	9	2	88	SB	SB	12:00	0.01	0.1	1	13:00	12:00	0	13	126		1	1	1	0				0	0	0
9020894	9	2	89	SB	SB	12:00	0.01	0.1	1	13:00	12:00	0	4	32		1	1	1	0				0	0	0
9020900	9	2	90	SB	SB	12:00	0.01	0.1	1	13:00	12:00	0	3	49		1	1	1	0				0	0	0
9020917	9	2	91	SB	SB	12:00	0.01	0.1	1	13:00	12:00	1	12	132		1	1	1	0				0	0	0
9020924	9	2	92	SB	SB	12:00	0.01	0.1	1	13:00	12:00	0	0	3		0	1	1	0				0	0	0
9020931	9	2	93	SB	SB	12:00	0.01	0.1	1	13:00	12:00	0	1	11		1	1	1	0				0	0	0
9020948	9	2	94	SB	EB	12:30	0.01	0.1	1	14:00	13:00	0	3	22		1	1	1	0				0	0	0
9020955	9	2	95	SB	EB	12:30	0.01	0.1	1	14:00	13:00	0	4	50		1	1	1	0				0	0	0
9020962	9	2	96	SB	EB	12:30	0.01	0.1	1	14:00	13:00	8	82	999		1	1	1	0				0	0	0
9020979	9	2	97	SB	EB	12:30	0.01	0.1	1	14:00	13:00	3	22	998		1	1	1	0				0	0	0
9020986	9	2	98	SB	EB	12:30	0.01	0.1	1	14:00	13:00	1	12	998		1	1	1	0				0	0	0
9020993	9	2	99	SB	EB	12:30	0.01	0.1	1	14:00	13:00	0	2	26		0	1	1	0				0	0	0
9021006	9	2	100	SB	SB	12:00	0.01	0.1	1	13:00	13:00	0	0	1		0	0	1	0				0	0	0
9021013	9	2	101	SB	SB	12:00	0.01	0.1	1	13:00	13:00	0	0	4		1	1	1	0				0	0	0
9021020	9	2	102
9021037	9	2	103	SB	SB	12:00	0.01	0.1	1	13:00	13:00	0	0	0		0	0	1	0				0	0	0
9021044	9	2	104	SB	SB	12:00	0.01	0.1	1	13:00	13:00	0	1	4		0	1	1	0				0	0	0
9021051	9	2	105	SB	SB	12:00	0.01	0.1	1	13:00	13:00	0	1	26		0	1	1	0				0	0	0
9021068	9	2	106	SB	SB	13:00	0.01	0.1	1	14:00	14:00	0	0	11		1	1	1	0				0	0	0
9021075	9	2	107	SB	SB	13:00	0.01	0.1	1	14:00	14:00	0	0	9		0	1	1	0				0	0	0
9021082	9	2	108	SB	SB	13:00	0.01	0.1	1	14:00	14:00	0	0	2		0	0	1	0				0	0	0
9021099	9	2	109	SB	SB	13:00	0.01	0.1	1	14:00	14:00	0	5	48		1	1	1	0				0	0	0
9021105	9	2	110	SB	EB	13:00	0.01	0.1	1	14:00	14:00	0	0	1		1	1	1	0				0	0	0
9021112	9	2	111	SB	EB	13:00	0.01	0.1	1	14:00	14:00	0	0	0		0	1	1	0				0	0	0
9021129	9	2	112	SB	EB	13:00	0.01	0.1	1	14:00	14:00	0	0	0		1	1	1	0				0	0	0
9021136	9	2	113	SB	SB	13:00	0.01	0.1	1	14:00	14:00	0	0	0		1	1	1	0				0	0	0
9021143	9	2	114	SB	SB	13:00	0.01	0.1	1	14:00	14:00	0	0	0		1	1	1	0				0	0	0
9021150	9	2	115	SB	EB	12:00	0.01	0.1	1	14:00	15:00	3	17	180		1	1	1	0				0	0	0
9021167	9	2	116	SB	EB	12:00	0.01	0.1	1	14:00	15:00	0	0	3		0	1	1	0				0	0	0
9021174	9	2	117	SB	EB	12:00	0.01	0.1	1	14:00	15:00	1	6	73		1	1	1	0				0	0	0
9021181	9	2	118	SB	EB	12:00	0.01	0.1	1	14:00	15:00	0	0	10		0	1	1	0				0	0	0
9021198	9	2	119	SB	EB	12:00	0.01	0.1	1	14:00	15:00	0	0	0		0	1	1	0				0	0	0
9021204	9	2	120	SB	EB	12:00	0.01	0.1	1	14:00	15:00	0	0	0		1	1	1	0				0	0	0
9021211	9	2	121	SB	EB	12:30	0.01	0.1	1	14:00	14:30	0	0	3		0	0	1	0				0	0	0
9021228	9	2	122	SB	EB	12:30	0.01	0.1	1	14:00	14:30	0	0	2		0	0	1	0				0	0	0
9021235	9	2	123	SB	EB	12:30	0.01	0.1	1	14:00	14:30	0	3	26		1	1	1	0				0	0	0
9021242	9	2	124	SB	EB	12:30	0.01	0.1	1	14:00	14:30	0	0	15		0	1	1	0				0	0	0
9021280	9	2	128	SB	SB	12:00	0.01	0.1	1	13:00	13:00	0	2	23		0	1	1	0				0	0	0
9030015	9	3	1	LF	SB	13:30	0.01	0.1	1	15:00	11:00	0	0	0		0	1	1	0	0	0	0	0	1	1
9030022	9	3	2	LF	SB	13:30	0.01	0.1	1	15:00	11:00	0	0	0		0	0	0	0	0	0	0	0	0	0
9030046	9	3	4	SB	EB	12:00	0.01	0.1	1	15:00	11:00	0	0	5		1	1	1	0	0	0	6	0	1	1
9030053	9	3	5	SB	EB	14:00	0.01	0.1	1	15:30	12:00	36	999	998		1	1	1	0				0	0	0
9030060	9	3	6	LF	SB	11:30	0.01	0.1	1	14:00	12:00	0	0	5		1	1	1	0				0	0	0
9030077	9	3	7	SB	EB	15:00	0.01	0.1	1	17:00	14:30	0	0	0		0	1	1	0				0	0	0
9030084	9	3	8	SB	EB	14:00	0.01	0.1	1	15:30	12:00	0	2	4		0	1	1	0				0	0	0
9030091	9	3	9	SB	EB	13:30	0.01	0.1	1	15:00	12:30	999	999	999		1	1	1	0	999	999	999	0	0	0
9030107	9	3	10	SB	EB	13:30	0.01	0.1	1	15:00	12:30	0	0	0		0	0	0	0				0	0	0
9030114	9	3	11	SB	SB	12:00	0.01	0.1	1	14:30	13:00	0	0	0		0	1	1	0				0	0	0
9030121	9	3	12	SB	SB	12:00	0.01	0.1	1	14:30	13:00	1	10	998		1	1	1	0				0	0	0
9030138	9	3	13	SB	EB	13:00	0.01	0.1	1	13:40	14:00	0	0	6		1	1	1	0				0	0	0
9030145	9	3	14	LF	SB	13:00	0.01	0.1	1	15:00	14:00	1	2	14		1	1	1	0				0	0	0
9030152	9	3	15	SB	EB	12:00	0.01	0.1	1	14:30	14:30	0	2	18		1	1	1	0				0	0	0
9030169	9	3	16	SB	KA	13:00	0.01	0.1	1	15:30	15:30	0	11	118		0	1	1	0				0	0	0
9030176	9	3	17
9030183	9	3	18	SB	EB	12:00	0.01	0.1	1	14:30	14:30	0	1	5		1	1	1	0				0	0	0
9030190	9	3	19	SB	KA	13:00	0.01	0.1	1	15:30	15:30	2	19	183		1	1	1	0				0	0	0
9030206	9	3	20	SB	KA	13:00	0.01	0.1	1	15:30	15:30	2	11	91		1	1	1	0				0	0	0
9030213	9	3	21	LF	KA	14:00	0.01	0.1	1	17:30	13:20	0	0	0		0	0	0	0				0	0	0
9030220	9	3	22	LF	KA	14:00	0.01	0.1	1	17:30	13:20	0	0	8		0	1	1	0				0	0	0
9030237	9	3	23	SB	EB	12:00	0.01	0.1	1	15:00	13:00	80	999	999		0	0	0	0				0	0	0
9030244	9	3	24	SB	EB	12:00	0.01	0.1	1	15:00	13:00	0	0	0		0	0	0	0				0	0	0
9030251	9	3	25	KA	KA	12:30	0.01	0.1	1	15:00	14:00	0	6	32		0	1	1	0				0	0	0
9030268	9	3	26	SB	EB	13:00	0.01	0.1	1	15:00	15:00	1	14	998		1	1	1	0				0	0	0
9030275	9	3	27	SB	EB	13:00	0.01	0.1	1	15:00	15:00	0	0	0		1	1	1	0				0	0	0
9030282	9	3	28	SB	EB	13:00	0.01	0.1	1	14:00	15:00	0	0	1		0	0	1	0				0	0	0
9030299	9	3	29	SB	EB	13:00	0.01	0.1	1	14:00	15:00	0	0	0		0	0	0	0				0	0	0
9030305	9	3	30	SB	EB	13:00	0.01	0.1	1	14:00	15:00	0	0	0		0	1	1	0				0	0	0
9030312	9	3	31	SB	EB	13:00	0.01	0.1	1	14:00	15:00	0	0	0		0	1	1	0				0	0	0
9030329	9	3	32	SB	EB	13:00	0.01	0.1	1	14:00	13:00	0	3	46		0	1	1	0				0	0	0
9030336	9	3	33	SB	EB	13:00	0.01	0.1	1	14:00	15:00	0	0	0		0	1	1	0				0	0	0
9030343	9	3	34	SB	SB	13:00	0.01	0.1	1	14:00	15:00	0	10	199		1	1	1	0				0	0	0
9030350	9	3	35	SB	SB	13:00	0.01	0.1	1	14:00	15:00	0	4	37		0	1	1	0				0	0	0
9030367	9	3	36	SB	SB	13:00	0.01	0.1	1	14:00	15:00	999	999	999		1	1	1	0				0	0	0
9030374	9	3	37	SB	EB	13:00	0.01	0.1	1	14:00	15:00	3	5	54		1	1	1	0				0	0	0
9030381	9	3	38	SB	EB	13:00	0.01	0.1	1	14:00	15:00	173	999	999		1	1	1	0				0	0	0
9030398	9	3	39	SB	EB	13:00	0.01	0.1	1	14:00	15:00	8	39	999		0	0	0	0				0	0	0
9030404	9	3	40	SB	SB	13:00	0.01	0.1	1	15:00	13:00	0	0	8		0	1	1	0				0	0	0
9030411	9	3	41	SB	SB	13:00	0.01	0.1	1	15:00	13:00	0	14	130		1	1	1	0				0	0	0
9030428	9	3	42	SB	SB	12:00	0.01	0.1	1	14:00	12:00	0	0	0		0	0	1	0				0	0	0
9030435	9	3	43	SB	SB	12:00	0.01	0.1	1	14:00	12:00	1	9	998		1	1	1	0				0	0	0
9030442	9	3	44	SB	SB	13:00	0.01	0.1	1	15:00	13:00	0	5	47		1	1	1	0				0	0	0
9030459	9	3	45	SB	SB	13:00	0.01	0.1	1	15:00	13:00	3	46	999		1	1	1	0				0	0	0
9030466	9	3	46	SB	SB	13:00	0.01	0.1	1	15:00	13:00	0	0	9		0	1	1	0				0	0	0
9030473	9	3	47	SB	SB	13:00	0.01	0.1	1	15:00	13:00	0	6	50		0	1	1	0				0	0	0
9030480	9	3	48	SB	SB	12:00	0.01	0.1	1	14:00	12:00	0	1	35		0	1	1	0				0	0	0
9030497	9	3	49	SB	SB	12:00	0.01	0.1	1	14:00	12:00	0	0	0		0	0	1	0				0	0	0
9030503	9	3	50	SB	SB	12:00	0.01	0.1	1	14:00	12:00	1	6	73		1	1	1	0				0	0	0
9030510	9	3	51	SB	SB	12:00	0.01	0.1	1	14:00	12:00	0	1	12		0	1	1	0				0	0	0
9030527	9	3	52	SB	SB	13:00	0.01	0.1	1	15:00	15:00	0	1	8		1	1	1	0				0	0	0
9030534	9	3	53	SB	EB	13:00	0.01	0.1	1	15:00	15:00	0	0	0		0	1	1	0				0	0	0
9030541	9	3	54	SB	EB	13:00	0.01	0.1	1	15:00	15:00	0	1	12		1	1	1	0				0	0	0
9030558	9	3	55	SB	SB	13:00	0.01	0.1	1	15:00	15:00	4	55	999		1	1	1	0				0	0	0
9030565	9	3	56	SB	EB	13:00	0.01	0.1	1	15:00	15:00	2	14	127		1	1	1	0				0	0	0
9030572	9	3	57	SB	EB	13:00	0.01	0.1	1	15:00	15:00	1	5	47		1	1	1	0				0	0	0
9030589	9	3	58	SB	EB	13:00	0.01	0.1	1	15:00	15:00	0	0	998		0	1	1	0				0	0	0
9030602	9	3	60	SB	EB	13:00	0.01	0.1	1	15:00	15:00	1	8	998		1	1	1	0				0	0	0
9030633	9	3	63	SB	EB	12:00	0.01	0.1	1	14:00	12:30	0	0	0		1	1	1	0				0	0	0
9030640	9	3	64	SB	EB	12:00	0.01	0.1	1	14:00	12:30	0	0	1		1	1	1	0				0	0	0
9030657	9	3	65	SB	EB	12:00	0.01	0.1	1	14:00	12:30	5	43	999		1	1	1	0				0	0	0
9030688	9	3	68	SB		12:00	0.01	0.1	1	14:00	14:00	999	999	999		1	1	1	0				0	0	0
9030703	9	3	70	SB	SB	12:00	0.01	0.1	1	14:00	14:00	50	999	999		1	1	1	0				0	0	0
9030718	9	3	71	SB	SB	12:00	0.01	0.1	1	14:00	14:00	0	0	0		1	1	1	0				0	0	0
9030725	9	3	72	SB	SB	12:00	0.01	0.1	1	14:00	14:00	0	0	0		1	1	1	0				0	0	0
9030749	9	3	74	SB	EB	13:00	0.01	0.1	1	14:00	14:00	0	0	27		1	1	1	0				0	0	0
9030756	9	3	75	SB	EB	13:00	0.01	0.1	1	14:00	14:00	54	999	999		1	1	1	0				0	0	0
9030763	9	3	76	SB	EB	13:00	0.01	0.1	1	14:00	14:00	6	51	999		1	1	1	0				0	0	0
9040014	9	4	1	SB	SB	14:00	0.01	0.1	1	16:00	10:00	0	0	0		0	1	1	0	0	0	0	0	1	1
9040029	9	4	2	LF	SB	11:30	0.01	0.1	1	15:00	12:30	0	0	0		1	1	1	0	0	0	0	1	1	1
9040038	9	4	3	LF	SB	11:30	0.01	0.1	1	15:00	12:30	0	0	1		0	1	1	0	0	0	1	0	1	1
9040047	9	4	4	LF	SB	12:00	0.01	0.1	1	15:00	14:00	0	0	0		1	1	1	0	0	0	0	1	1	1
9040052	9	4	5	LF	SB	12:00	0.01	0.1	1	15:00	14:00	0	0	0		1	1	1	0	0	0	0	0	1	1
9040069	9	4	6	SB	SB	12:30	0.01	0.1	1	14:30	13:30	0	1	1		0	1	1	0				0	0	0
9040076	9	4	7	SB	SB	12:30	0.01	0.1	1	14:30	13:30	0	0	0		1	1	1	0				0	0	0
9040083	9	4	8	SB	SB	12:30	0.01	0.1	1	14:30	13:30	0	0	2		0	1	1	0				0	0	0
9040090	9	4	9	SB	LF	13:30	0.01	0.1	1	15:00	15:00	0	7	52		1	1	1	0				0	0	0
9040106	9	4	10	SB	LF	13:30	0.01	0.1	1	15:00	15:00	0	4	48		1	1	1	0				0	0	0
9040113	9	4	11	SB	SB	12:30	0.01	0.1	1	14:30	12:40	0	0	0		0	0	1	0				0	0	0
9040120	9	4	12	SB	SB	12:00	0.01	0.1	1	13:45	15:30	0	0	1		1	1	1	0				0	0	0
9040137	9	4	13	SB	SB	12:00	0.01	0.1	1	13:45	15:30	0	0	6		1	1	1	0				0	0	0
9040144	9	4	14	SB	EB	13:00	0.01	0.1	1	16:00	17:00	0	0	0		0	0	1	0				0	0	0
9040151	9	4	15	SB	EB	13:00	0.01	0.1	1	16:00	17:00	0	0	4		0	0	1	0				0	0	0
9040175	9	4	17	SB	EB	13:00	0.01	0.1	1	16:00	17:00	0	2	3		0	1	1	0				0	0	0
9040182	9	4	18	SB	EB	13:00	0.01	0.1	1	16:00	17:00	0	1	1		0	0	1	0				0	0	0
9040199	9	4	19	LF	EB	13:30	0.01	0.1	1	15:45	15:30	0	1	6		1	1	1	0				0	0	0
9040205	9	4	20	LF	EB	13:30	0.01	0.1	1	15:45	15:30	0	0	0		0	0	1	0				0	0	0
9040209	9	4	20
9040212	9	4	21	LF	EB	13:30	0.01	0.1	1	15:45	15:30	0	0	0		0	1	1	0				0	0	0
9040229	9	4	22	LF	SB	13:30	0.01	0.1	1	15:00	16:00	0	1	6		0	1	1	0				0	0	0
9040236	9	4	23	LF	SB	13:30	0.01	0.1	1	15:00	16:00	2	25	998		1	1	1	0				0	0	0
9040250	9	4	25	SB	SB	14:00	0.01	0.1	1	16:00	16:20	0	2	34		1	1	1	0				0	0	0
9040267	9	4	26	SB	SB	14:00	0.01	0.1	1	16:00	16:20	8	82	999		1	1	1	0				0	0	0
9040274	9	4	27	SB	SB	14:00	0.01	0.1	1	16:00	16:20	999	999	999		1	1	1	0				0	0	0
9040281	9	4	28	SB	SB	14:00	0.01	0.1	1	16:00	16:20	18	152	999		1	1	1	0				0	0	0
9040298	9	4	29	LF	SB	13:00	0.01	0.1	1	14:30	16:00	0	2	12		1	1	1	0				0	0	0
9040304	9	4	30	LF	SB	13:00	0.01	0.1	1	14:30	16:00	0	0	1		0	0	1	0				0	0	0
9040311	9	4	31	LF	SB	13:00	0.01	0.1	1	14:30	16:00	0	2	33		1	1	1	0				0	0	0
9040328	9	4	32	SB	KA	13:30	0.01	0.1	1	15:30	16:30	0	1	14		0	1	1	0				0	0	0
9040335	9	4	33	SB	SB	13:30	0.01	0.1	1	15:30	16:30	0	3	26		0	1	1	0				0	0	0
9040342	9	4	34	LF	EB	13:00	0.01	0.1	1	14:30	15:30	0	0	7		1	1	1	0				0	0	0
9040359	9	4	35	LF	EB	13:00	0.01	0.1	1	14:30	15:30	3	100	998		1	1	1	0				0	0	0
9040366	9	4	36	LF	EB	13:00	0.01	0.1	1	14:30	15:30	0	0	0		0	0	1	0				0	0	0
9040373	9	4	37	LF	EB	13:00	0.01	0.1	1	14:30	15:30	15	166	999		1	1	1	0				0	0	0
9040380	9	4	38	LF	EB	13:00	0.01	0.1	1	14:30	15:30	0	0	0	very tiny colonies were noticed after 24 hours 10E-2 - 18 10E-1 - 999 10 E0 - 999	1	1	1	0				0	0	0
9040397	9	4	39	SB	EB	12:00	0.01	0.1	1	15:00	15:00	0	0	0		0	1	1	0				0	0	0
9040403	9	4	40	SB	EB	12:00	0.01	0.1	1	15:00	15:00	0	0	4		0	1	1	0				0	0	0
9040410	9	4	41	SB	EB	12:00	0.01	0.1	1	15:00	15:00	0	0	0		0	0	1	0				0	0	0
9040427	9	4	42	SB	EB	12:00	0.01	0.1	1	15:00	15:00	0	3	58		0	1	1	0				0	0	0
9040434	9	4	43	SB	KA	12:00	0.01	0.1	1	15:00	15:00	0	8	85		1	1	1	0				0	0	0
9040441	9	4	44	SB	EB	12:00	0.01	0.1	1	15:00	15:00	1	17	145		1	1	1	0				0	0	0
9130012	9	13	1	SB	SB	12:00	0.01	0.1	1	17:00	12:00	0	0	0		0	0	0	0	0	0	0	0	0	0
9130029	9	13	2	SB	SB	12:00	0.01	0.1	1	17:00	12:00	0	0	0		0	0	0	0	0	0	0	0	0	0
9130036	9	13	3	SB	SB	12:00	0.01	0.1	1	17:00	12:00	0	0	1		1	1	1	0	0	0	0	1	1	1
9130043	9	13	4	LF	EB	12:00	0.01	0.1	1	16:00	16:00	0	0	0		0	0	1	0	0	0	0	0	0	1
9130050	9	13	5	LF	EB	12:00	0.01	0.1	1	16:00	16:00	0	0	0	998 1m plate.	1	1	1	0	0	0	3	1	1	1
9130067	9	13	6	LF	EB	12:00	0.01	0.1	1	16:00	16:00	0	0	1		0	1	1	0	0	0	1	0	1	1
9130074	9	13	7	SB	EB	11:00	0.01	0.1	1	11:00	11:30	0	1	17		1	1	1	0	0	1	15	1	1	1
9130081	9	13	8	SB	EB	11:00	0.01	0.1	1	13:30	11:30	0	0	0		0	1	1	0	0	0	0	0	1	1
9130098	9	13	9	SB	EB	12:00	0.01	0.1	1	15:00	11:00	0	1	1		0	1	1	0	0	0	7	0	1	1
9130104	9	13	10	SB	EB	12:00	0.01	0.1	1	15:00	11:00	0	1	3		0	1	1	0	0	1	3	0	1	1
9130111	9	13	11	SB	EB	14:00	0.01	0.1	1	15:30	12:00	0	0	0		0	0	1	0				0	0	0
9130128	9	13	12	SB	EB	14:00	0.01	0.1	1	15:30	12:00	0	2	998		1	1	1	0				0	0	0
9130135	9	13	13	SB	EB	14:00	0.01	0.1	1	15:30	12:00	1	12	998	998 10EXP-1 PLATES	1	1	1	0				0	0	0
9130142	9	13	14	LF	EB	13:30	0.01	0.1	1	15:00	12:30	0	6	57		1	1	1	0				0	0	0
9130159	9	13	15	LF	EB	13:30	0.01	0.1	1	15:00	12:30	3	64	999		1	1	1	0				0	0	0
9130166	9	13	16	SB	SB	12:00	0.01	0.1	1	14:00	11:00	0	0	0		1	1	1	0				0	0	0
9130173	9	13	17	SB	SB	12:00	0.01	0.1	1	14:00	11:00	0	0	0		0	0	0	0				0	0	0
9130180	9	13	18	SB	SB	12:00	0.01	0.1	1	14:30	13:00	1	4	48		1	1	1	0				0	0	0
9130197	9	13	19	SB	SB	12:00	0.01	0.1	1	14:30	13:00	0	0	0		1	1	1	0				0	0	0
9130203	9	13	20	SB	EB	13:00	0.01	0.1	1	15:40	14:00	0	0	0		0	1	1	0				0	0	0
9130210	9	13	21	LF	SB	13:30	0.01	0.1	1	15:00	16:00	0	0	0		1	1	1	0				0	0	0
9130227	9	13	22	LF	SB	13:00	0.01	0.1	1	15:00	15:00	26	998	998		1	1	1	0				0	0	0
9130234	9	13	23	SB	SB	13:00	0.01	0.1	1	15:00	16:00	999	999	999		1	1	1	0				0	0	0
9130241	9	13	24	SB	SB	13:00	0.01	0.1	1	15:00	16:00	6	76	999		1	1	1	0				0	0	0
9130258	9	13	25	SB	KA	12:00	0.01	0.1	1	14:00	16:00	999	999	999		0	1	1	0				0	0	0
9130265	9	13	26	SB	KA	12:00	0.01	0.1	1	14:00	16:00	0	17	140		1	1	1	0				0	0	0
9130272	9	13	27	SB	SB	13:30	0.01	0.1	1	15:30	16:30	130	999	999		1	1	1	0				0	0	0
9130289	9	13	28	SB	SB	13:30	0.01	0.1	1	15:30	16:30	1	58	999		1	1	1	0				0	0	0
9130296	9	13	29	SB	SB	13:30	0.01	0.1	1	15:30	16:30	86	999	999		1	1	1	0				0	0	0
9130302	9	13	30	SB	EB	13:00	0.01	0.1	1	15:30	15:30	0	0	0		0	0	1	0				0	0	0
9130319	9	13	31	SB	EB	13:00	0.01	0.1	1	15:30	15:30	0	0	3		0	1	1	0				0	0	0
9130326	9	13	32	SB	EB	13:00	0.01	0.1	1	15:30	15:30	38	999	999		1	1	1	0				0	0	0
9130333	9	13	33	SB	KA	12:00	0.01	0.1	1	15:00	15:30	0	0	1		0	0	1	0				0	0	0
9130340	9	13	34	SB	KA	12:00	0.01	0.1	1	15:00	15:30	0	2	12		0	1	1	0				0	0	0
9130357	9	13	35	SB	KA	12:00	0.01	0.1	1	15:00	15:30	4	22	157		1	1	1	0				0	0	0
9130364	9	13	36	SB	SB	12:00	0.01	0.1	1	15:00	15:30	1	11	106		1	1	1	0				0	0	0
9130371	9	13	37	SB	SB	12:00	0.01	0.1	1	15:00	15:30	0	6	25		0	1	1	0				0	0	0
9130388	9	13	38	SB	KA	12:00	0.01	0.1	1	15:00	15:00	0	0	4		0	0	1	0				0	0	0
[truncated: 461 more columns]
