# Supplementary material for: The SaniPath Exposure Assessment Tool: A quantitative approach for assessing exposure to fecal contamination through multiple pathways in low resource urban settlements
Source: PLoS One. 2020 Jun 12;15(6):e0234364. doi: 10.1371/journal.pone.0234364 (PMC7292388; doi:10.1371/journal.pone.0234364)
Supplement: S1 Dataset — (ZIP) [file pone.0234364.s005.zip › S1 Dataset/Shiabu Behavior Data.xlsx]

## Sheet: School Survey
ID	survtype	date	neighbor	name	num_total	num_female	num_male	female	male	liveneig	peo_one	peo_two	peo_three	peo_four	peo_five	peo_six	lefive	yc_prlat	yc_publat	yc_potty	yc_diaper	yc_outside	rub_pit	rub_coll	rub_burn	rub_out	oc_cne	oc_cle	oc_cmo	oc_cge	oc_ane	oc_ale	oc_amo	oc_age	oc_adk	rp_cne	rp_cle	rp_cmo	rp_cge	rp_ane	rp_ale	rp_amo	rp_age	rp_adk	drain	drflood	dr_cne	dr_cle	dr_cmo
2401	School	2013-11-25	Shiabu	Mylead Int.	17	10	7	10	7	17	0	0	0	1	3	13	11	0	7	8	8	1	0	6	4	11	2	1	5	8	2	5	0	10	0	14	3	0	0	17	0	0	0	0	17	9	0	16	1
2402	School	2013-11-25	Shiabu	Zigna Higher (Class 4)	10	8	2	8	2	10	0	0	0	1	4	5	7	0	1	5	4	4	4	4	1	1	0	4	3	3	0	1	2	6	1	0	0	5	5	0	0	0	4	6	8	0	2	2	2
2403	School	2013-11-26	Shiabu	Zigna Higher (Class 6)	11	2	9	3	8	11	0	0	0	2	2	7	8	0	3	5	4	2	0	2	3	6	0	1	2	8	9	0	2	0	0	0	0	1	10	2	0	0	1	8	11	9	1	1	2
[truncated: 84 more columns]

## Sheet: Community Survey
ID	survtype	date	neighbor	name	num_total	num_female	num_male	female	male	liveneig	peo_one	peo_two	peo_three	peo_four	peo_five	peo_six	ch512yr	lefive	yc_prlat	yc_publat	yc_potty	yc_diaper	yc_outside	rub_pit	rub_coll	rub_burn	rub_out	oc_ane	oc_ale	oc_amo	oc_age	oc_cne	oc_cle	oc_cmo	oc_cge	oc_cdk	rp_ane	rp_ale	rp_amo	rp_age	rp_cne	rp_cle	rp_cmo	rp_cge	rp_cdk	drain	drflood	dr_ane	dr_ale
1401	Community	2013-11-29	Shiabu		20	13	7	13	7	20	2	5	4	4	4	1	.	7	0	0	7	7	4	0	20	0	0	1	11	3	5	0	10	0	6	4	17	3	0	0	19	1	0	0	0	20	17	0	8
1402	Community	2013-11-29	Shiabu	group 2	20	7	13	7	13	20	3	1	2	4	4	6	.	8	0	6	4	8	4	0	11	1	9	5	9	0	2	6	8	2	4	0	0	11	9	0	6	2	8	4	0	13	10	0	2
1403	Community	2013-11-30	Shiabu		27	22	5	22	5	27	1	3	7	5	7	4	.	8	0	2	8	6	0	3	17	7	1	12	2	7	6	11	5	3	7	1	23	3	0	1	8	0	0	2	15	15	12	6	8
1404	Community	2013-11-30	Shiabu		20	3	17	3	17	20	3	3	3	4	5	2	.	10	0	0	6	8	6	0	20	5	4	0	0	0	20	0	0	0	5	15	0	0	3	17	0	0	0	0	20	16	11	0	6
[truncated: 85 more columns]

## Sheet: Household Survey
HHid	survtype	date	neighbor	HH_waypoint	HHpeo_num	lefive_num	HHyc_prlat	HHyc_publat	HHyc_potty	HHyc_diaper	HHyc_outside	HHrub_pit	HHrub_coll	HHrub_burn	HHrub_out	HHoc_ane	HHoc_ale	HHoc_amo	HHoc_age	HHoc_cne	HHoc_cle	HHoc_cmo	HHoc_cge	Hhoc_cdk	HHrp_ane	HHrp_ale	HHrp_amo	HHrp_age	HHrp_cne	HHrp_cle	HHrp_cmo	HHrp_cge	HHrp_cdk	HHdrain	HHdrflood	HHdr_ane	HHdr_ale	HHdr_amo	HHdr_age	HHdr_cne	HHdr_cle	HHdr_cmo	HHdr_cge	HHdr_cdk	HHfd_neig	HHfd_hh	HHfd_walk	HHfd_ane	HHfd_ale
34001	Household	2013-11-20	Shiabu	.	3	1	0	0	1	0	0	1	1	0	0	1	0	0	0	1	0	0	0	0	1	0	0	0	1	0	0	0	0	1	0	1	0	0	0	0	0	0	0	1	1	0	1	0	1
34002	Household	2013-11-20	Shiabu	.	6	0	0	0	0	0	0	0	1	0	0	1	0	0	0	1	0	0	0	0	1	0	0	0	1	0	0	0	0	1	1	1	0	0	0	1	0	0	0	0	0	0	0	1	0
34003	Household	2013-11-20	Shiabu	.	2	0	0	0	0	0	0	0	1	0	0	1	0	0	0	1	0	0	0	0	1	0	0	0	1	0	0	0	0	1	0	1	0	0	0	1	0	0	0	0	0	0	0	0	1
34004	Household	2013-11-20	Shiabu	.	8	0	0	0	0	0	0	0	1	0	0	1	0	0	0	1	0	0	0	0	1	0	0	0	1	0	0	0	0	1	0	0	0	0	1	1	0	0	0	0	1	0	0	0	1
34005	Household	2013-11-20	Shiabu	.	1	0	0	0	0	0	0	0	1	0	0	1	0	0	0	1	0	0	0	0	1	0	0	0	1	0	0	0	0	0	0	1	0	0	0	1	0	0	0	0	1	1	0	0	0
34006	Household	2013-11-20	Shiabu	.	3	0	0	0	0	0	0	0	1	0	0	1	0	0	0	1	0	0	0	0	1	0	0	0	1	0	0	0	0	1	1	0	0	1	0	1	0	0	0	0	0	1	1	0	1
34007	Household	2013-11-20	Shiabu	.	7	1	0	0	1	0	0	0	1	0	0	1	0	0	0	1	0	0	0	0	1	0	0	0	1	0	0	0	0	1	1	0	0	1	0	1	0	0	0	0	0	1	1	0	0
34008	Household	2013-11-20	Shiabu	.	3	1	0	0	1	1	0	0	1	0	0	1	0	0	0	1	0	0	0	0	1	0	0	0	1	0	0	0	0	1	0	0	1	0	0	1	0	0	0	0	1	0	0	1	0
34009	Household	2013-11-20	Shiabu	.	8	1	0	0	1	0	0	0	1	0	0	1	0	0	0	1	0	0	0	0	1	0	0	0	1	0	0	0	0	1	1	0	0	1	0	1	0	0	0	0	0	1	1	0	0
34010	Household	2013-11-20	Shiabu	.	4	0	0	0	0	0	0	0	1	0	0	1	0	0	0	1	0	0	0	0	1	0	0	0	1	0	0	0	0	1	0	1	0	0	0	1	0	0	0	0	0	0	0	1	0
34011	Household	2013-11-21	Shiabu	.	4	0	0	0	0	0	0	0	1	0	0	0	0	0	1	0	0	0	1	0	1	0	0	0	1	0	0	0	0	0	0	1	0	0	0	1	0	0	0	0	1	1	0	0	0
34012	Household	2013-11-21	Shiabu	.	4	1	0	0	1	1	0	0	1	0	0	0	0	1	0	0	0	0	1	0	1	0	0	0	1	0	0	0	0	1	0	1	0	0	0	1	0	0	0	0	1	1	1	0	1
34013	Household	2013-11-21	Shiabu	.	4	0	0	0	0	0	0	0	1	0	1	0	0	0	1	0	0	0	1	0	1	0	0	0	1	0	0	0	0	0	0	1	0	0	0	1	0	0	0	0	1	1	0	0	1
34014	Household	2013-11-21	Shiabu	.	4	1	0	0	1	1	0	0	1	0	0	0	0	0	1	1	0	0	0	0	1	0	0	0	0	0	0	0	1	0	0	1	0	0	0	0	0	0	0	1	0	0	0	1	0
34015	Household	2013-11-21	Shiabu	.	6	1	0	0	1	1	0	0	1	0	0	0	0	1	0	0	0	0	1	0	1	0	0	0	1	0	0	0	0	1	1	1	0	0	0	1	0	0	0	0	1	0	0	1	0
34016	Household	2013-11-21	Shiabu	.	1	0	0	0	0	0	0	0	1	0	0	1	0	0	0	0	0	0	1	0	1	0	0	0	1	0	0	0	0	1	0	0	0	1	0	1	0	0	0	0	0	0	0	1	0
34017	Household	2013-11-21	Shiabu	.	3	1	0	0	1	0	0	0	1	0	0	1	0	0	0	0	1	0	0	0	1	0	0	0	0	1	0	0	0	1	0	1	0	0	0	1	0	0	0	0	1	1	1	0	0
34018	Household	2013-11-21	Shiabu	.	4	1	0	0	1	1	0	0	1	0	0	0	1	0	0	0	1	0	0	0	1	0	0	0	0	1	0	0	0	1	0	1	0	0	0	1	0	0	0	0	1	1	1	0	0
34019	Household	2013-11-21	Shiabu	.	5	1	0	0	0	1	0	0	1	0	0	0	0	0	1	0	0	0	1	0	1	0	0	0	1	0	0	0	0	1	0	1	0	0	0	0	0	0	0	1	1	1	1	0	1
34020	Household	2013-11-21	Shiabu	.	7	1	0	0	0	1	0	0	1	0	0	0	0	0	1	0	0	0	1	0	1	0	0	0	1	0	0	0	0	1	1	1	0	0	0	1	0	0	0	0	0	0	0	1	0
34021	Household	2013-11-22	Shiabu	.	2	0	0	0	0	0	0	0	1	0	1	1	0	0	0	1	0	0	0	0	1	0	0	0	1	0	0	0	0	1	0	0	1	0	0	1	0	0	0	0	1	0	1	0	1
34022	Household	2013-11-22	Shiabu	.	3	1	0	0	1	0	0	0	1	0	0	0	1	0	0	1	0	0	0	0	1	0	0	0	1	0	0	0	0	1	0	1	0	0	0	1	0	0	0	0	0	0	0	1	0
34023	Household	2013-11-22	Shiabu	.	4	0	0	0	0	0	0	0	1	0	0	1	0	0	0	1	0	0	0	0	1	0	0	0	1	0	0	0	0	0	0	0	1	0	0	0	1	0	0	0	1	0	0	1	0
34024	Household	2013-11-22	Shiabu	.	5	1	0	0	1	0	0	0	1	1	0	1	0	0	0	1	0	0	0	0	1	0	0	0	1	0	0	0	0	0	0	1	0	0	0	1	0	0	0	0	0	0	0	1	0
34025	Household	2013-11-22	Shiabu	.	1	0	0	0	0	0	0	0	1	0	0	0	0	0	1	1	0	0	0	0	1	0	0	0	1	0	0	0	0	0	0	1	0	0	0	1	0	0	0	0	1	0	0	1	0
34026	Household	2013-11-22	Shiabu	.	5	0	0	0	0	0	0	0	1	0	0	1	0	0	0	1	0	0	0	0	1	0	0	0	1	0	0	0	0	1	0	1	0	0	0	1	0	0	0	0	0	0	0	1	0
34027	Household	2013-11-22	Shiabu	.	2	0	0	0	0	0	0	0	1	0	0	1	0	0	0	1	0	0	0	0	1	0	0	0	1	0	0	0	0	1	0	0	1	0	0	1	0	0	0	0	0	0	0	1	0
34028	Household	2013-11-22	Shiabu	.	6	1	0	0	1	0	0	0	1	0	0	1	0	0	0	1	0	0	0	0	1	0	0	0	1	0	0	0	0	1	0	1	0	0	0	1	0	0	0	0	0	0	0	1	0
34029	Household	2013-11-22	Shiabu	.	5	1	0	0	1	1	0	0	1	0	0	1	0	0	0	1	0	0	0	0	1	0	0	0	1	0	0	0	0	1	0	0	0	1	0	1	0	0	0	0	0	0	0	1	0
34030	Household	2013-11-22	Shiabu	.	3	0	0	0	0	0	0	0	1	0	0	0	1	0	0	1	0	0	0	0	1	0	0	0	1	0	0	0	0	1	0	1	0	0	0	1	0	0	0	0	1	1	1	0	1
34031	Household	2013-11-23	Shiabu	.	4	0	0	0	0	0	0	0	1	0	0	1	0	0	0	1	0	0	0	0	1	0	0	0	0	0	0	0	0	1	1	0	1	0	0	0	0	0	0	0	1	0	0	1	0
34032	Household	2013-11-23	Shiabu	.	4	1	0	0	1	1	0	0	1	0	0	0	1	0	0	0	0	0	0	1	1	0	0	0	0	0	0	0	1	1	0	0	0	1	0	1	0	0	0	0	0	0	0	1	0
34033	Household	2013-11-23	Shiabu	.	5	1	0	0	0	1	0	0	1	0	0	1	0	0	0	1	0	0	0	0	1	0	0	0	1	0	0	0	0	1	0	1	0	0	0	1	0	0	0	0	0	0	0	1	0
34034	Household	2013-11-23	Shiabu	.	5	0	0	0	0	0	0	0	1	0	0	1	0	0	0	0	0	0	0	0	1	0	0	0	0	0	0	0	0	1	0	1	0	0	0	0	0	0	0	0	0	0	0	1	0
34035	Household	2013-11-23	Shiabu	.	4	1	0	1	1	0	0	0	1	0	0	1	0	0	0	1	0	0	0	0	1	0	0	0	1	0	0	0	0	1	0	1	0	0	0	0	1	0	0	0	0	0	0	1	0
34036	Household	2013-11-23	Shiabu	.	4	1	0	1	0	0	0	0	1	0	0	1	0	0	0	1	0	0	0	0	1	0	0	0	1	0	0	0	0	1	0	1	0	0	0	0	0	0	0	1	0	0	0	1	0
34037	Household	2013-11-23	Shiabu	.	7	1	0	0	1	1	0	0	1	0	0	1	0	0	0	1	0	0	0	0	1	0	0	0	1	0	0	0	0	1	0	0	0	0	1	1	0	0	0	0	0	0	0	1	0
34038	Household	2013-11-23	Shiabu	.	3	1	0	0	0	1	0	0	1	0	0	0	1	0	0	1	0	0	0	0	1	0	0	0	1	0	0	0	0	1	0	1	0	0	0	1	0	0	0	0	0	0	0	1	0
34039	Household	2013-11-23	Shiabu	.	6	1	1	0	1	1	0	0	1	0	0	1	0	0	0	1	0	0	0	0	1	0	0	0	1	0	0	0	0	0	0	0	0	1	0	1	0	0	0	0	0	0	0	1	0
34040	Household	2013-11-23	Shiabu	.	2	0	0	0	0	0	0	0	1	0	0	1	0	0	0	0	0	0	0	0	1	0	0	0	0	0	0	0	0	0	0	0	1	0	0	0	0	0	0	0	0	0	0	1	0
34041	Household	2013-11-24	Shiabu	.	4	1	0	0	0	1	0	0	1	0	0	1	0	0	0	1	0	0	0	0	1	0	0	0	1	0	0	0	0	1	0	1	0	0	0	1	0	0	0	0	0	0	0	1	0
34042	Household	2013-11-24	Shiabu	.	7	1	0	0	0	1	0	0	1	0	0	0	1	0	0	1	0	0	0	0	1	0	0	0	1	0	0	0	0	1	0	1	0	0	0	1	0	0	0	0	0	0	0	1	0
34043	Household	2013-11-24	Shiabu	.	1	0	0	0	0	0	0	0	1	0	1	1	0	0	0	0	0	0	0	0	1	0	0	0	0	0	0	0	1	1	0	1	0	0	0	1	0	0	0	0	1	1	1	0	0
34044	Household	2013-11-24	Shiabu	.	4	1	1	0	0	1	0	0	1	0	0	1	0	0	0	1	0	0	0	0	1	0	0	0	0	0	0	0	1	1	0	0	0	1	0	1	0	0	0	0	1	1	0	1	0
34045	Household	2013-11-24	Shiabu	.	4	1	1	0	0	0	0	0	1	0	0	0	1	0	0	0	0	0	1	0	1	0	0	0	1	0	0	0	0	1	0	0	0	1	0	0	0	0	0	1	0	1	1	0	0
34046	Household	2013-11-24	Shiabu	.	4	0	0	0	0	0	0	0	1	0	0	1	0	0	0	0	0	0	0	0	1	0	0	0	1	0	0	0	0	1	0	0	1	0	0	1	0	0	0	0	0	1	0	1	0
34047	Household	2013-11-24	Shiabu	.	4	1	0	0	1	0	0	0	1	0	0	1	0	0	0	1	0	0	0	0	1	0	0	0	1	0	0	0	0	1	0	1	0	0	0	1	0	0	0	0	0	0	0	1	0
34048	Household	2013-11-24	Shiabu	.	3	0	0	0	0	0	0	0	1	0	0	1	0	0	0	0	0	0	0	0	1	0	0	0	1	0	0	0	0	1	0	1	0	0	0	1	0	0	0	0	1	1	1	0	0
34049	Household	2013-11-24	Shiabu	.	2	0	0	0	0	0	0	0	1	0	0	1	0	0	0	0	0	0	0	0	1	0	0	0	1	0	0	0	0	1	1	0	0	1	0	1	0	0	0	0	1	1	1	0	0
34050	Household	2013-11-24	Shiabu	.	1	0	0	0	0	0	0	0	1	0	0	1	0	0	0	0	0	0	0	0	1	0	0	0	1	0	0	0	0	0	0	1	0	0	0	1	0	0	0	0	0	0	0	1	0
34051	Household	2013-11-20	Shiabu	.	20	1	0	0	1	1	0	0	1	0	0	0	1	0	0	1	1	0	0	0	0	0	0	0	1	0	0	0	0	1	0	1	0	0	0	1	0	0	0	0	0	0	0	1	0
34052	Household	2013-11-20	Shiabu	.	6	1	0	0	1	1	1	1	0	1	0	0	0	0	0	1	0	0	1	0	0	0	0	0	1	0	0	0	0	1	0	1	0	0	0	1	0	0	0	0	0	0	1	0	0
34053	Household	2013-11-20	Shiabu	.	5	1	0	0	1	1	0	0	1	0	0	1	0	0	0	0	0	0	0	0	0	1	0	0	1	0	0	0	0	1	1	0	1	0	0	0	1	0	0	0	0	1	1	0	0
34054	Household	2013-11-20	Shiabu	.	7	1	0	0	1	0	0	0	1	0	0	1	0	0	0	1	0	0	0	0	0	0	0	0	0	1	0	0	0	1	0	0	1	0	0	0	1	0	0	0	1	0	0	1	0
34055	Household	2013-11-20	Shiabu	.	3	1	0	1	0	0	1	0	1	0	0	1	0	0	0	1	0	0	0	0	0	0	0	0	0	0	0	0	1	1	0	0	0	0	1	1	0	0	0	0	1	1	0	1	0
34056	Household	2013-11-20	Shiabu	.	9	1	0	1	1	0	0	0	1	0	0	1	0	0	0	1	0	0	0	0	0	0	0	0	1	0	0	0	0	1	1	0	1	0	0	0	1	0	0	0	1	0	1	0	0
34057	Household	2013-11-20	Shiabu	.	6	0	0	0	0	0	0	0	1	0	0	0	0	0	0	1	0	0	0	1	0	0	1	0	0	0	1	0	0	1	1	0	1	0	0	0	1	0	0	0	1	1	1	0	0
34058	Household	2013-11-20	Shiabu	.	7	1	0	0	1	0	0	0	1	0	1	1	0	0	0	0	0	0	0	0	0	0	0	0	1	0	0	0	0	0	0	0	0	0	0	0	0	0	0	1	0	0	0	1	0
34059	Household	2013-11-20	Shiabu	.	4	1	0	0	1	1	0	0	1	0	0	1	0	0	0	1	0	0	0	0	0	0	0	0	1	0	0	0	0	0	0	1	0	0	0	1	0	0	0	0	0	0	0	1	0
34060	Household	2013-11-20	Shiabu	.	20	1	0	1	1	1	0	0	0	1	0	1	0	0	0	0	0	0	0	0	0	0	1	0	0	0	1	0	0	1	0	0	1	0	0	0	1	0	0	0	0	0	1	0	0
34061	Household	2013-11-21	Shiabu	.	6	1	0	0	1	0	0	0	0	0	1	1	0	0	0	1	0	0	0	0	0	1	0	0	0	1	0	0	0	1	0	1	0	0	0	1	0	0	0	0	0	0	0	1	0
34062	Household	2013-11-21	Shiabu	.	5	0	0	0	0	0	0	0	0	0	1	1	0	0	0	0	0	0	1	0	1	0	0	0	1	0	0	0	0	1	0	1	0	0	0	1	0	0	0	0	0	0	0	1	0
34063	Household	2013-11-21	Shiabu	.	7	1	0	0	1	1	0	0	0	1	1	1	0	0	0	1	0	0	0	0	1	0	0	0	1	0	0	0	0	1	0	0	1	0	0	0	1	0	0	0	1	1	1	0	0
34064	Household	2013-11-21	Shiabu	.	5	1	0	0	1	1	0	0	0	1	1	1	0	0	0	1	0	0	0	0	1	0	0	0	1	0	0	0	0	1	0	1	0	0	0	1	0	0	0	0	1	0	0	1	0
34065	Household	2013-11-21	Shiabu	.	7	1	0	0	1	0	0	0	0	1	1	1	0	0	0	1	0	0	0	0	1	0	0	0	1	0	0	0	0	0	0	1	0	0	0	1	0	0	0	0	1	0	0	1	0
34066	Household	2013-11-21	Shiabu	.	5	0	0	0	0	0	0	0	0	0	1	1	0	0	0	1	0	0	0	0	1	0	0	0	1	0	0	0	0	1	0	0	1	0	0	1	0	0	0	0	1	0	0	1	0
34067	Household	2013-11-21	Shiabu	.	4	1	0	0	0	1	0	0	0	0	1	1	0	0	0	1	0	0	0	0	1	0	0	0	1	0	0	0	0	1	0	1	0	0	0	1	0	0	0	0	0	0	0	1	0
34068	Household	2013-11-21	Shiabu	.	9	1	0	0	1	1	0	0	0	0	1	0	1	0	0	1	0	0	0	0	1	0	0	0	1	0	0	0	0	0	0	1	0	0	0	0	0	0	1	0	1	1	1	0	0
34069	Household	2013-11-21	Shiabu	.	5	1	0	1	0	0	1	0	1	0	1	0	1	0	0	1	0	0	0	0	1	0	0	0	1	0	0	0	0	1	0	1	0	0	0	1	0	0	0	0	0	1	0	1	0
34070	Household	2013-11-21	Shiabu	.	4	1	0	0	1	1	0	0	1	0	0	1	0	0	0	1	0	0	0	0	1	0	0	0	1	0	0	0	0	1	0	1	0	0	0	1	0	0	0	0	1	0	0	1	0
34071	Household	2013-11-22	Shiabu	.	11	1	0	0	1	1	1	0	0	0	1	1	0	0	0	1	0	0	0	0	1	0	0	0	1	0	0	0	0	1	0	1	0	0	0	1	0	0	0	0	1	0	0	1	0
34072	Household	2013-11-22	Shiabu	.	7	1	0	0	1	0	0	0	0	0	1	1	0	0	0	1	0	0	0	0	1	0	0	0	1	0	0	0	0	0	0	1	0	0	0	1	0	0	0	0	1	0	0	1	0
34073	Household	2013-11-22	Shiabu	.	5	1	0	0	1	1	0	0	1	0	0	0	1	0	0	1	0	0	0	0	1	0	0	0	1	0	0	0	0	1	0	1	0	0	0	1	0	0	0	0	0	0	0	1	0
34074	Household	2013-11-22	Shiabu	.	7	1	0	0	1	1	0	0	1	0	1	1	0	0	0	1	0	0	0	0	1	0	0	0	1	0	0	0	0	1	0	1	0	0	0	1	0	0	0	0	0	0	0	1	0
34075	Household	2013-11-22	Shiabu	.	4	0	0	0	0	0	0	0	1	0	0	0	0	1	0	0	1	0	0	0	1	0	0	0	1	0	0	0	0	1	0	1	0	0	0	0	1	0	0	0	1	0	0	1	0
34076	Household	2013-11-22	Shiabu	.	6	1	0	0	1	0	0	0	1	1	0	0	0	1	0	1	0	0	0	0	1	0	0	0	1	0	0	0	0	1	0	1	0	0	0	0	0	1	0	0	1	0	0	1	0
34077	Household	2013-11-22	Shiabu	.	5	1	0	0	0	1	0	0	1	0	0	1	0	0	0	1	0	0	0	0	1	0	0	0	1	0	0	0	0	1	0	1	0	0	0	1	0	0	0	0	1	0	0	1	0
34078	Household	2013-11-22	Shiabu	.	6	0	0	0	0	0	0	0	0	0	1	0	0	0	1	1	0	0	0	0	1	0	0	0	1	0	0	0	0	1	0	1	0	0	0	1	0	0	0	0	0	0	0	1	0
34079	Household	2013-11-22	Shiabu	.	5	1	0	0	1	0	0	0	1	0	1	0	0	0	1	1	0	0	0	0	1	0	0	0	1	0	0	0	0	1	0	1	0	0	0	0	0	0	0	1	0	0	0	1	0
34080	Household	2013-11-22	Shiabu	.	10	0	0	0	0	0	0	0	1	0	1	1	0	0	0	1	0	0	0	0	1	0	0	0	1	0	0	0	0	1	0	1	0	0	0	0	1	0	0	0	0	0	0	1	0
34081	Household	2013-11-23	Shiabu	.	7	1	0	0	1	1	0	0	1	0	0	1	0	0	0	1	0	0	0	.	1	0	0	0	1	0	0	0	0	1	0	1	0	0	0	1	0	0	0	0	0	0	0	1	0
34082	Household	2013-11-23	Shiabu	.	6	1	0	0	0	1	0	0	1	0	0	1	0	0	0	1	0	0	0	.	1	0	0	0	1	0	0	0	0	1	0	0	1	0	0	1	0	0	0	0	0	0	0	1	0
34083	Household	2013-11-23	Shiabu	.	4	1	0	1	1	1	0	0	1	0	0	1	0	0	0	1	0	0	0	.	1	0	0	0	1	0	0	0	0	1	0	1	0	0	0	1	0	0	0	0	1	1	0	1	0
34084	Household	2013-11-23	Shiabu	.	2	1	0	0	1	1	0	0	0	0	1	1	0	0	0	1	0	0	0	.	1	0	0	0	1	0	0	0	0	0	0	1	0	0	0	1	0	0	0	0	0	0	0	1	0
34085	Household	2013-11-23	Shiabu	.	2	1	0	0	1	0	0	0	1	0	1	1	0	0	0	1	0	0	0	.	1	0	0	0	1	0	0	0	0	1	0	1	0	0	0	1	0	0	0	0	0	0	0	1	0
34086	Household	2013-11-23	Shiabu	.	28	1	0	0	1	1	0	0	0	0	1	1	0	0	0	1	0	0	0	.	1	0	0	0	1	0	0	0	0	1	0	1	0	0	0	1	0	0	0	0	0	0	0	1	0
34087	Household	2013-11-23	Shiabu	.	6	1	1	0	1	0	0	0	0	0	1	1	0	0	0	1	0	0	0	.	1	0	0	0	1	0	0	0	0	1	0	1	0	0	0	0	1	0	0	0	0	0	0	1	0
34088	Household	2013-11-23	Shiabu	.	6	0	0	0	0	0	0	0	0	0	1	1	0	0	0	1	0	0	0	.	1	0	0	0	1	0	0	0	0	1	0	1	0	0	0	1	0	0	0	0	0	1	1	0	1
34089	Household	2013-11-23	Shiabu	.	4	1	1	0	0	0	0	0	1	0	0	0	1	0	0	0	1	0	0	.	1	0	0	0	1	0	0	0	0	1	0	1	0	0	0	1	0	0	0	0	0	1	1	0	0
34090	Household	2013-11-23	Shiabu	.	3	1	0	0	1	1	0	0	1	0	0	1	0	0	0	1	0	0	0	.	1	0	0	0	1	0	0	0	0	0	0	1	0	0	0	1	0	0	0	0	1	0	0	0	0
34091	Household	2013-11-24	Shiabu	.	4	1	0	0	1	1	1	0	0	0	1	1	0	0	0	1	0	0	0	0	0	0	0	1	1	0	0	0	0	0	0	1	0	0	0	1	0	0	0	0	0	0	0	0	1
34092	Household	2013-11-24	Shiabu	.	7	1	0	0	1	1	0	0	1	0	0	1	0	0	0	1	0	0	0	0	0	0	0	1	1	0	0	0	0	1	0	1	0	0	0	1	0	0	0	0	0	0	0	1	0
34093	Household	2013-11-24	Shiabu	.	10	1	0	0	1	1	0	0	1	0	0	1	0	0	0	1	0	0	0	0	0	0	0	1	1	0	0	0	0	1	1	0	0	0	1	0	0	0	0	0	1	0	0	1	0
34094	Household	2013-11-24	Shiabu	.	5	1	0	0	1	0	0	0	1	0	0	1	0	0	0	1	0	0	0	0	0	0	0	1	1	0	0	0	0	1	1	0	0	0	1	0	0	0	1	0	1	1	1	0	0
34095	Household	2013-11-24	Shiabu	.	5	1	0	0	1	0	0	0	1	0	0	1	0	0	0	1	0	0	0	0	0	0	0	1	1	0	0	0	0	1	0	1	0	0	0	1	0	0	0	0	0	1	0	1	0
34096	Household	2013-11-24	Shiabu	.	4	1	0	0	0	1	0	0	0	0	1	1	0	0	0	1	0	0	0	0	0	0	0	1	1	0	0	0	0	1	0	1	0	0	0	1	0	0	0	0	0	0	0	1	0
34097	Household	2013-11-24	Shiabu	.	2	0	0	0	0	0	0	0	1	0	0	1	0	0	0	1	0	0	0	0	0	0	0	1	1	0	0	0	0	1	0	1	0	0	0	1	0	0	0	0	1	0	1	0	0
34098	Household	2013-11-24	Shiabu	.	3	1	1	0	1	0	1	0	1	0	1	1	0	0	0	1	0	0	0	0	0	0	0	1	1	0	0	0	0	1	0	1	0	0	0	1	0	0	0	0	0	1	1	0	0
34099	Household	2013-11-24	Shiabu	.	5	1	0	1	1	1	0	0	1	0	0	1	0	0	0	1	0	0	0	0	0	0	0	1	1	0	0	0	0	1	0	1	0	0	0	1	0	0	0	0	0	0	0	1	0
34100	Household	2013-11-24	Shiabu	.	6	1	0	0	1	1	0	0	1	0	1	1	0	0	0	1	0	0	0	0	0	0	0	1	1	0	0	0	0	1	0	1	0	0	0	1	0	0	0	0	0	1	1	0	0
[truncated: 61 more columns]

## Sheet: Lists
		Neighbor
		Alajo
		Bukom
		Old Fadama
		Shiabu
		Survtype
		School
		Community
		Household
