# Supplementary material for: The SaniPath Exposure Assessment Tool: A quantitative approach for assessing exposure to fecal contamination through multiple pathways in low resource urban settlements
Source: PLoS One. 2020 Jun 12;15(6):e0234364. doi: 10.1371/journal.pone.0234364 (PMC7292388; doi:10.1371/journal.pone.0234364)
Supplement: S1 Dataset — (ZIP) [file pone.0234364.s005.zip › S1 Dataset/Shiabu Environmental Data.csv]

sampleid	ev_dd	ev_th	ev_lat	ev_long	ev_way	se_sr	se_dhh	se_d9hh	se_lit	se_f	se_fec	se_lat	ev_notes	ec_sd	ec_st	ec_isd	ec_ist	ec_ied	ec_iet	ec_dil1	ec_ecnt1	ec_dil2	ec_ecnt2	ec_blank	pa_lit	pa_fec	pa_lat	pa_type	pa_loc	pa_wgt	sw_type	sw_to	la_type	la_typeo	la_floor	la_flo	la_nstall	la_vfec	la_hw	la_nuser	lw_type	lo_where	lo_ot	ld_source	ld_hsot	lw_trs	lw_fec	lw_lat	ld_clf
SDR03	11/27/13	9:49	N05.52258	W000.25792	SDR03	Drain	Yes	No	Yes	No	No	No	.	11/27/13	12:00	11/27/13	15:30	11/28/13	13:15	0.736111111	999	0.111111111	999	0																					.
SDR10	12/3/13	10:05	N05.52869	W000.25784	SDR10	Drain	Yes	No	Yes	No	No	Yes	.	12/3/13	11:00	12/3/13	14:00	12/4/13	13:00	0.736111111	999	0.111111111	999	0																					.
SDR09	12/3/13	9:57	N05.52903	W000.25949	SDR09	Drain	Yes	No	Yes	No	No	Yes	.	12/3/13	11:00	12/3/13	14:00	12/4/13	13:00	0.736111111	999	0.111111111	999	0																					.
SDR06	12/3/13	9:27	N05.52784	W000.25510	SDR06	Drain	Yes	No	Yes	No	No	No	.	12/3/13	11:00	12/3/13	14:00	12/4/13	13:00	0.736111111	999	0.111111111	999	0																					.
SDR05	11/27/13	10:13	N05.52552	W000.26248	SDR05	Drain	Yes	No	Yes	No	No	No	.	11/27/13	12:00	11/27/13	15:30	11/28/13	13:15	0.736111111	999	0.111111111	999	0																					.
SDR02	11/27/13	9:37	N05.52312	W000.25520	SDR02	Drain	No	Yes	Yes	No	No	Yes	.	11/27/13	12:00	11/27/13	15:30	11/28/13	13:15	0.736111111	999	0.111111111	999	0																					.
SDR08	12/3/13	9:46	N05.52771	W000.25951	SDR08	Drain	Yes	No	Yes	No	No	Yes	.	12/3/13	11:00	12/3/13	14:00	12/4/13	13:00	0.736111111	999	0.111111111	999	0																					.
SDR01	11/27/13	9:19	N05.52560	W000.25462	SDR01	Drain	No	Yes	Yes	No	No	No	.	11/27/13	12:00	11/27/13	15:30	11/28/13	13:15	0.736111111	999	0.111111111	999	0																					.
SDR07	12/3/13	9:37	N05.52772	W000.25639	SDR07	Drain	No	Yes	Yes	No	No	No	.	12/3/13	11:00	12/3/13	14:00	12/4/13	13:00	0.736111111	999	0.111111111	999	0																					.
SDR04	11/27/13	10:05	N05.52218	W000.26190	SDR04	Drain	No	Yes	Yes	No	No	No	.	11/27/13	12:00	11/27/13	15:30	11/28/13	13:15	0.736111111	999	0.111111111	999	0																					.
SPA16	12/2/13	9:30	N05.52216	W000.25752	SPA16									12/2/13	12:00	12/2/13	15:00	12/3/13	15:00	0.111111111	10	1:10	106	0	Yes	Yes	No	3	at the beach	154.7899933															.
SPA14	12/2/13	9:10	N05.52263	W000.25537	SPA14									12/2/13	12:00	12/2/13	15:00	12/3/13	15:00	0.111111111	140	1:10	999	0	Yes	No	Yes	3	at the beach	164.8399963															.
SPA04	11/19/13	9:42	N05.52274	W000.25440	SPA04									11/19/13	11:00	11/19/13	15:00	11/20/13	12:00	0.736111111	0	0.111111111	0	0	Yes	Yes	Yes	3	at the beach	167.8899994															.
SPA13	12/2/13	9:00	N05.52250	W000.25584	SPA13									12/2/13	12:00	12/2/13	15:00	12/3/13	15:00	0.111111111	4	1:10	34	0	Yes	Yes	Yes	3	at the beach	152.4600067															.
SPA02	11/19/13	9:19	N05.52304	W000.25290	SPA02									11/19/13	11:00	11/19/13	15:00	11/20/13	12:00	0.736111111	0	0.111111111	9	0	Yes	Yes	No	3	at the beach	146.5399933															.
SPA19	12/3/13	8:52	N05.52136	W000.26180	SPA19									12/3/13	11:00	12/3/13	14:00	12/4/13	13:00	0.111111111	3	1:10	37	0	Yes	No	No	3	at the beach	143.1199951															.
SPA03	11/19/13	9:31	N05.52289	W000.25387	SPA03									11/19/13	11:00	11/19/13	15:00	11/20/13	12:00	0.736111111	0	0.111111111	3	0	Yes	Yes	Yes	3	at the beach	136.1199951															.
SPA15	12/2/13	9:19	N05.52242	W000.25630	SPA15									12/2/13	12:00	12/3/13	15:00	12/3/13	15:00	0.111111111	2	1:10	35	0	Yes	No	Yes	3		130.2100067															.
SPA01	11/19/13	9:01	N05.52305	W000.25324	SPA01									11/19/13	11:00	11/19/13	15:00	11/20/13	12:00	0.736111111	0	0.111111111	1	0	Yes	Yes	No	3	closer to ocean	132.8200073															.
SPA20	12/3/13	9:08	N05.52113	W000.26265	SPA20									12/3/13	11:00	12/3/13	14:00	12/4/13	13:00	0.111111111	6	1:10	63	0	Yes	No	No	3	at the beach	153.8999939															.
SPA17	12/2/13	9:38	N05.52265	W000.25757	SPA17								within 3m of trash and open drain	12/2/13	12:00	12/2/13	15:00	12/3/13	15:00	0.111111111	189	1:10	999	0	Yes	No	No	2		135.3399963															.
SPA12	11/28/13	9:21	N05.52473	W000.25984	SPA12									11/28/13	13:00	11/28/13	15:30	11/29/13	15:02	0.736111111	28	0.111111111	999	0	Yes	No	Yes	2	pathway	97.87000275															.
SPA05	11/28/13	8:36	N05.52544	W000.25462	SPA05								within 3m of open drain	11/28/13	13:00	11/28/13	15:30	11/29/13	15:02	0.736111111	38	0.111111111	999	0	Yes	No	Yes	2	household entrance	101.4800034															.
SPA07	11/28/13	8:47	N05.52553	W000.25401	SPA07									11/28/13	13:00	11/28/13	15:30	11/29/13	15:02	0.736111111	0	0.111111111	0	0	Yes	No	Yes	2	household	119.8099976															.
SPA11	11/28/13	9:15	N05.52501	W000.26017	SPA11									11/28/13	13:00	11/28/13	15:30	11/29/13	15:02	0.736111111	19	0.111111111	998	0	Yes	Yes	No	2	household	131.6199951															.
SPA09	11/28/13	9:03	N05.52515	W000.25714	SPA09									11/28/13	13:00	11/28/13	15:30	11/29/13	15:02	0.736111111	1	0.111111111	6	0	Yes	No	Yes	2	school entrance	126.4899979															.
SPA06	11/28/13	8:44	N05.52561	W000.25382	SPA06								within 3m of trash	11/28/13	13:00	11/28/13	15:30	11/29/13	15:02	0.736111111	0	0.111111111	0	0	Yes	No	Yes	2	play ground	144.8200073															.
SPA10	11/28/13	9:10	N05.52531	W000.25711	SPA10									11/28/13	13:00	11/28/13	15:30	11/29/13	15:02	0.736111111	0	0.111111111	0	0	Yes	No	Yes	2	household entrance	150.9900055															.
SPA18	12/2/13	9:44	N05.52285	W000.25767	SPA18									12/2/13	12:00	12/2/13	15:00	12/3/13	15:00	0.111111111	999	1:10	999	0	Yes	No	No	2	household	123.3399963															.
SPA08	11/28/13	8:56	N05.52589	W000.25399	SPA08								within 3m of open drain	11/28/13	13:00	11/28/13	15:30	11/29/13	15:02	0.736111111	0	0.111111111	0	0	Yes	No	No	2	pathway	131.8600006															.
SSWA09	11/25/13	10:02	N05.52588	W000.25365	SSWA06								.	11/25/13	12:00	11/25/13	14:00	11/26/13	15:00	0.111111111	25	1:10	999	0							Other	plastic container													.
SSWA07	11/25/13	9:58	N05.52588	W000.25365	SSWA06								.	11/25/13	12:00	11/25/13	14:00	11/26/13	15:00	0.111111111	186	1:10	999	0							Other	toilet seat													.
SSWA05	11/21/13	8:12	N05.52522	W000.25409	SSWA05								.	11/21/13	11:00	11/21/13	14:00	11/22/13	13:30	0.111111111	0	1:10	0	0							Latrine wall		5		4		5	2	1	9999					.
SSWA01	11/21/13	8:04	N05.52522	W000.25409	SSWA01								.	11/21/13	11:00	11/21/13	14:00	11/22/13	13:30	0.111111111	999	1:10	999	0							Other	latrine seat	5		4		5	2	1	9999					.
SSWA10	11/25/13	10:05	N05.52588	W000.25365	SSWA06								.	11/25/13	12:00	11/25/13	14:00	11/26/13	15:00	0.111111111	0	1:10	0	0							Latrine wall		5		4		30	1	1	9999					.
SSWA06	11/25/13	9:56	N05.52588	W000.25365	SSWA06								.	11/25/13	12:00	11/25/13	14:00	11/26/13	15:00	0.111111111	0	1:10	1	0							Latrine wall		5		4		30	1	1	9999					.
SSWA02	11/21/13	8:06	N05.52522	W000.25409	SSWA02								.	11/21/13	11:00	11/21/13	14:00	11/22/13	13:30	0.111111111	0	1:10	11	0							Door handle														.
SSWA03	11/21/13	8:08	N05.52522	W000.25409	SSWA03								.	11/21/13	11:00	11/21/13	14:00	11/22/13	13:30	0.111111111	2	1:10	23	0							Other	plastic container	5		4		5	2	1	9999					.
SSWA04	11/21/13	8:10	N05.52522	W000.25409	SSWA04								.	11/21/13	11:00	11/21/13	14:00	11/22/13	13:30	0.111111111	5	1:10	69	0							Other	plastic container													.
SSWA08	11/25/13	10:00	N05.52588	W000.25365	SSWA06								.	11/25/13	12:00	11/25/13	14:00	11/26/13	15:00	0.111111111	3	1:10	35	0							Door handle		5		4		30	1	1	9999					.
SOC06	12/2/13	9:08	N05.52258	W000.25535	SOC06									12/2/13	12:00	12/2/13	15:00	12/3/13	15:00	0.111111111	13	1:10	122	0																	2	1			.	Yes	No	Yes
SOC09	12/3/13	8:50	N05.52134	W000.26180	SOC09									12/3/13	11:00	12/3/13	14:00	12/4/13	13:00	0.111111111	4	1:10	58	0																	2	1			.	Yes	No	No
SOC10	12/3/13	9:05	N05.52109	W000.26262	SOC10									12/3/13	11:00	12/3/13	14:00	12/4/13	13:00	0.111111111	10	1:10	83	0																	2	1			.	Yes	No	No
SOC03	11/19/13	9:29	N05.52289	W000.25390	SOC03									11/19/13	11:00	11/19/13	15:00	11/20/13	12:00	0.111111111	13	1:10	140	0																	2	1			.	Yes	Yes	Yes
SOC04	11/19/13	9:41	N05.52278	W000.25439	SOC04									11/19/13	11:00	11/19/13	15:00	11/20/13	12:00	1:10	12	1:10	110	0																	2	1			.	Yes	Yes	Yes
SOC02	11/19/13	9:16	N05.52304	W000.25290	SOC02									11/19/13	11:00	11/19/13	15:00	11/20/13	12:00	0.111111111	21	1:10	999	0																	2	1			.	Yes	Yes	No
SOC01	11/19/13	8:58	N05.52306	W000.2536	SOC01									11/19/13	11:00	11/19/13	15:00	11/20/13	12:00	0.111111111	31	1:10	999	0																	2	1			.	Yes	Yes	No
SOC05	12/2/13	8:57	N05.52252	W000.25580	SOC05									12/2/13	12:00	12/2/13	15:00	12/3/13	15:00	0.111111111	12	1:10	141	0																	2	1			.	Yes	No	Yes
SOC07	12/2/13	9:18	N05.52238	W000.25634	SOC07									12/2/13	12:00	12/2/13	15:00	12/3/13	15:00	0.111111111	15	1:10	134	0																	2	1			.	Yes	No	Yes
SOC08	12/2/13	9:28	N05.52216	W000.25751	SOC08									12/2/13	12:00	12/2/13	15:00	12/3/13	15:00	0.111111111	14	1:10	153	0																	2	1			.	Yes	Yes	No
SPI13	11/25/13	10:33	N05.52442	W000.25580	SPI13									11/25/13	12:00	11/25/13	14:00	11/26/13	15:00	1:10	0	1:01	0	0																	1			2	.	Yes	No	No	0.02
SPI11	11/25/13	10:12	N05.52473	W000.25515	SPI11									11/25/13	12:00	11/25/13	14:00	11/26/13	15:00	1:10	0	1:01	0	0																	1			1	.	No	No	Yes	0.01
SPI10	11/21/13	8:56	N05.52524	W000.25769	SPI10								within 5m of open drain	11/21/13	11:00	11/21/13	14:00	11/22/13	13:30	1:10	0	1:01	0	0																	1			1	.	Yes	No	No
SPI04	11/20/13	9:30	N05.52392	W000.25388	SPI04									11/20/13	11:00	11/20/13	15:00	11/21/13	13:30	1:10	0	1:01	0	0																	1			2	.	Yes	No	No	0.02
SPI15	11/25/13	10:50	N05.52396	W000.25606	SPI15									11/25/13	12:00	11/25/13	14:00	11/26/13	15:00	1:10	0	1:01	2	0																	1			2	.	Yes	No	Yes	0.01
SPI05	11/20/13	9:39	N05.52521	W000.25409	SPI05									11/20/13	11:00	11/20/13	15:00	11/21/13		1:10	0	1:01	0	0																	1			1	.	Yes	No	Yes	0.029999999
SPI12	11/25/13	10:27	N05.52464	W000.25557	SPI12									11/25/13	12:00	11/25/13	14:00	11/26/13	13:00	1:10	0	1:01	1	0																	1			2	.	Yes	No	No	0.01
SPI09	11/21/13	8:52	N05.52515	W000.25642	SPI09								cooking area	11/21/13	11:00	11/21/13	14:00	11/22/13	13:30	1:10	0	1:01	0	0																	1			2	.	Yes	No	No
SPI01	11/20/13	8:52	N05.52507	W000.25476	SPI01								within 5m of open drain	11/20/13	11:00	11/20/13	15:00	11/21/13	13:30	1:10	1	1:01	12	0																	1			1	.	Yes	No	Yes	0.01
SPI08	11/21/13	8:41	N05.52541	W000.25653	SPI08								within 5m of open drain	11/21/13	11:00	11/21/13	14:00	11/22/13	13:30	1:10	0	1:01	0	0																	1			2	.	Yes	No	No
SPI07	11/21/13	8:33	N05.52533	W000.25608	SPI07									11/21/13	11:00	11/21/13	14:00	11/22/13	13:30	1:10	0	1:01	0	0																	1			2	.	No	No	Yes	0.029999999
SPI14	11/25/13	10:42	N05.52409	W000.25563	SPI14									11/25/13	12:00	11/25/13	14:00	11/26/13	15:00	1:10	0	1:01	0	0																	1			2	.	Yes	No	Yes	0.050000001
SPI06	11/21/13	8:23	N05.52537	W000.25501	SPI06									11/21/13	11:00	11/21/13	14:00	11/22/13	13:30	1:10	0	1:01	0	0																	1			2	.	Yes	No	No	0.01
SPI02	11/20/13	9:06	N05.52469	W000.25484	SPI02									11/20/13	11:00	11/20/13	15:00	11/21/13	13:30	1:10	0	1:01	0	0																	1			1	.	No	No	Yes	0.02
SPI03	11/20/13	9:18	N05.52354	W000.25442	SPI03									11/20/13	11:00	11/20/13	15:00	11/21/13	13:30	1:10	0	1:01	0	0																	1			1	.	Yes	No	Yes	0.039999999
SPR13	11/28/13	8:53	N05.52577	W000.25402	SPR13									11/28/13	13:00	11/28/13	15:30	11/29/13	15:02	0.111111111	999	1:10	999	0																					.
SPR11	11/27/13	9:47	N05.52271	W000.25781	SPR11								price of produce is 50 pesewas	11/27/13	12:00	11/27/13	15:30	11/28/13	13:15	0.111111111	998	1:10	999	0																					.
SPR06	11/20/13	9:58	N05.52316	W000.25546	SPR06								price of produce is 70 pesewas	11/20/13	11:00	11/20/13	15:00	11/21/13		0.111111111	999	1:10	999	0																					.
SPR05	11/20/13	9:54	N05.52327	W000.25457	SPR05								price of produce is 50 pesewas	11/20/13	11:00	11/20/13	15:00	11/21/13		0.111111111	999	1:10	999	0																					.
SPR12	11/27/13	9:59	N05.52233	W000.25937	SPR12								price of produce is 50 pesewas	11/27/13	12:00	11/27/13	15:30	11/28/13	13:15	0.111111111	3	1:10	28	0																					.
SPR07	11/20/13	10:04	N05.52578	W000.25406	SPR07								price of produce is 30 pesewas	11/20/13	11:00	11/20/13	15:00	11/21/13		0.111111111	998	1:10	999	0																					.
SPR08	11/27/13	9:27	N05.52472	W000.25477	SPR08								price of produce is 20 pesewas	11/27/13	12:00	11/27/13	15:30	11/28/13	13:15	0.111111111	4	1:10	43	0																					.
SPR03	11/20/13	9:02	N05.52469	W000.25480	SPR03								price of produce is 20 pesewas	11/20/13	11:00	11/20/13	15:00	11/21/13		0.111111111	0	1:10	4	0																					.
SPR10	11/27/13	9:35	N05.52318	W000.25544	SPR10								price of produce is 50 pesewas	11/27/13	12:00	11/27/13	15:30	11/28/13	13:15	0.111111111	4	1:10	999	0																					.
SPR02	11/19/13	10:02	N05.52555	W000.25564	SPR02								price of produce is 50 pesewas	11/19/13	11:00	11/19/13	15:00	11/20/13	12:00	0.111111111	11	1:10	999	0																					.
SPR09	11/27/13	9:31	N05.52342	W000.25435	SPR09								price of produce is 50 pesewas	11/27/13	12:00	11/27/13	15:30	11/28/13	13:15	0.111111111	27	1:10	999	0																					.
SPR01	11/19/13	8:52	N05.52334	W000.25428	SPR01								price of produce is 70 pesewas	11/19/13	11:00	11/19/13	15:00	11/20/13	12:00	0.111111111	0	1:10	18	0																					.
SPR14	11/28/13	9:07	N05.52527	W000.25713	SPR14								price of produce is 50 pesewas	11/28/13	13:00	11/28/13	15:30	11/29/13	15:02	0.111111111	130	1:10	999	0																					.
SPR04	11/20/13	9:49	N05.52339	W000.25434	SPR04								price of produce is 50 pesewas	11/20/13	11:00	11/20/13	15:00	11/21/13		0.111111111	998	1:10	999	0																					.
[truncated: 23 more columns]
